# Supplementary material for: Senescent cells enhance newt limb regeneration by promoting muscle dedifferentiation
Source: Aging Cell. 2023 Apr 6;22(6):e13826. doi: 10.1111/acel.13826 (PMC10265169; doi:10.1111/acel.13826)
Supplement: Supplementary file 2 — Data S1. [file ACEL-22-e13826-s003.xlsx]

## Sheet: PRO vs SEN
Name	Closest blasthit	PRO_avg TPM	SEN_avg TPM	log2FoldChange	padj	Transcript ID_1	Transcript ID_2
-	-	0	130.226	-8.81256	0.00156636	comp1000452_c0_seq3	341-688(+)
-	-	0	54.7574	-7.56651	3.78545e-06	comp1001250_c0_seq1	242-565(+)
Mediator complex subunit 26	tr|F6REY1|F6REY1_XENTR	0	40.4187	-7.12472	0.000755086	comp1001945_c0_seq1	254-2092(+)
cDNA FLJ60290, highly similar to Mus musculus strawberry notch homolog 2, mRNA	tr|B4DL53|B4DL53_HUMAN	0	36.1779	-6.96497	0.0189775	comp100340_c0_seq5	3-3713(+)
Wilms tumor 1 +KTS isoform	tr|A9CSE6|A9CSE6_GLARU	0	14.9941	-5.69112	7.37768e-05	comp1003816_c0_seq3	775-2055(+)
Uncharacterized protein (Fragment)	tr|G1KVZ8|G1KVZ8_ANOCA	0.448079	25.4896	-5.5083	0.000190114	comp100423_c1_seq4	2-367(+)
Uncharacterized protein	tr|F6UR91|F6UR91_HORSE	4.91107	227.413	-5.50121	4.50682e-07	comp1005273_c0_seq1	105-6518(+)
Lass2 protein	tr|A1L1E5|A1L1E5_XENTR	0	12.1287	-5.38364	0.00461077	comp1006656_c0_seq1	98-1228(+)
-	-	0	11.4818	-5.30218	0.0219207	comp10070_c0_seq1	188-757(+)
Integrin beta	tr|A0AVL6|A0AVL6_HUMAN	0	10.9676	-5.25473	0.000228147	comp100750_c0_seq4	875-6421(+)
Putative uncharacterized protein	tr|G2Z508|G2Z508_9FLAO	1.59083	59.6965	-5.24637	0.000822774	comp100753_c0_seq1	3-332(+)
-	-	11.2455	385.157	-5.15477	5.54075e-18	comp100754_c0_seq2	161-592(+)
Uncharacterized protein	tr|E1C482|E1C482_CHICK	18.4727	227.246	-3.61231	4.17207e-19	comp1009626_c0_seq1	93-632(+)
Cerebellin-1	sp|Q9R171|CBLN1_MOUSE	4.7725	56.1496	-3.57773	4.41056e-06	comp101116_c0_seq1	929-1534(+)
POU domain, class 6, transcription factor 2	sp|P78424|PO6F2_HUMAN	0	9.84968	-5.08063	0.000600127	comp1013140_c0_seq1	1-576(+)
-	-	0	9.72186	-5.07967	0.0120386	comp101331_c0_seq1	3-356(+)
Metalloproteinase ADAM10-like protein	tr|E2IFV0|E2IFV0_XENTR	1.14276	34.6496	-5.04478	5.87114e-05	comp1013899_c0_seq1	253-2514(+)
-	-	0	9.22556	-4.99537	0.0111584	comp1013979_c0_seq1	1-426(+)
-	-	0	9.07099	-4.96461	0.00675123	comp1014904_c0_seq2	520-1284(+)
Angiotensin I converting enzyme	tr|A1YQ85|A1YQ85_PIG	0	9.11295	-4.95935	0.000672501	comp1015739_c0_seq2	3158-7009(+)
-	-	0	8.49501	-4.87572	0.00156863	comp1016159_c0_seq1	1-330(+)
Newt alpha A-crystallin	tr|Q8QFU5|Q8QFU5_CYNPY	0	7.91875	-4.76648	0.00534082	comp101616_c0_seq1	1-645(+)
Calcium/calmodulin-dependent protein kinase (CaM kinase) II beta	tr|A4D2K5|A4D2K5_HUMAN	0	7.74148	-4.73407	0.0126029	comp1016268_c0_seq2	2-1261(+)
Envelope polyprotein	tr|Q304Z0|Q304Z0_MACNE	0.633446	14.6278	-4.70564	0.00338265	comp1016638_c0_seq1	3-572(+)
GMIP protein	tr|A4FV18|A4FV18_BOVIN	0	7.40724	-4.69055	0.0114435	comp1017020_c0_seq1	1465-4644(+)
-	-	0.448079	14.6941	-4.68641	0.00276285	comp1017171_c0_seq2	75-380(+)
-	-	12.3475	314.045	-4.66458	0.000385306	comp1017351_c0_seq1	3-341(+)
RASEF protein	tr|A7Z031|A7Z031_BOVIN	0.633446	14.0321	-4.65226	0.00326908	comp10181_c1_seq18	1286-3448(+)
Si:ch73-343m12.1 (Fragment)	tr|F1QS31|F1QS31_DANRE	0.509309	13.9898	-4.64208	0.00279804	comp10181_c1_seq34	161-4429(+)
Choline kinase alpha	sp|P35790|CHKA_HUMAN	0.633446	13.8034	-4.62252	0.00478966	comp10181_c1_seq45	2-337(+)
Reverse transcriptase-like protein	tr|Q9YGS2|Q9YGS2_TAKRU	0	6.8759	-4.56896	0.00150729	comp10182_c0_seq1	2-433(+)
Uncharacterized protein	tr|F6YGI0|F6YGI0_MONDO	0	6.72777	-4.56385	0.000785647	comp1018367_c0_seq1	330-2747(+)
Uncharacterized protein (Fragment)	tr|G3QK09|G3QK09_GORGO	0.448079	12.8759	-4.5272	0.00268182	comp101839_c1_seq1	1049-2314(+)
Chordin	tr|A2CG34|A2CG34_MOUSE	13.6228	139.042	-3.36268	2.48603e-12	comp1018560_c0_seq2	813-3665(+)
Phospholipase A2 homolog otoconin-22	sp|P41485|PA2H_XENLA	1.97768	20.6256	-3.35588	0.0206409	comp10187_c0_seq1	80-520(+)
Putative uncharacterized protein	tr|G7MHY5|G7MHY5_MACMU	0	6.65048	-4.51849	0.00493627	comp10210_c0_seq1	334-822(+)
Uncharacterized protein (Fragment)	tr|F7DFG2|F7DFG2_MONDO	17.7602	397.581	-4.49015	2.54478e-35	comp1021300_c0_seq1	2-652(+)
Uncharacterized protein	tr|B4DWM2|B4DWM2_HUMAN	0	6.53123	-4.48489	0.00638715	comp1021393_c0_seq1	513-2654(+)
Neurexophilin-3	sp|Q9Z2N5|NXPH3_RAT	5.93305	62.3194	-3.35241	1.10909e-06	comp1021854_c0_seq1	413-1198(+)
Basic helix-loop-helix domain containing class B 4 protein	tr|F5GVB9|F5GVB9_COTJA	0.448079	12.4218	-4.46311	0.0208445	comp10221_c0_seq1	326-1018(+)
Uncharacterized protein (Fragment)	tr|F7BCG8|F7BCG8_MONDO	46.4241	392.462	-3.07664	1.30876e-21	comp102239_c0_seq5	75-821(+)
Uncharacterized protein (Fragment)	tr|D2HS51|D2HS51_AILME	1.14276	23.1515	-4.45456	0.00155809	comp1022588_c0_seq1	3-548(+)
-	-	0	6.2609	-4.44116	0.00291792	comp102272_c0_seq1	315-1145(+)
-	-	1.01862	22.2275	-4.41928	0.002583	comp1022914_c0_seq1	2-532(+)
-	-	0	6.48281	-4.41861	0.00304726	comp102361_c0_seq1	1261-1581(+)
-	-	0	6.36383	-4.41859	0.0019892	comp102361_c0_seq3	68-397(+)
-	-	2.7497	62.602	-4.36052	1.5644e-08	comp102454_c0_seq2	1-312(+)
-	-	0	5.84909	-4.35913	0.00296119	comp1024637_c0_seq1	321-635(+)
Uncharacterized protein	tr|E7F4F6|E7F4F6_DANRE	0	5.81007	-4.32556	0.00718376	comp1025149_c0_seq1	198-1634(+)
Uncharacterized protein (Fragment)	tr|F6YLC0|F6YLC0_ORNAN	0	5.65577	-4.30418	0.00313452	comp1025212_c0_seq1	1-549(+)
-	-	0	5.68787	-4.3026	0.00931723	comp10257_c0_seq1	171-929(+)
-	-	0	5.77475	-4.28152	0.00324467	comp102609_c0_seq1	3-446(+)
-	-	0.633446	10.7706	-4.26076	0.00878101	comp1026285_c0_seq3	2-391(+)
Uncharacterized protein	tr|E1BTQ4|E1BTQ4_CHICK	2.7965	51.1241	-4.22928	0.0107312	comp10263_c0_seq1	241-759(+)
Zgc:153917	tr|E7FF63|E7FF63_DANRE	0	5.29211	-4.20853	0.0100529	comp1026699_c0_seq2	506-1252(+)
LOC100127687 protein	tr|A8WGG1|A8WGG1_XENTR	0	5.32098	-4.19296	0.0127365	comp102704_c0_seq4	384-2207(+)
-	-	0	5.18595	-4.1897	0.00951217	comp1027118_c0_seq2	359-1132(+)
LOC394897 protein (Fragment)	tr|Q6P306|Q6P306_XENTR	0	5.23087	-4.17469	0.00641004	comp1027478_c0_seq1	457-2154(+)
-	-	0.509309	10.5385	-4.17261	0.00343783	comp1027512_c0_seq1	2-352(+)
-	-	32254.6	572024	-4.1485	7.8118e-06	comp10278_c0_seq1	144-527(+)
-	-	0	5.00868	-4.12283	0.0368302	comp10279_c0_seq1	1-393(+)
Two component transcriptional regulator, LuxR family	tr|F4KYL0|F4KYL0_HALH1	0	4.94155	-4.1146	0.0451789	comp1028874_c0_seq1	3-524(+)
Uncharacterized protein (Fragment)	tr|F6VL65|F6VL65_ORNAN	6.2392	48.5111	-2.96754	1.65606e-07	comp102891_c0_seq1	209-886(+)
Uncharacterized protein (Fragment)	tr|G3WR87|G3WR87_SARHA	0.633446	9.71143	-4.10201	0.00414105	comp1028955_c0_seq1	286-720(+)
-	-	0.633446	9.64402	-4.09044	0.022127	comp102911_c0_seq1	2-979(+)
Endothelial nitric oxide synthase splice variant eNOS13A	tr|A0S0A6|A0S0A6_HUMAN	0	4.8672	-4.08062	0.00904546	comp1029707_c0_seq1	3-3542(+)
Brorin	sp|Q8C8N3|VWC2_MOUSE	3.18167	24.2259	-2.94887	0.00165252	comp1029778_c0_seq1	969-1940(+)
Uncharacterized protein	tr|D3ZY51|D3ZY51_RAT	2.61113	42.9725	-4.04807	7.81268e-06	comp1030330_c0_seq1	306-2729(+)
Putative uncharacterized protein (Fragment)	tr|C3YVH3|C3YVH3_BRAFL	87.6914	1423.77	-4.03263	1.2682e-24	comp10305_c0_seq4	75-6419(+)
Probable TonB-dependent outer membrane receptor	tr|G2Z4P0|G2Z4P0_9FLAO	0	4.74472	-3.99999	0.0155035	comp10310_c0_seq1	3-608(+)
Transforming growth factor beta 2	tr|A8RRQ5|A8RRQ5_9AVES	29.191	215.2	-2.86536	1.93267e-11	comp10314149_c0_seq1	1018-2259(+)
Uncharacterized protein (Fragment)	tr|F7EG30|F7EG30_XENTR	0	4.55168	-3.98764	0.0155438	comp10315_c0_seq1	128-1306(+)
Paraxial protocadherin	tr|A5Y5L6|A5Y5L6_CHICK	6.62772	104.259	-3.96558	6.0358e-08	comp103158_c0_seq6	210-3233(+)
Alpha-1-antiproteinase	tr|Q9YIB8|Q9YIB8_XENLA	6.93723	107.644	-3.96107	0.0441492	comp10319_c0_seq1	3-1490(+)
-	-	0.633446	8.9937	-3.95694	0.00530686	comp103207_c0_seq2	2-316(+)
CDH1 protein	tr|A5D8W4|A5D8W4_HUMAN	0	4.37763	-3.94249	0.0313106	comp103207_c0_seq6	427-3078(+)
Homeobox protein engrailed-2-A	sp|P52729|HME2A_XENLA	1.26689	16.317	-3.92418	0.00396984	comp1032425_c0_seq1	761-1657(+)
Uncharacterized protein (Fragment)	tr|G3VNA3|G3VNA3_SARHA	1.34424	22.7105	-3.90902	0.000285925	comp1032522_c0_seq1	426-1202(+)
Uncharacterized protein (Fragment)	tr|G3QG18|G3QG18_GORGO	1.08153	15.6378	-3.90318	0.00957679	comp103260_c0_seq5	1-2778(+)
Uncharacterized protein	tr|F7D7J7|F7D7J7_MACMU	11.4742	175.477	-3.90253	2.1166e-14	comp1032807_c0_seq3	115-963(+)
Predicted protein	tr|A7S7N9|A7S7N9_NEMVE	2.36285	37.6491	-3.88657	4.52394e-06	comp1032821_c0_seq1	120-2744(+)
cDNA, FLJ79469, highly similar to Serine/threonine-protein kinase PAK 7 (EC2.7.11.1)	tr|B0AZM9|B0AZM9_HUMAN	0	4.28107	-3.87698	0.0483409	comp103310_c0_seq2	286-2445(+)
-	-	0	4.18801	-3.86906	0.0435036	comp103329_c0_seq2	3-470(+)
Putative uncharacterized protein	tr|C3Z526|C3Z526_BRAFL	0	4.2749	-3.8653	0.0200742	comp1035246_c0_seq2	288-1214(+)
-	-	2.54822	37.4074	-3.85639	4.41787e-06	comp103532_c2_seq8	1140-1448(+)
Serine/threonine kinase 32A (Fragment)	tr|F7BGP3|F7BGP3_XENTR	0	4.04976	-3.84201	0.0258033	comp1035369_c0_seq1	351-1019(+)
Surface antigen (D15) (Precursor)	tr|A5FJ90|A5FJ90_FLAJ1	0	4.14282	-3.83734	0.0332864	comp10356_c0_seq1	1-645(+)
Doublecortin domain-containing protein 2C	sp|A8MYV0|DCD2C_HUMAN	0	4.14282	-3.83647	0.0151702	comp10360865_c0_seq1	1-558(+)
Protein piccolo (Fragment)	sp|Q9PU36|PCLO_CHICK	0	4.20378	-3.8271	0.0310673	comp103763_c0_seq4	3-2267(+)
Membrane-associated ring finger (C3HC4) 4	tr|F6Y0Y1|F6Y0Y1_XENTR	0.509309	7.92198	-3.81586	0.0106301	comp10377_c0_seq4	2600-3565(+)
Adenylate kinase 5	tr|A5PMF1|A5PMF1_DANRE	1.40547	21.8792	-3.81471	0.000167986	comp1037789_c0_seq2	432-2111(+)
-	-	0	4.00457	-3.81324	0.0115983	comp1038059_c0_seq1	3-455(+)
Uncharacterized protein (Fragment)	tr|F1P2F9|F1P2F9_CHICK	38.4105	524.033	-3.79319	2.66731e-25	comp103846_c0_seq1	3-1562(+)
Uncharacterized protein (Fragment)	tr|F6R6D8|F6R6D8_XENTR	0	3.88854	-3.78242	0.0207791	comp1038529_c0_seq1	285-1604(+)
-	-	0	4.08158	-3.77462	0.0142677	comp103863_c0_seq2	2-325(+)
Uncharacterized protein	tr|G1KWV1|G1KWV1_ANOCA	0	3.97542	-3.76751	0.0398035	comp10388_c0_seq1	275-700(+)
Putative uncharacterized protein	tr|C3ZRF9|C3ZRF9_BRAFL	1.08153	14.3208	-3.7657	0.00378763	comp103989_c0_seq2	1-840(+)
Mediator of RNA polymerase II transcription subunit 29	sp|Q66KX4|MED29_XENLA	28.1162	382.099	-3.76153	0.00114602	comp103993_c0_seq1	211-579(+)
Uncharacterized protein (Fragment)	tr|F6V412|F6V412_ORNAN	6.11674	44.802	-2.86043	0.000241318	comp104_c0_seq1	359-1180(+)
-	-	0.633446	7.4776	-3.75333	0.0203522	comp1040200_c0_seq1	3-332(+)
-	-	0	3.90136	-3.74724	0.0363394	comp104032_c0_seq2	2-367(+)
-	-	0	3.88531	-3.74064	0.0196156	comp1040339_c0_seq1	1-378(+)
-	-	0.448079	7.69628	-3.72984	0.0122936	comp1040495_c0_seq1	2-331(+)
-	-	0	3.7952	-3.72162	0.0211565	comp104055_c0_seq2	3-353(+)
Protein kinase C eta type	sp|P24723|KPCL_HUMAN	0	3.77916	-3.71332	0.0409245	comp104072_c0_seq1	2-955(+)
Uncharacterized protein	tr|F7AUH2|F7AUH2_HORSE	1.976	26.5926	-3.69988	0.000876023	comp1041_c0_seq1	215-769(+)
LOC100158316 protein	tr|B1H1V8|B1H1V8_XENLA	3.81344	48.0335	-3.69295	3.34765e-05	comp104127_c0_seq1	340-837(+)
Uncharacterized protein (Fragment)	tr|F6XZB7|F6XZB7_MONDO	0.896157	13.085	-3.69048	0.00785143	comp104153_c0_seq3	141-923(+)
-	-	0	3.82407	-3.6857	0.0258949	comp1041547_c0_seq1	1-351(+)
Uncharacterized protein	tr|Q8N274|Q8N274_HUMAN	3.42994	40.6211	-3.6843	5.31847e-07	comp1041833_c0_seq1	3-812(+)
Beta-galactosidase	tr|A2BIK1|A2BIK1_DANRE	0.509309	7.21364	-3.67308	0.0151888	comp104197_c0_seq1	73-1956(+)
Uncharacterized protein	tr|E9PJL5|E9PJL5_HUMAN	656.056	8359.77	-3.67199	1.25701e-54	comp10426_c0_seq1	3-1481(+)
ORF2-encoded protein (Fragment)	tr|Q3LG56|Q3LG56_DANRE	0	3.71791	-3.64821	0.0160472	comp104343_c0_seq1	1409-1930(+)
KLB protein	tr|B7ZL50|B7ZL50_HUMAN	0	3.6278	-3.63812	0.0259127	comp104352_c0_seq3	260-3256(+)
-	-	0	3.61176	-3.63175	0.017664	comp1043741_c0_seq1	307-627(+)
Transient receptor potential cation channel, subfamily M, member 7	tr|A0ZSY3|A0ZSY3_SHEEP	0.633446	7.04007	-3.63045	0.0209379	comp10438_c0_seq1	2-1939(+)
ATP-binding cassette, sub-family D (ALD), member 1	tr|A2ALM9|A2ALM9_MOUSE	0.957387	12.59	-3.62921	0.00764958	comp1043847_c0_seq2	2579-4765(+)
Micromolar calcium-activated neutral protease 1 large subunit	tr|A1Z1N7|A1Z1N7_BOSMU	0.509309	6.85691	-3.62172	0.0204063	comp104393_c0_seq2	323-2431(+)
-	-	0	3.5377	-3.61815	0.0248011	comp10440_c0_seq1	1-438(+)
Uncharacterized protein	tr|F7C711|F7C711_XENTR	10.1155	68.9745	-2.79711	9.4607e-07	comp104422_c0_seq1	2-1348(+)
-	-	0	3.52165	-3.61197	0.0341337	comp1044402_c0_seq1	3-410(+)
Interferon-inducible GTPase_a	tr|A8WCJ9|A8WCJ9_SALSA	0.448079	6.82111	-3.61105	0.0345274	comp1044565_c0_seq1	247-1368(+)
Adhesion molecule with Ig-like domain 1 (Fragment)	tr|F6QNC1|F6QNC1_XENTR	39.9739	481.758	-3.58455	2.58699e-07	comp1044900_c0_seq1	2183-3700(+)
-	-	0	3.58261	-3.58448	0.033653	comp1045027_c0_seq5	41-406(+)
Reverse transcriptase-like protein	tr|Q9YGS2|Q9YGS2_TAKRU	0	3.59866	-3.58013	0.027126	comp10451_c0_seq3	1207-1602(+)
Thyrotropin subunit beta	sp|P01222|TSHB_HUMAN	2.28551	14.4978	-2.74336	0.00285474	comp1045222_c0_seq1	2-301(+)
Uncharacterized protein (Fragment)	tr|F6QDG6|F6QDG6_XENTR	2.28551	24.5708	-3.57443	2.3099e-05	comp104531_c1_seq2	165-821(+)
Putative uncharacterized protein (Fragment)	tr|G7N998|G7N998_MACMU	0	3.34143	-3.57033	0.0314816	comp104551_c0_seq1	1-4443(+)
MGC116505 protein	tr|Q4FZP0|Q4FZP0_XENLA	2.40965	25.3107	-3.56011	0.000251919	comp1046055_c0_seq1	105-1532(+)
-	-	0	3.46041	-3.55251	0.0367787	comp1046243_c0_seq2	144-593(+)
-	-	0.448079	6.8176	-3.55109	0.0183212	comp1046628_c0_seq1	131-454(+)
Diacylglycerol kinase kappa (Fragment)	tr|A2AEP1|A2AEP1_MOUSE	2.53379	24.5513	-3.54126	3.03366e-05	comp1046801_c0_seq1	695-4228(+)
-	-	4.03271	48.2026	-3.5355	0.0467953	comp1046882_c0_seq1	3-473(+)
-	-	8.64885	96.8728	-3.53257	3.02441e-12	comp10471_c0_seq2	3-479(+)
Uncharacterized protein (Fragment)	tr|G1KXZ1|G1KXZ1_ANOCA	0	3.3703	-3.52359	0.0240334	comp104714_c1_seq1	3-392(+)
-	-	25.0682	282.833	-3.52169	7.40524e-26	comp104714_c1_seq2	1-342(+)
-	-	0	3.32833	-3.51911	0.0325467	comp104721_c1_seq4	1-303(+)
Uncharacterized protein	tr|G1KKP0|G1KKP0_ANOCA	43.9718	502.774	-3.51899	0.000414074	comp1047399_c0_seq1	670-2040(+)
MGC115040 protein	tr|Q566G0|Q566G0_XENLA	3.42827	35.7671	-3.50563	4.90434e-06	comp104756_c0_seq1	2-844(+)
Uncharacterized protein (Fragment)	tr|F6TK07|F6TK07_ORNAN	0.896157	11.2634	-3.50165	0.0321515	comp10476443_c0_seq1	101-1057(+)
-	-	50.3727	571.619	-3.49887	2.91494e-25	comp1047742_c0_seq1	1-327(+)
Uncharacterized protein	tr|F6X1T2|F6X1T2_MONDO	1.14276	11.8685	-3.49641	0.0111527	comp104799_c1_seq2	995-1525(+)
-	-	3372.43	37764.6	-3.48512	6.50593e-09	comp10480_c0_seq2	2-358(+)
Uncharacterized protein	tr|F6QWY3|F6QWY3_ORNAN	0.448079	6.2609	-3.47646	0.0420856	comp1048184_c0_seq1	902-2023(+)
SLC5A1 protein (Fragment)	tr|A4QPH0|A4QPH0_HUMAN	1.26689	11.6592	-3.47094	0.00615149	comp10483_c0_seq1	2-2335(+)
Uncharacterized protein	tr|A8MXF4|A8MXF4_HUMAN	0.448079	6.17079	-3.46968	0.0202839	comp104847_c0_seq1	204-2867(+)
Uncharacterized protein	tr|E1BRY6|E1BRY6_CHICK	0	3.08392	-3.46529	0.0300243	comp1048793_c0_seq1	555-2684(+)
Trans-aconitate 3-methyltransferase	tr|C3KI60|C3KI60_ANOFI	23.7817	265.319	-3.44889	5.49401e-17	comp10490_c0_seq1	71-901(+)
-	-	7.13536	78.5456	-3.44599	1.50751e-08	comp10498_c0_seq1	813-1202(+)
Uncharacterized protein	tr|F7FUQ0|F7FUQ0_ORNAN	18.0858	196.727	-3.43786	5.40423e-19	comp104986_c0_seq3	671-2131(+)
Gap junction protein	tr|Q7ZYF9|Q7ZYF9_XENLA	29.4088	306.24	-3.42959	2.75874e-16	comp1049988_c0_seq1	180-1259(+)
-	-	4.38733	45.2977	-3.42693	4.64799e-06	comp10501_c0_seq8	203-514(+)
-	-	0	3.2029	-3.42535	0.0347556	comp10502_c1_seq2	62-583(+)
Aspartate kinase	tr|A5FGQ9|A5FGQ9_FLAJ1	0	3.30906	-3.4243	0.0236659	comp10503_c0_seq1	2-307(+)
Uncharacterized protein (Fragment)	tr|G1U565|G1U565_RABIT	0.509309	6.01327	-3.41593	0.0390552	comp105058_c0_seq1	176-898(+)
Integrin beta-2	sp|P05107|ITB2_HUMAN	0.896157	10.6802	-3.4103	0.0305308	comp105061_c0_seq1	2-760(+)
Uncharacterized protein	tr|G3QA26|G3QA26_GASAC	0	3.07082	-3.39947	0.0488829	comp10507_c0_seq2	252-1184(+)
Anterior gradient protein 2	tr|A6ZIC3|A6ZIC3_NOTVI	0.896157	10.5872	-3.39495	0.0221486	comp105083_c0_seq9	681-1274(+)
-	-	1.14276	11.2118	-3.39453	0.00741251	comp105136_c0_seq1	2-430(+)
Uncharacterized protein (Fragment)	tr|G1T0G9|G1T0G9_RABIT	0	3.05477	-3.39256	0.0347408	comp105138_c0_seq1	2-1738(+)
-	-	0.448079	6.03226	-3.39147	0.0254628	comp1051816_c0_seq1	2-328(+)
Uncharacterized protein	tr|G1KJS3|G1KJS3_ANOCA	135.616	1419.95	-3.38958	7.58571e-23	comp1051918_c0_seq1	1-1656(+)
-	-	0.633446	5.94215	-3.38126	0.0286507	comp105233_c0_seq2	2-508(+)
Novel protein similar to vertebrate dynein, cytoplasmic, heavy polypeptide 1 (DNCH1) (Fragment)	tr|A2BG35|A2BG35_DANRE	6.68895	69.9013	-3.37717	2.46725e-08	comp1052547_c0_seq1	1-1146(+)
-	-	0	2.96466	-3.36978	0.0477977	comp105256_c0_seq1	313-672(+)
-	-	0.509309	5.85204	-3.36797	0.0286596	comp105264_c0_seq1	95-451(+)
-	-	198.695	2050.79	-3.36784	7.58257e-57	comp105274_c0_seq1	86-586(+)
Matrix metalloproteinase 3/10a	tr|Q5D714|Q5D714_NOTVI	838.957	5397.16	-2.68675	2.84465e-19	comp105292_c0_seq9	103-1626(+)
-	-	0.448079	5.77798	-3.3577	0.0325788	comp105300_c0_seq2	443-1138(+)
-	-	1.5296	15.844	-3.35312	0.00144668	comp105309_c0_seq4	1-318(+)
cDNA FLJ51203, highly similar to Thrombospondin-1	tr|B4E3J7|B4E3J7_HUMAN	480.827	2884.13	-2.58423	1.40197e-14	comp10531_c0_seq9	2-3583(+)
Phosphorylase	tr|E1F6R5|E1F6R5_GIAIA	0.448079	6.07717	-3.34654	0.0224128	comp105318_c0_seq1	79-570(+)
Chromosome undetermined scaffold_17, whole genome shotgun sequence	tr|A0CDW0|A0CDW0_PARTE	0	3.08364	-3.33795	0.0464032	comp10532_c0_seq1	1-1551(+)
Chromosome undetermined SCAF13642, whole genome shotgun sequence. (Fragment)	tr|Q4SWA4|Q4SWA4_TETNG	1.14276	10.6612	-3.33188	0.0214151	comp1053228_c0_seq1	214-2502(+)
Uncharacterized protein (Fragment)	tr|G3WLC5|G3WLC5_SARHA	388.637	2315.44	-2.57776	1.11321e-24	comp105325_c0_seq7	1786-3597(+)
WD repeat-containing protein 86	sp|Q86TI4|WDR86_HUMAN	1.40547	15.0873	-3.32877	0.0133057	comp10535_c0_seq1	514-1788(+)
Foxq2 protein	tr|A7MBZ9|A7MBZ9_DANRE	0.957387	10.4615	-3.32378	0.0144202	comp105353_c0_seq1	771-1991(+)
-	-	0	3.08364	-3.31823	0.0370776	comp105419_c1_seq1	2-397(+)
-	-	0	3.00958	-3.3122	0.0429668	comp105441_c1_seq1	1-303(+)
Pol polyprotein	sp|P10272|POL_BAEVM	15.3539	153.134	-3.30381	9.07645e-11	comp105446_c1_seq1	30-410(+)
-	-	13.5004	133.636	-3.30184	1.43649e-12	comp1054535_c0_seq1	1-369(+)
-	-	132.064	1305.66	-3.29995	6.30684e-25	comp105465_c1_seq1	1-357(+)
-	-	0	2.96144	-3.29772	0.0436034	comp105503_c2_seq9	36-395(+)
Uncharacterized protein	tr|F7CBA7|F7CBA7_ORNAN	8.90988	86.9257	-3.2961	3.97203e-11	comp105518_c0_seq9	2-1450(+)
Putative helicase 009L	sp|Q6GZW6|009L_FRG3G	0.633446	5.52047	-3.28928	0.0261477	comp10553_c0_seq2	2-934(+)
Uncharacterized protein (Fragment)	tr|G1MZ01|G1MZ01_MELGA	0	2.90342	-3.28609	0.0451789	comp105543_c0_seq9	2539-3099(+)
-	-	187.486	1821.82	-3.28263	3.49655e-61	comp105581_c1_seq1	2-313(+)
cDNA, FLJ93928, highly similar to Homo sapiens PDZ domain containing ring finger 1 (PDZRN1), mRNA	tr|B2R8J5|B2R8J5_HUMAN	0.957387	10.1109	-3.27964	0.0113479	comp105613_c0_seq4	243-2306(+)
LOC100037183 protein (Fragment)	tr|A2VD80|A2VD80_XENLA	5.4994	57.6907	-3.27909	2.81381e-06	comp105629_c0_seq2	151-1737(+)
-	-	0.509309	5.44023	-3.27423	0.047138	comp105683_c0_seq2	1600-2097(+)
-	-	4.71127	45.1138	-3.27261	5.11208e-07	comp1057107_c0_seq1	2-352(+)
-	-	0.957387	10.2328	-3.27165	0.0144753	comp1057524_c0_seq1	2-382(+)
-	-	2.28551	20.5569	-3.27146	0.00206396	comp105763_c0_seq1	2-415(+)
Deoxyuridine 5'-triphosphate nucleotidohydrolase domain containing protein	tr|B1N4Z5|B1N4Z5_ENTHI	24.0751	232.492	-3.26604	1.22626e-12	comp1057631_c0_seq1	2-394(+)
Uncharacterized protein	tr|E1BT20|E1BT20_CHICK	308.069	2938.29	-3.25258	8.72587e-40	comp105779_c0_seq4	262-1332(+)
-	-	3.19778	33.7586	-3.25224	9.11447e-06	comp1057895_c0_seq3	1-324(+)
UDP-galactose:beta-D-galactoside beta-1,4-galactosyltransferase	tr|D3UBG8|D3UBG8_COLLI	0	2.76517	-3.25052	0.04881	comp10580_c0_seq3	2-1441(+)
ATP synthase subunit alpha, mitochondrial	sp|P08428|ATPA_XENLA	0	2.78122	-3.25035	0.0287813	comp1058137_c0_seq1	1-483(+)
-	-	2.34842	20.6171	-3.24765	0.00579968	comp1058645_c0_seq1	194-1054(+)
-	-	0.509309	5.65227	-3.24046	0.0353784	comp105893_c0_seq1	2-511(+)
-	-	0.633446	5.16991	-3.23101	0.0425843	comp1059_c0_seq1	2-346(+)
-	-	0.448079	5.456	-3.2197	0.0420031	comp1059276_c0_seq1	1-597(+)
-	-	0.509309	5.24691	-3.21588	0.0414474	comp10594_c0_seq1	167-535(+)
-	-	2.99462	28.8101	-3.21509	9.74207e-05	comp105963_c0_seq1	396-764(+)
Olfactomedin 4	tr|F6UUX1|F6UUX1_XENTR	3.75388	33.9766	-3.21369	0.000188923	comp1059755_c0_seq1	1-942(+)
-	-	1.52793	14.3984	-3.21305	0.0068753	comp1059787_c0_seq1	3-416(+)
cDNA, FLJ94398, highly similar to Homo sapiens solute carrier family 5 (iodide transporter), member 8 (SLC5A8), mRNA	tr|B2R9H8|B2R9H8_HUMAN	2.03891	18.9701	-3.20809	0.00204175	comp106057_c0_seq6	732-2585(+)
Contactin-associated protein-like 5	sp|Q0V8S9|CNTP5_CHICK	0	2.56891	-3.20665	0.0478045	comp106091_c0_seq1	557-871(+)
-	-	1.14276	10.0234	-3.20263	0.0132232	comp106102_c0_seq1	2-6550(+)
-	-	0.509309	5.34985	-3.1956	0.0393564	comp106103_c0_seq1	1-357(+)
-	-	3.77	37.7297	-3.1942	4.19326e-06	comp1061031_c0_seq1	286-603(+)
Potassium intermediate/small conductance calcium-activated channel, subfamily N, member 4 (Fragment)	tr|F6TJW3|F6TJW3_XENTR	2.87384	27.8251	-3.19411	0.000161766	comp10613_c0_seq4	313-1704(+)
-	-	0.509309	5.29183	-3.18628	0.0390844	comp1061442_c1_seq1	194-502(+)
Si:ch211-276k2.1 protein	tr|B3DKF1|B3DKF1_DANRE	240.66	2194.49	-3.18514	7.47715e-46	comp10617_c0_seq1	3-893(+)
Aminolevulinic acid synthase 2, erythroid	tr|A2AFM0|A2AFM0_MOUSE	14.2239	132.929	-3.18222	1.90138e-10	comp10621_c0_seq1	89-2020(+)
Putative uncharacterized protein (Fragment)	tr|G8F4B9|G8F4B9_MACFA	254.867	2313.09	-3.18201	1.00369e-05	comp1062171_c0_seq1	892-2748(+)
Uncharacterized protein (Fragment)	tr|F6ZPM3|F6ZPM3_XENTR	0.633446	5.00251	-3.17769	0.0405084	comp106237_c0_seq8	3-677(+)
Protein-L-isoaspartate O-methyltransferase domain-containing protein 1	sp|Q5ZMR3|PCMD1_CHICK	17.0961	161.757	-3.17692	9.60951e-21	comp10623789_c0_seq1	338-1414(+)
-	-	1.08153	9.36409	-3.17212	0.0456027	comp1062484_c0_seq1	100-480(+)
-	-	1.4667	13.9093	-3.16854	0.00165593	comp10625_c0_seq1	3-491(+)
MGC115312 protein	tr|Q569T4|Q569T4_XENLA	1.7762	14.3663	-3.16482	0.00794666	comp1062609_c0_seq1	2-496(+)
-	-	22.8083	201.411	-3.15189	0.00197379	comp10626212_c0_seq1	1-384(+)
-	-	3.2429	27.4807	-3.14627	4.13856e-05	comp1062652_c0_seq2	3-416(+)
Novel protein similar to vertebrate inter-alpha (Globulin) inhibitor H family (Plasma Kallikrein-sensitive glycoprotein) (ITIH) (Fragment)	tr|A2AR69|A2AR69_DANRE	5.48161	49.1674	-3.13721	0.000318027	comp1062886_c0_seq9	2-3610(+)
LOC100125184 protein	tr|A4QNP2|A4QNP2_XENTR	71.1877	628.936	-3.1286	2.18549e-31	comp10631_c0_seq2	3-5828(+)
-	-	0.448079	4.88325	-3.12713	0.0348151	comp10634_c0_seq1	193-537(+)
-	-	2.30162	22.423	-3.12705	0.000322312	comp1063650_c0_seq1	92-394(+)
Uncharacterized protein	tr|E2RTI6|E2RTI6_CANFA	0.448079	5.12443	-3.12588	0.0461208	comp10639_c0_seq3	2-2359(+)
-	-	0	2.62987	-3.12556	0.0492418	comp10640714_c0_seq1	3-482(+)
-	-	0.633446	5.19849	-3.12506	0.0404506	comp106426_c0_seq1	2-433(+)
-	-	0.448079	4.8672	-3.12045	0.0459521	comp106450_c0_seq1	71-400(+)
-	-	0	2.61382	-3.1133	0.0430581	comp1064574_c0_seq1	52-369(+)
-	-	244.991	2114.62	-3.10989	7.11687e-07	comp1064582_c0_seq1	3-338(+)
Champignon	tr|Q9PVP8|Q9PVP8_XENLA	3.05585	26.7528	-3.10665	0.00128295	comp10647_c2_seq17	1747-3294(+)
Adenosine monophosphate deaminase (Isoform E)	tr|A0AUX0|A0AUX0_HUMAN	223.09	1900.42	-3.09413	9.40806e-35	comp10647_c2_seq8	2-1132(+)
-	-	0.509309	4.89607	-3.08487	0.0465103	comp106472_c0_seq2	1-321(+)
Uncharacterized protein	tr|F7E6J1|F7E6J1_XENTR	11458.7	96861.8	-3.07947	1.44052e-07	comp1064812_c0_seq1	3-308(+)
Protein Wnt	tr|F1Q9W3|F1Q9W3_DANRE	12.0047	71.0441	-2.50313	2.00661e-05	comp1064900_c0_seq1	415-924(+)
Myosin-XV	tr|G5BMX3|G5BMX3_HETGA	32.9757	271.016	-3.0704	1.89656e-10	comp1065017_c0_seq1	1-2670(+)
-	-	9.1258	79.9837	-3.06253	3.08368e-08	comp106546_c0_seq1	270-659(+)
-	-	56.5574	473.547	-3.06118	4.70908e-20	comp1066140_c0_seq1	2-301(+)
-	-	1.71497	13.3649	-3.05885	0.00503703	comp1066493_c0_seq4	121-489(+)
-	-	19.0449	158.952	-3.05842	7.69038e-13	comp1066572_c0_seq1	3-308(+)
Uncharacterized protein	tr|E1BEK0|E1BEK0_BOVIN	7.10648	54.2048	-3.04237	1.63253e-05	comp106659_c0_seq2	2-826(+)
Wu:fb59d01	tr|E7FAB1|E7FAB1_DANRE	1.65206	13.2004	-3.03648	0.0265035	comp10668_c1_seq3	396-1031(+)
-	-	3.05921	25.2912	-3.03356	0.000619554	comp106717_c0_seq1	2-439(+)
Uncharacterized protein	tr|G1SYV8|G1SYV8_RABIT	12.1595	98.0698	-3.03028	2.07084e-10	comp106754_c2_seq1	137-598(+)
Cadherin 4, retinal	tr|A1L1M6|A1L1M6_DANRE	39.491	317.311	-3.01855	5.49349e-06	comp106766_c0_seq1	691-3441(+)
Endonuclease-reverse transcriptase	tr|C7C208|C7C208_SCHJA	1.14276	8.49501	-3.01196	0.0293669	comp106768_c0_seq8	132-470(+)
Novel protein (Fragment)	tr|A2BI30|A2BI30_MOUSE	7.96693	66.2726	-3.0117	1.43597e-08	comp1067820_c0_seq1	430-4572(+)
-	-	69.0359	551.652	-3.0104	4.32222e-23	comp106799_c0_seq2	1-366(+)
Uncharacterized protein (Fragment)	tr|F1P4Z7|F1P4Z7_CHICK	0.896157	8.22145	-3.00805	0.0260501	comp106849_c0_seq2	3-710(+)
Uncharacterized protein	tr|E7F971|E7F971_DANRE	4.65004	37.0766	-3.00012	1.18804e-06	comp1068510_c0_seq1	132-2669(+)
Uncharacterized protein (Fragment)	tr|G1QL05|G1QL05_NOMLE	3.67654	26.2739	-2.99941	0.00106592	comp1068994_c0_seq1	75-1472(+)
Uncharacterized protein	tr|E7F988|E7F988_DANRE	1.34424	11.8201	-2.99772	0.0466199	comp106917_c0_seq1	2-367(+)
D-cadherin	tr|Q9H349|Q9H349_HUMAN	1.59083	12.4544	-2.99002	0.0129029	comp106969_c2_seq1	2-628(+)
Chromosome undetermined scaffold_45, whole genome shotgun sequence	tr|A0DCJ3|A0DCJ3_PARTE	18.0229	143.426	-2.98921	9.87116e-08	comp1070_c0_seq1	1-6483(+)
Ncam2 (Fragment)	tr|A4JYG9|A4JYG9_DANRE	2.03891	16.51	-2.9844	0.00116708	comp1070094_c0_seq1	694-3279(+)
-	-	2.28551	16.1729	-2.98317	0.000766235	comp1070419_c0_seq1	1-303(+)
LOC100145251 protein	tr|B0JZV6|B0JZV6_XENTR	1.5296	12.2611	-2.97656	0.00875966	comp107079_c0_seq8	2-784(+)
-	-	1.14276	8.3597	-2.97619	0.0408867	comp107082_c1_seq2	2-385(+)
Basement membrane-specific heparan sulfate proteoglycan core protein	sp|P98160|PGBM_HUMAN	63.8144	329.876	-2.38531	1.22374e-13	comp1070864_c0_seq31	2-589(+)
Uncharacterized protein (Fragment)	tr|G1M8V3|G1M8V3_AILME	22.7104	114.37	-2.3628	1.27357e-07	comp1071386_c0_seq1	2-2143(+)
-	-	2.48699	20.3694	-2.96588	0.00204209	comp1071655_c0_seq1	2-304(+)
-	-	5.34472	40.9455	-2.96232	1.50295e-06	comp10722_c0_seq1	302-607(+)
Uncharacterized protein	tr|F6X5N9|F6X5N9_ORNAN	33.767	262.478	-2.957	0.00233857	comp107232_c0_seq1	298-1749(+)
CPXM1 protein	tr|A3KN30|A3KN30_BOVIN	11.6757	59.9215	-2.31583	0.00035911	comp1072751_c0_seq13	1980-4349(+)
Chromosome undetermined scaffold_153, whole genome shotgun sequence	tr|A0C6R1|A0C6R1_PARTE	1.71497	12.0619	-2.93909	0.0105237	comp107291_c0_seq1	161-7252(+)
-	-	1.01862	8.30113	-2.93867	0.0378129	comp1073312_c0_seq1	367-900(+)
cDNA FLJ53961, highly similar to Pyruvate dehydrogenase (lipoamide) kinase isozyme 1 (EC 2.7.11.2)	tr|B7Z937|B7Z937_HUMAN	17.0639	130.033	-2.93021	1.41377e-12	comp1073901_c0_seq2	3-1418(+)
cDNA FLJ77939, highly similar to Homo sapiens potassium channel, subfamily K, member 10 (KCNK10), transcript variant 2, mRNA	tr|A8K3A3|A8K3A3_HUMAN	6.67284	49.3908	-2.92987	0.00063609	comp10740_c0_seq1	474-2183(+)
Putative uncharacterized protein	tr|C3ZC17|C3ZC17_BRAFL	162.382	1237.78	-2.92555	1.02663e-11	comp107418_c0_seq1	515-1753(+)
-	-	30.4451	233.026	-2.92513	8.219e-21	comp107428_c0_seq1	1-333(+)
-	-	1.79231	15.5535	-2.9234	0.0065744	comp1074305_c0_seq1	80-619(+)
Putative uncharacterized protein	tr|E9H851|E9H851_DAPPU	1.26689	8.08615	-2.92142	0.027589	comp1074624_c0_seq1	39-422(+)
Thyroid peroxidase	tr|A0M8X1|A0M8X1_HUMAN	7.39974	57.7016	-2.92075	9.26341e-07	comp1074704_c0_seq1	124-2865(+)
Serine protease	tr|O42272|O42272_XENLA	2.34842	16.1758	-2.91905	0.00843728	comp107479_c0_seq1	472-1458(+)
-	-	2.22428	15.9758	-2.91204	0.00205392	comp1075205_c0_seq1	3-377(+)
-	-	131.599	978.549	-2.89747	7.11724e-41	comp1075217_c0_seq2	1376-1699(+)
Uncharacterized protein	tr|F6X481|F6X481_MONDO	176.624	1312.58	-2.89671	1.19369e-15	comp107528_c0_seq2	379-2583(+)
Histidine ammonia-lyase	tr|A4FUP1|A4FUP1_DANRE	3.50561	27.0036	-2.89626	0.000298242	comp107562_c1_seq2	113-2083(+)
Myocilin	sp|Q594P2|MYOC_FELCA	22.5666	113.722	-2.31369	4.50386e-07	comp1076_c0_seq1	726-2213(+)
-	-	1.14276	7.7899	-2.89522	0.0398781	comp10761_c0_seq2	532-1023(+)
Cyclic nucleotide gated channel beta 3	tr|A2AGI9|A2AGI9_MOUSE	6.4858	46.2281	-2.87924	2.4596e-06	comp107617_c0_seq1	1-2691(+)
Arl11 protein	tr|Q0IHF7|Q0IHF7_XENLA	154.144	1129.83	-2.87662	1.7765e-17	comp107623_c0_seq1	428-1000(+)
Uncharacterized protein	tr|F6YA41|F6YA41_XENTR	6.48412	46.1259	-2.87206	1.00515e-05	comp1076401_c0_seq1	3-449(+)
Satb1 protein	tr|A4IIM8|A4IIM8_XENTR	3.80068	25.6814	-2.86401	0.0355387	comp107669_c0_seq1	1254-3089(+)
LOC100127671 protein (Fragment)	tr|A8KBH2|A8KBH2_XENTR	4.33886	33.1303	-2.86276	0.00011302	comp1077897_c0_seq4	249-2063(+)
Reverse transcriptase-like protein	tr|Q7T271|Q7T271_PAROL	36.9633	264.433	-2.86206	1.03648e-17	comp107794_c0_seq1	1-357(+)
Protein FAM166B	sp|A8E5W8|F166B_XENTR	169.459	1224.53	-2.86199	5.71598e-23	comp1077991_c0_seq2	2-1078(+)
Pulmonary surfactant-associated protein C	sp|P35245|PSPC_MUSVI	6.56482	30.5226	-2.18874	0.000403492	comp10783_c2_seq1	122-793(+)
RERG/RAS-like (Fragment)	tr|F6X4W7|F6X4W7_XENTR	2.7497	22.092	-2.85734	0.000141561	comp10783_c2_seq8	583-1290(+)
-	-	1.14276	7.89255	-2.84678	0.0291757	comp107856_c0_seq1	1-363(+)
Factor XI	tr|B5LX43|B5LX43_CANFA	837.341	3759.77	-2.16737	9.11657e-10	comp1081939_c0_seq1	1-1221(+)
Uncharacterized protein (Fragment)	tr|G1NR54|G1NR54_MELGA	25.7645	181.844	-2.84662	4.65743e-13	comp1093740_c0_seq2	3-314(+)
-	-	11.0907	80.9908	-2.84503	4.63375e-09	comp109377_c0_seq1	2-367(+)
-	-	2.54822	18.4642	-2.8438	0.0050784	comp1094131_c0_seq1	670-1170(+)
Arylsulfatase E (Chondrodysplasia punctata 1)	tr|A1L484|A1L484_HUMAN	1.7762	11.2923	-2.83836	0.00717513	comp1094433_c1_seq3	300-2060(+)
Uncharacterized protein (Fragment)	tr|G1P9W4|G1P9W4_MYOLU	48.2132	340.22	-2.83767	5.56514e-20	comp1094757_c0_seq1	162-686(+)
-	-	43.7116	314.389	-2.8347	2.94009e-20	comp1094839_c0_seq1	2-607(+)
-	-	2.16305	14.753	-2.83055	0.00391296	comp1095_c0_seq1	2-322(+)
Lambda-recombinase-like protein (Fragment)	tr|Q8UWD0|Q8UWD0_TETNG	1.26689	7.4551	-2.82643	0.0251111	comp10953_c0_seq1	2-379(+)
-	-	1.59083	11.0928	-2.82201	0.0196919	comp1095493_c0_seq1	2-379(+)
-	-	1.52793	11.1535	-2.81702	0.0288721	comp10958_c0_seq1	2-334(+)
-	-	333.743	2348.4	-2.81485	4.33928e-12	comp1096088_c0_seq1	1-684(+)
Uncharacterized protein	tr|A9JSE5|A9JSE5_XENTR	62.8868	441.14	-2.81445	8.21562e-22	comp10962_c0_seq1	122-1135(+)
Chromosome 12 SCAF14999, whole genome shotgun sequence	tr|Q4RT70|Q4RT70_TETNG	0.896157	7.25561	-2.81167	0.0347782	comp1096740_c0_seq1	145-756(+)
Leucine rich repeat transmembrane neuronal 1	tr|B8JKM0|B8JKM0_DANRE	13.7002	96.9463	-2.80958	1.10909e-06	comp10971_c0_seq1	1377-2930(+)
Uncharacterized protein (Fragment)	tr|F1Q6P2|F1Q6P2_DANRE	2.54822	18.0331	-2.80788	0.00369224	comp109710_c0_seq1	2-307(+)
Uncharacterized protein (Fragment)	tr|F1N989|F1N989_CHICK	1.01862	7.1786	-2.80447	0.0492509	comp1097594_c0_seq2	2-1120(+)
-	-	19.6767	137.016	-2.80304	2.54812e-14	comp109766_c0_seq3	3-446(+)
Microtubule-associated proteins 1A/1B light chain 3A	sp|Q2HJ23|MLP3A_BOVIN	1453.45	10109.2	-2.7997	1.94642e-31	comp10977_c0_seq1	466-831(+)
Uncharacterized protein	tr|E1C9E8|E1C9E8_CHICK	213.939	939.956	-2.13767	8.21921e-06	comp1097713_c0_seq1	266-832(+)
-	-	17.3026	124.201	-2.79698	1.44407e-08	comp109774_c0_seq1	1-420(+)
-	-	16.1694	111.5	-2.79107	1.63676e-07	comp109778_c0_seq3	2-319(+)
Kielin/chordin-like protein	tr|F7D608|F7D608_XENTR	10.4751	73.2822	-2.7896	0.0462015	comp109850_c0_seq1	1-2286(+)
Uncharacterized protein (Fragment)	tr|G1PL39|G1PL39_MYOLU	3.62807	25.2371	-2.78768	0.000881659	comp109931_c0_seq2	54-488(+)
-	-	1.08153	7.07244	-2.7857	0.0456136	comp109966_c0_seq2	274-1170(+)
-	-	3.50729	24.4649	-2.78186	0.000784923	comp10997_c1_seq1	3-308(+)
LOC733277 protein	tr|A0JMS9|A0JMS9_XENLA	53.0875	360.845	-2.77148	6.73291e-16	comp110056_c0_seq1	21-755(+)
-	-	4.32442	28.8192	-2.76837	0.00144366	comp110061_c0_seq1	118-657(+)
Uncharacterized protein (Fragment)	tr|G1LCE6|G1LCE6_AILME	89.5859	604.87	-2.76392	2.05784e-23	comp110074_c0_seq1	3-686(+)
Uncharacterized protein (Fragment)	tr|G1KEM9|G1KEM9_ANOCA	1.4667	10.2917	-2.76391	0.0186689	comp110122_c0_seq1	64-1311(+)
Putative uncharacterized protein (Fragment)	tr|D2HX08|D2HX08_AILME	2.48699	17.5467	-2.76163	0.00350333	comp1101420_c0_seq3	248-2596(+)
Uncharacterized protein (Fragment)	tr|F7BQF2|F7BQF2_MONDO	2.42408	17.3924	-2.75908	0.00452959	comp110144_c1_seq1	128-1090(+)
Uncharacterized protein (Fragment)	tr|F7GWH1|F7GWH1_MACMU	17.5509	121.063	-2.75527	1.58989e-06	comp110156_c0_seq9	125-4279(+)
MGC85264 protein	tr|Q66L05|Q66L05_XENLA	1.59083	10.719	-2.74985	0.0123376	comp110187_c0_seq1	1-777(+)
Uncharacterized protein (Fragment)	tr|G1PWI8|G1PWI8_MYOLU	7.89126	52.3734	-2.74786	4.61292e-07	comp11019_c0_seq9	2-448(+)
Aldehyde dehydrogenase family 3 member B1	sp|Q5XI42|AL3B1_RAT	38.8829	263.071	-2.74784	2.60434e-11	comp1101913_c0_seq1	2-445(+)
Uncharacterized protein (Fragment)	tr|G3W287|G3W287_SARHA	3.16723	18.845	-2.74725	0.0145442	comp110193_c0_seq2	2-646(+)
B-factor, properdin	tr|A5PF00|A5PF00_PIG	1496.26	6469.49	-2.11224	1.97434e-09	comp1102007_c0_seq1	265-2544(+)
B-cell linker (Fragment)	tr|F7B1G6|F7B1G6_XENTR	5.56063	40.5167	-2.742	1.15108e-05	comp1102277_c0_seq1	1-1941(+)
Uncharacterized protein (Fragment)	tr|F6XAS5|F6XAS5_XENTR	1.01862	7.1393	-2.74096	0.0489106	comp11024_c0_seq1	189-611(+)
Anti-Mullerian hormone	tr|Q0P6K6|Q0P6K6_ANAPL	0.896157	6.77591	-2.73753	0.0461554	comp11032_c0_seq1	1-789(+)
Uncharacterized protein (Fragment)	tr|F6Q582|F6Q582_XENTR	0.957387	7.01709	-2.73634	0.0494922	comp110325_c0_seq1	47-364(+)
-	-	102.217	676.68	-2.72277	3.22608e-11	comp110339_c1_seq1	1-357(+)
Uncharacterized protein (Fragment)	tr|F1NZZ9|F1NZZ9_CHICK	3.95369	27.0429	-2.72204	0.000660348	comp1103424_c0_seq1	3-2939(+)
-	-	1.4667	10.5804	-2.72169	0.0146096	comp11040_c0_seq3	1-336(+)
Lymphocyte-specific c-src family protein tyrosine kinase	tr|A0F037|A0F037_PSEMX	3.18167	20.4277	-2.7135	0.000439866	comp11044_c0_seq21	291-1808(+)
Uncharacterized protein (Fragment)	tr|G1MWE4|G1MWE4_MELGA	5.23502	23.3887	-2.08611	0.00989284	comp110442_c1_seq3	697-1467(+)
Homeobox protein CDX-1	sp|Q9DEB6|CDX1_CHICK	1.7762	10.5227	-2.71259	0.0137699	comp110444_c0_seq1	234-1043(+)
-	-	5.02078	30.8967	-2.70739	0.000123837	comp110477_c0_seq2	1-354(+)
G protein-coupled receptor 34	tr|B3DLE0|B3DLE0_XENTR	1.59083	10.3874	-2.70533	0.0132224	comp110478_c0_seq3	3-1289(+)
-	-	2.16137	13.8318	-2.70325	0.00817629	comp1104843_c0_seq1	218-790(+)
LOC100037908 protein	tr|A4IGU5|A4IGU5_XENTR	3.77	25.9255	-2.69748	0.00194898	comp1105065_c0_seq3	1207-2079(+)
BC032203 protein	tr|B2RX81|B2RX81_MOUSE	3.38315	23.1838	-2.69723	0.000157234	comp1105079_c0_seq1	109-3252(+)
Collagen alpha-1(XVIII) chain	sp|P39061|COIA1_MOUSE	14.8285	61.872	-2.0762	7.09411e-05	comp11053_c0_seq1	2-880(+)
Uncharacterized protein (Fragment)	tr|F6U585|F6U585_MONDO	1.40547	10.0657	-2.6953	0.0222015	comp11054_c0_seq1	2-730(+)
-	-	4.06339	24.3288	-2.68713	0.0018986	comp11058_c0_seq2	2-337(+)
Protein Wnt-11b	sp|P49893|WN11B_XENLA	27.8034	115.786	-2.07562	0.000274626	comp110586_c0_seq1	3-377(+)
-	-	1.26689	6.60262	-2.68499	0.0469831	comp11059_c0_seq1	1171-1671(+)
Beta-1,3-galactosyltransferase 2 (Fragment)	tr|A5YM36|A5YM36_CHICK	175.808	1125.16	-2.68064	3.59604e-26	comp1106_c1_seq3	566-1831(+)
Chromosome undetermined scaffold_6, whole genome shotgun sequence	tr|A0DQI3|A0DQI3_PARTE	34.4617	222.078	-2.68057	5.46047e-15	comp11064_c0_seq1	1-4872(+)
GF23871	tr|B3M4X9|B3M4X9_DROAN	81.5542	525.569	-2.67673	4.09195e-21	comp1106512_c0_seq1	3-1184(+)
-	-	5.14324	31.0496	-2.67577	0.000158113	comp1106845_c0_seq1	3-311(+)
Monoacylglycerol lipase ABHD12	sp|Q5ZIN0|ABD12_CHICK	152.275	966.731	-2.67382	1.60821e-24	comp1107367_c0_seq1	173-1351(+)
Uncharacterized protein	tr|G1M8S8|G1M8S8_AILME	35.0161	222.017	-2.67095	3.73871e-13	comp1107732_c0_seq1	60-1880(+)
-	-	57.5701	361.891	-2.67083	1.26234e-14	comp1107776_c0_seq1	1-426(+)
Uncharacterized protein	tr|F6YZY1|F6YZY1_XENTR	23.2485	148.842	-2.6706	6.7047e-13	comp1107969_c0_seq2	1-528(+)
Receptor-interacting serine-threonine kinase 4 (Fragment)	tr|F7C1Y6|F7C1Y6_XENTR	6.68728	42.7992	-2.66839	4.39565e-06	comp1108020_c0_seq3	231-2468(+)
Uncharacterized protein (Fragment)	tr|G1KUU6|G1KUU6_ANOCA	4.52423	29.2768	-2.6657	0.000585995	comp1108331_c0_seq2	127-1017(+)
-	-	2.9963	19.867	-2.66282	0.00159134	comp1108600_c0_seq1	3-947(+)
-	-	21.7479	135.175	-2.66245	7.23451e-10	comp1108952_c0_seq1	2-304(+)
Uncharacterized protein (Fragment)	tr|F6Q5H8|F6Q5H8_XENTR	37.737	237.06	-2.66216	2.60935e-14	comp1109380_c0_seq1	195-701(+)
-	-	1.85354	13.0365	-2.65846	0.00686067	comp1109453_c0_seq1	362-802(+)
LOC100124798 protein	tr|A4IH58|A4IH58_XENTR	1.71497	10.162	-2.65411	0.0420561	comp1109706_c0_seq1	620-2449(+)
Uncharacterized protein	tr|F6WEX2|F6WEX2_ORNAN	47.2215	299.408	-2.65388	0.000574505	comp110977_c0_seq3	197-2506(+)
-	-	101.554	636.563	-2.64461	0.00556354	comp110977_c0_seq9	2-418(+)
Phosphatase and actin regulator 1	sp|Q801X6|PHAR1_CHICK	74.7167	466.536	-2.64402	2.16666e-09	comp111019_c0_seq1	3-554(+)
-	-	70.2397	441.961	-2.63781	2.65951e-19	comp111046_c0_seq2	1431-1742(+)
AlphaxENaC protein	tr|B1WBC9|B1WBC9_XENLA	5.34472	32.4762	-2.63428	1.19027e-05	comp1110593_c0_seq1	205-1710(+)
-	-	10.4717	65.9964	-2.63124	0.0140974	comp111079_c0_seq2	243-608(+)
-	-	58.561	363.409	-2.62974	0.0364891	comp1110825_c0_seq1	203-946(+)
Putative uncharacterized protein	tr|G4VIT9|G4VIT9_SCHMA	4.09394	27.3839	-2.62875	0.00284151	comp1111183_c0_seq1	111-1625(+)
Fatty acid coenzyme A ligase 5	tr|A6GV77|A6GV77_HUMAN	14.1033	83.2084	-2.62759	4.64002e-07	comp11112_c0_seq56	41-2587(+)
Si:dkey-266j9.3	tr|G1K2M7|G1K2M7_DANRE	76.484	473.016	-2.62678	6.54987e-26	comp11113_c0_seq1	2184-5111(+)
Uncharacterized protein	tr|E1C0M0|E1C0M0_CHICK	2.61113	15.9343	-2.62631	0.0118256	comp11117_c0_seq1	204-1955(+)
-	-	1.79231	12.2929	-2.62434	0.0378896	comp111177_c1_seq4	2-379(+)
Uncharacterized protein (Fragment)	tr|F1NG97|F1NG97_CHICK	60.1343	371.165	-2.62422	4.25849e-12	comp11119_c0_seq1	475-1713(+)
-	-	126.259	776.597	-2.62103	2.17533e-05	comp1112030_c0_seq1	2-307(+)
Charged multivesicular body protein 2a	sp|Q6DFS6|CHM2A_XENTR	195.871	1198.04	-2.61906	9.22389e-32	comp1112094_c0_seq1	214-876(+)
-	-	2.9963	18.6126	-2.60895	0.0120322	comp111225_c0_seq6	305-619(+)
Uncharacterized protein (Fragment)	tr|F7FI75|F7FI75_MONDO	1.7762	9.87238	-2.60808	0.014953	comp111250_c0_seq1	3-500(+)
-	-	41.3344	251.405	-2.60486	8.61432e-08	comp1112531_c0_seq1	758-1159(+)
-	-	114.56	694.124	-2.6009	4.72442e-21	comp11126_c0_seq1	177-545(+)
-	-	6.11506	37.7942	-2.60085	6.90388e-07	comp111261_c0_seq2	2-328(+)
-	-	1.4667	9.7178	-2.59546	0.0217082	comp111284_c0_seq1	3-719(+)
-	-	469.855	2822.64	-2.58752	7.97638e-21	comp1112897_c0_seq1	264-827(+)
Uncharacterized protein (Fragment)	tr|G3TI58|G3TI58_LOXAF	2.9963	12.0458	-1.97647	0.0152708	comp111327_c0_seq8	3-1184(+)
Uncharacterized protein	tr|G3VCT4|G3VCT4_SARHA	1.71497	9.3226	-2.58254	0.0202392	comp111338_c0_seq2	3-1070(+)
-	-	1.71497	9.68893	-2.58237	0.0431142	comp1113744_c0_seq1	755-1213(+)
Uncharacterized protein (Fragment)	tr|F6TAJ1|F6TAJ1_MONDO	1.79231	12.2415	-2.58142	0.0196956	comp1114075_c0_seq1	3-6017(+)
-	-	1.59083	9.32555	-2.57889	0.0204878	comp111428_c0_seq8	3-494(+)
Zinc finger protein 804A	sp|A2AKY4|Z804A_MOUSE	10.6537	66.6585	-2.57886	2.84558e-07	comp11146_c0_seq2	1136-5146(+)
Protein Wnt	tr|B1WBR9|B1WBR9_RAT	140.773	537.836	-1.94579	3.40312e-12	comp1115383_c0_seq2	483-1658(+)
Eph receptor A7	tr|A2BDQ4|A2BDQ4_MOUSE	12.8669	76.9249	-2.57359	1.28403e-06	comp1115525_c0_seq1	1-3075(+)
Uncharacterized protein (Fragment)	tr|F7ELZ0|F7ELZ0_XENTR	973.784	5791.16	-2.57214	1.19598e-17	comp1115647_c0_seq1	566-1597(+)
-	-	16.3113	97.7948	-2.57119	9.52159e-06	comp1116125_c0_seq1	1-543(+)
Sodium/hydrogen exchanger	tr|A2A464|A2A464_MOUSE	78.0859	465.161	-2.56797	1.60434e-28	comp111615_c0_seq2	3-1838(+)
-	-	42.5538	252.209	-2.55975	4.69866e-07	comp11163_c3_seq2	196-552(+)
cDNA, clone cssl:d0376 (Fragment)	tr|A8BBF9|A8BBF9_DANRE	82.7878	488.121	-2.55941	1.67641e-21	comp1116389_c0_seq1	471-2420(+)
-	-	1.40547	9.25093	-2.55888	0.0421887	comp1116638_c0_seq1	2-370(+)
-	-	9.85619	56.5357	-2.55824	0.000185431	comp111734_c0_seq1	1143-1463(+)
Tryptophan hydroxylase 1b	tr|A2VCX5|A2VCX5_DANRE	2.73359	15.3643	-2.55213	0.00856488	comp1117577_c0_seq1	2-1525(+)
Tetraspanin 15	tr|Q28DZ4|Q28DZ4_XENTR	31.3107	180.865	-2.5512	3.87618e-21	comp11178_c0_seq2	508-981(+)
-	-	7.69146	43.9184	-2.54908	9.74243e-05	comp111798_c0_seq3	3-377(+)
-	-	7.18383	40.176	-2.54897	2.02321e-05	comp1118061_c0_seq1	1-450(+)
-	-	2.67236	15.6118	-2.54836	0.00378991	comp11185_c0_seq1	64-366(+)
LOC100036724 protein	tr|A1L1E0|A1L1E0_XENTR	17.9167	99.6556	-2.54273	4.07213e-10	comp111852_c0_seq1	191-3526(+)
-	-	2.68847	17.2374	-2.53781	0.0142491	comp111867_c0_seq1	816-1115(+)
-	-	78.7167	456.431	-2.53753	1.39836e-09	comp11190_c0_seq9	3-491(+)
Atonal homolog 1 (Fragment)	tr|F6Y8L8|F6Y8L8_XENTR	2.42408	14.9131	-2.53651	0.00978896	comp111918_c0_seq1	915-1796(+)
Uncharacterized protein	tr|G3WK18|G3WK18_SARHA	801.239	4632.88	-2.53263	3.12683e-34	comp111937_c0_seq2	268-1545(+)
-	-	5.08201	27.7833	-2.52864	0.0012695	comp1119396_c0_seq2	686-1024(+)
Wdr49 protein	tr|B1H2Z6|B1H2Z6_XENTR	3.95369	23.7207	-2.52599	0.000453164	comp1119514_c0_seq1	531-1373(+)
Novel protein similar to vertebrate furin (Paired basic amino acid cleaving enzyme) (FURIN)	tr|A2BHH6|A2BHH6_DANRE	16.7382	61.8629	-1.88996	0.00512265	comp112029_c0_seq1	599-6175(+)
Aldehyde dehydrogenase family 3 member B1	sp|Q1JPA0|AL3B1_BOVIN	65.1578	376.303	-2.52565	1.12595e-14	comp1120290_c0_seq1	85-975(+)
Uncharacterized protein	tr|G1KLX1|G1KLX1_ANOCA	3.36704	18.4706	-2.52369	0.0096032	comp1120801_c0_seq1	225-986(+)
Uncharacterized protein (Fragment)	tr|F6RPA8|F6RPA8_XENTR	1.40547	8.83275	-2.52258	0.029956	comp112085_c1_seq4	543-1649(+)
-	-	339.757	1937.79	-2.5107	3.57076e-31	comp1121523_c0_seq1	2-349(+)
FHF-4b	tr|O89096|O89096_MOUSE	1.71497	9.10308	-2.50686	0.037791	comp11217_c0_seq3	998-1756(+)
-	-	4.44856	23.8654	-2.50664	0.000513443	comp11218_c0_seq6	3-329(+)
Layilin	sp|Q6UX15|LAYN_HUMAN	2.48699	14.5885	-2.50094	0.00564292	comp1122147_c0_seq1	986-2167(+)
-	-	1.71497	8.99075	-2.50007	0.0212466	comp1122186_c0_seq1	1-333(+)
-	-	3.75221	20.724	-2.49872	0.000881023	comp1122221_c0_seq1	150-716(+)
Endothelial-specific receptor tyrosine kinase	tr|B1AWS8|B1AWS8_MOUSE	14.8914	82.9694	-2.49854	4.79946e-06	comp1122920_c0_seq1	252-3626(+)
Uncharacterized protein (Fragment)	tr|F6ZA29|F6ZA29_XENTR	7.42875	39.7245	-2.49773	1.6046e-05	comp11230_c0_seq1	3-329(+)
-	-	8.5425	49.4403	-2.49729	1.03737e-06	comp1123071_c0_seq1	1523-2233(+)
Uncharacterized protein (Fragment)	tr|F6UKM7|F6UKM7_XENTR	2.54822	14.6947	-2.4964	0.00219701	comp1123637_c0_seq1	154-780(+)
Uncharacterized protein (Fragment)	tr|G1KXG4|G1KXG4_ANOCA	2.22428	12.1094	-2.49303	0.0130254	comp1123840_c0_seq2	245-877(+)
Glutamate receptor, ionotropic, NMDA2C (Epsilon 3)	tr|A2A6S2|A2A6S2_MOUSE	2.67236	14.5337	-2.4874	0.00652198	comp112400_c0_seq2	821-2785(+)
Uncharacterized protein	tr|G3P8A5|G3P8A5_GASAC	15.984	89.5917	-2.48197	6.61479e-09	comp1124417_c0_seq2	3-338(+)
Fibroblast growth factor receptor 1	sp|Q91285|FGFR1_PLEWA	77.4354	431.477	-2.47991	1.45668e-08	comp112446_c0_seq1	1-477(+)
Laminin subunit gamma-2	sp|Q13753|LAMC2_HUMAN	23.6499	83.1118	-1.87095	2.88358e-07	comp1124480_c0_seq1	3-632(+)
Uncharacterized protein (Fragment)	tr|D2I0L5|D2I0L5_AILME	19.2303	107.036	-2.47988	1.43604e-08	comp1124736_c0_seq1	301-1224(+)
Uncharacterized protein (Fragment)	tr|F6S2N4|F6S2N4_XENTR	6.50023	37.0869	-2.47855	0.00032896	comp1124951_c0_seq1	2-403(+)
-	-	1.59083	8.90036	-2.46878	0.0329978	comp112518_c0_seq1	3-338(+)
Protein lin-7 homolog C	sp|Q5F425|LIN7C_CHICK	205.27	1129.98	-2.46875	1.42208e-33	comp11254_c0_seq1	3-632(+)
Delta-like protein C	sp|Q9IAT6|DLLC_DANRE	59.0595	326.969	-2.46651	2.99236e-10	comp112565_c0_seq4	1-516(+)
-	-	65.6075	362.188	-2.46161	3.42701e-11	comp11260_c1_seq1	2-313(+)
LOC100036820 protein	tr|A1A637|A1A637_XENLA	10.4717	60.4085	-2.46096	1.69675e-05	comp11260_c2_seq20	3-413(+)
-	-	1.34424	8.43699	-2.45869	0.0196957	comp1126434_c0_seq1	3-941(+)
-	-	2.85773	14.8714	-2.45689	0.00705652	comp11266_c0_seq1	1-351(+)
-	-	2.22428	11.7618	-2.45402	0.0210137	comp112677_c0_seq2	855-1382(+)
Prom1 protein	tr|A0JP74|A0JP74_XENTR	9.74648	53.4029	-2.44097	4.19842e-07	comp1127577_c0_seq1	304-2952(+)
SOAT2 protein	tr|A7MBD0|A7MBD0_BOVIN	2.60945	14.2888	-2.44074	0.00833913	comp1127837_c0_seq1	125-1723(+)
-	-	7.83171	42.3266	-2.4386	6.84348e-06	comp112796_c0_seq1	2-436(+)
Putative uncharacterized protein (Fragment)	tr|D2GZ88|D2GZ88_AILME	207.192	1122.62	-2.43631	8.26847e-23	comp1128015_c0_seq1	235-1701(+)
Myosin VII, putative (Fragment)	tr|B7PFL0|B7PFL0_IXOSC	1207.66	6532.76	-2.43505	6.13858e-17	comp112802_c0_seq2	3-488(+)
Interferon-inducible GTPase 5	sp|Q6AYF9|IIGP5_RAT	2.10014	11.4364	-2.43468	0.0285401	comp1128047_c0_seq1	244-1479(+)
cDNA, FLJ93923, highly similar to Homo sapiens UDP-N-acetyl-alpha-D-galactosamine:polypeptide N-acetylgalactosaminyltransferase 3 (GalNAc-T3) (GALNT3), mRNA	tr|B2R8J0|B2R8J0_HUMAN	2.7497	16.2145	-2.42871	0.00711461	comp112832_c1_seq3	2-1252(+)
-	-	4.78694	27.1785	-2.42802	0.000985944	comp1128392_c0_seq1	618-962(+)
Putative uncharacterized protein (Fragment)	tr|D2GXR6|D2GXR6_AILME	52.886	280.395	-2.42308	3.68569e-23	comp1128403_c0_seq1	616-3810(+)
Putative uncharacterized protein MGC145445	tr|A0JM05|A0JM05_XENTR	5.53009	28.3369	-2.42149	0.00117867	comp1128525_c0_seq1	485-4114(+)
Ryanodine receptor invertebrate (Fragment)	tr|G7YIT2|G7YIT2_CLOSI	2.34842	11.3185	-2.41867	0.0259825	comp112865_c1_seq2	170-499(+)
Tetraspanin-31-A	sp|Q5XHG6|TS31A_XENLA	20.7437	109.703	-2.41695	0.000114122	comp112896_c0_seq8	3-470(+)
-	-	20.3874	110.18	-2.41464	1.75311e-10	comp1129449_c0_seq1	1-300(+)
Doublecortin like protein kinase_1	tr|A2A121|A2A121_DANRE	5.7928	30.6354	-2.41358	0.00113464	comp1129466_c0_seq1	382-2604(+)
-	-	18.4047	98.507	-2.41343	0.00512376	comp11297_c0_seq2	3-410(+)
Transmembrane 7 superfamily member 3	tr|B2KG28|B2KG28_MOUSE	642.161	3418.5	-2.41342	6.58854e-22	comp1129778_c0_seq1	348-2087(+)
Uncharacterized protein (Fragment)	tr|F7ELZ0|F7ELZ0_XENTR	2.60945	13.9221	-2.41317	0.00626669	comp1129801_c0_seq2	265-1269(+)
-	-	3.50561	19.3362	-2.41198	0.0035067	comp1130095_c0_seq1	1436-1756(+)
FBXO38 protein (Fragment)	tr|A0PJ52|A0PJ52_HUMAN	101.172	536.693	-2.41141	9.07658e-25	comp1130140_c0_seq1	174-3683(+)
Putative uncharacterized protein	tr|A4IHH7|A4IHH7_XENTR	1.97768	10.7516	-2.41097	0.0150787	comp1130286_c0_seq1	183-2651(+)
Uncharacterized protein (Fragment)	tr|F6QHN3|F6QHN3_XENTR	5.34304	27.7189	-2.41052	0.000829474	comp1130317_c0_seq1	1667-2431(+)
LOC594870 protein	tr|Q5XGQ4|Q5XGQ4_XENLA	18.2311	98.1912	-2.41009	1.66796e-08	comp1130365_c0_seq1	2-484(+)
Zinc transporter ZIP9	sp|Q640S1|S39A9_XENTR	311.849	1652.37	-2.40938	3.96006e-22	comp113052_c0_seq1	710-1630(+)
-	-	54.5269	290.468	-2.40842	3.16647e-14	comp1130753_c0_seq3	3-323(+)
LOC100126633 protein	tr|A8E5Z8|A8E5Z8_XENLA	57.9401	307.317	-2.40674	1.00069e-13	comp11313_c0_seq2	1-303(+)
Uncharacterized protein (Fragment)	tr|F1NUV8|F1NUV8_CHICK	2.60945	13.9189	-2.40338	0.00820146	comp1131371_c0_seq1	1-1089(+)
Diacylglycerol O-acyltransferase 2	sp|Q6P342|DGAT2_XENTR	7.50273	39.274	-2.40326	0.00171356	comp113152_c0_seq2	340-1425(+)
Uncharacterized protein	tr|E1C6P9|E1C6P9_CHICK	406.578	2149.9	-2.4026	9.1687e-23	comp1131548_c0_seq4	652-1743(+)
-	-	95.1864	504.731	-2.40202	1.67989e-08	comp113156_c0_seq1	2-313(+)
-	-	5.26738	25.9639	-2.39869	0.00147423	comp1131595_c0_seq1	2-361(+)
Uncharacterized protein	tr|F1N8I1|F1N8I1_CHICK	26.398	137.189	-2.39657	1.87887e-09	comp1131766_c0_seq1	1-993(+)
Novel protein (Fragment)	tr|B1ATQ6|B1ATQ6_MOUSE	5.40595	27.7446	-2.39617	0.00292408	comp11319_c0_seq21	608-2398(+)
cDNA FLJ76647, highly similar to Homo sapiens zinc finger protein 198 (ZNF198), mRNA (Fragment)	tr|A8K126|A8K126_HUMAN	23.8642	124.154	-2.39479	7.59741e-10	comp1132304_c0_seq1	2-1876(+)
-	-	4.66448	27.3477	-2.39464	0.000167749	comp113253_c1_seq1	2-541(+)
Choroidermia	tr|A2AD03|A2AD03_MOUSE	104.644	545.634	-2.39068	3.22499e-26	comp1132555_c0_seq1	2-1981(+)
Uncharacterized protein	tr|F7GV50|F7GV50_CALJA	89.3382	467.75	-2.3897	3.25975e-12	comp1132770_c0_seq1	359-1060(+)
Aryl hydrocarbon receptor interacting protein-like 1	tr|F6Z8F7|F6Z8F7_XENTR	26.7558	140.097	-2.38963	7.39786e-08	comp113279_c0_seq52	1-1044(+)
-	-	1.7762	8.37575	-2.38674	0.0410285	comp1132932_c0_seq1	3-311(+)
Uncharacterized protein	tr|G1PHG9|G1PHG9_MYOLU	733.23	3834.78	-2.38552	1.22898e-10	comp113348_c0_seq1	190-768(+)
Ptprz1 protein	tr|B2RXS8|B2RXS8_MOUSE	540.148	1937.32	-1.84363	2.90179e-26	comp1133626_c0_seq2	1648-5436(+)
-	-	3.89078	21.6735	-2.38462	0.000642141	comp113391_c0_seq38	159-554(+)
BRO1 domain-containing protein BROX	sp|Q5VW32|BROX_HUMAN	136.074	702.719	-2.37509	1.18832e-21	comp113396_c2_seq1	374-1621(+)
Hypothetical conserved protein 1030 (Fragment)	tr|F0J8V0|F0J8V0_AMBVA	10.2541	53.3522	-2.37507	5.62058e-05	comp1134235_c1_seq1	1-420(+)
Si:ch211-272n13.3	tr|E7FAP4|E7FAP4_DANRE	7.32072	37.753	-2.37418	6.80998e-05	comp1134266_c0_seq1	1-942(+)
Poly [ADP-ribose] polymerase 9	sp|Q8IXQ6|PARP9_HUMAN	5.28349	27.3319	-2.37411	0.000295816	comp113446_c0_seq4	3-389(+)
-	-	10.5024	53.8415	-2.37395	7.98852e-06	comp113508_c0_seq1	3-911(+)
Ep37-A2	tr|O42344|O42344_CYNPY	19.63	96.9577	-2.36724	3.94682e-08	comp113523_c0_seq1	3-428(+)
LOC100135182 protein	tr|A9ULC6|A9ULC6_XENTR	14.9926	79.9153	-2.36548	1.50755e-05	comp113524_c0_seq6	3-917(+)
Cyclin-Y-like protein 1	sp|Q28EL0|CCYL1_XENTR	413.38	2122.9	-2.36483	1.10452e-39	comp1135351_c0_seq1	217-1257(+)
-	-	2.36285	13.497	-2.36339	0.00848044	comp1136170_c0_seq1	800-1126(+)
Uncharacterized protein	tr|F1LQT4|F1LQT4_RAT	321.881	1142.8	-1.82507	9.33438e-13	comp113625_c0_seq1	117-1772(+)
Uncharacterized protein (Fragment)	tr|G1TCQ8|G1TCQ8_RABIT	16.2628	85.4309	-2.36253	1.45101e-05	comp113635_c1_seq1	2-2005(+)
Uncharacterized protein (Fragment)	tr|F1N8E5|F1N8E5_CHICK	130.121	660.664	-2.35629	1.53025e-18	comp1136603_c0_seq1	1-1443(+)
LOC100124841 protein	tr|A4IHG2|A4IHG2_XENTR	129.415	660.833	-2.35428	1.13541e-15	comp113661_c0_seq11	730-2229(+)
Uncharacterized protein	tr|F6UT48|F6UT48_XENTR	8.64885	43.0476	-2.35188	0.000125585	comp113661_c0_seq6	3-2447(+)
LOC100124997 protein	tr|A4IIG5|A4IIG5_XENTR	29.1588	148.465	-2.34938	5.65523e-09	comp113661_c0_seq7	932-3019(+)
Uncharacterized protein	tr|A6NI63|A6NI63_HUMAN	16.9431	87.2923	-2.34919	1.16413e-10	comp113668_c1_seq55	142-4584(+)
-	-	3.18167	15.86	-2.34742	0.0025801	comp11367_c0_seq1	2-502(+)
-	-	2.22428	10.8382	-2.34726	0.0134889	comp113702_c0_seq8	3-512(+)
Protein very KIND	sp|Q76NI1|VKIND_HUMAN	6.56649	33.6362	-2.34715	0.00595148	comp1137223_c0_seq1	2-367(+)
Putative uncharacterized protein MGC69481	tr|Q6NVQ7|Q6NVQ7_XENTR	166.586	843.421	-2.34516	5.9965e-30	comp113744_c0_seq2	118-1383(+)
5-hydroxytryptamine (serotonin) receptor 1F	tr|F6QKQ2|F6QKQ2_XENTR	18.1054	88.1831	-2.34342	2.51815e-06	comp1137568_c0_seq1	362-1477(+)
-	-	2.16305	10.8189	-2.34336	0.0267264	comp11380_c0_seq2	532-885(+)
LOC100144942 protein	tr|B0BM11|B0BM11_XENTR	224.546	1136.41	-2.34323	2.27669e-26	comp113818_c0_seq1	254-1663(+)
Enolase	tr|B6A9M6|B6A9M6_CRYMR	166.886	841.147	-2.34025	2.55904e-18	comp1138222_c0_seq1	2-394(+)
-	-	107.788	540.65	-2.33863	1.66312e-27	comp1138261_c0_seq1	2-316(+)
Uncharacterized protein (Fragment)	tr|G1KXJ6|G1KXJ6_ANOCA	9.66914	47.9666	-2.33833	6.9456e-06	comp113833_c0_seq1	2-631(+)
IBTK protein	tr|B7ZLD4|B7ZLD4_HUMAN	9.49989	49.0475	-2.33763	0.000143855	comp1138753_c0_seq1	3-1982(+)
-	-	2.10014	10.5198	-2.33199	0.0409946	comp113908_c1_seq1	274-651(+)
-	-	1.40547	7.78667	-2.32561	0.0354446	comp113915_c0_seq1	363-935(+)
-	-	6.05383	30.8705	-2.32388	0.000195192	comp11392_c0_seq2	190-498(+)
cDNA FLJ54557, highly similar to helicase MOV-10 (EC 3.6.1.-)	tr|B7Z700|B7Z700_HUMAN	30.1034	149.264	-2.32241	5.84918e-08	comp113932_c0_seq1	119-3151(+)
DnaJ (Hsp40) homolog, subfamily B, member 9	tr|B1H111|B1H111_XENTR	817.341	4086.95	-2.32181	4.96509e-15	comp113940_c0_seq1	82-753(+)
-	-	31.889	158.58	-2.32181	3.77467e-15	comp113983_c0_seq1	192-497(+)
-	-	34.5825	172.74	-2.32164	4.06772e-09	comp1140_c1_seq1	1413-1790(+)
Predicted protein	tr|A7REU8|A7REU8_NEMVE	3.81344	18.6476	-2.32044	0.00937401	comp11400_c0_seq1	504-3218(+)
Uncharacterized protein	tr|E1BYY4|E1BYY4_CHICK	3.2429	15.5383	-2.3182	0.00206456	comp1140062_c0_seq1	197-1804(+)
Retinoic acid receptor RXR-alpha	sp|P28700|RXRA_MOUSE	119.986	600.161	-2.31649	7.18514e-17	comp1140198_c0_seq1	947-1591(+)
Integrin beta-like protein 1	sp|Q8VDV0|ITGBL_MOUSE	87.141	310.744	-1.82198	2.48394e-08	comp1140290_c0_seq1	292-1758(+)
Methylmalonyl-CoA epimerase, mitochondrial	tr|C1BWH4|C1BWH4_ESOLU	68.5783	341.067	-2.31548	1.81566e-15	comp1140335_c0_seq1	125-604(+)
Interleukin-17 receptor D	sp|Q7T2L7|I17RD_CHICK	17.4039	89.2785	-2.31501	1.59247e-09	comp1140375_c0_seq1	1-954(+)
-	-	5.09644	25.7874	-2.3141	0.000513001	comp1140674_c0_seq1	338-688(+)
Uncharacterized protein	tr|G1KJ82|G1KJ82_ANOCA	141.989	497.641	-1.80956	5.91886e-05	comp1140753_c0_seq2	1577-2245(+)
-	-	3.05753	15.4771	-2.31292	0.00493367	comp1140823_c0_seq1	3-335(+)
Tyrosinase (Fragment)	tr|Q33CJ6|Q33CJ6_CYNPY	117.957	588.788	-2.31237	5.44828e-09	comp114110_c0_seq1	3-815(+)
Lysosomal-associated transmembrane protein 5	sp|Q2KJA5|LAPM5_BOVIN	4473.24	22188.2	-2.31041	1.43719e-08	comp114112_c0_seq1	136-843(+)
LOC495486 protein	tr|Q5U4J4|Q5U4J4_XENLA	200.596	994.741	-2.3096	2.94376e-17	comp114121_c0_seq3	680-2806(+)
Putative uncharacterized protein	tr|C3ZKM4|C3ZKM4_BRAFL	37.6467	186.296	-2.3092	2.10802e-06	comp11415_c0_seq1	2-631(+)
-	-	2.54654	13.0044	-2.30908	0.00869368	comp114190_c0_seq1	1181-1516(+)
-	-	51.5732	254.538	-2.30896	0.0131547	comp1142034_c0_seq1	2184-2495(+)
-	-	18.0969	90.3878	-2.30894	0.000187933	comp114240_c1_seq3	267-1136(+)
ORF2-encoded protein (Fragment)	tr|Q3LG56|Q3LG56_DANRE	4.2164	22.6236	-2.30766	0.000830982	comp114251_c0_seq1	3-473(+)
Transient receptor potential cation channel, subfamily M, member 1 (Fragment)	tr|F7E163|F7E163_XENTR	1402.8	6934.82	-2.30671	2.29313e-22	comp114269_c0_seq1	689-1525(+)
cDNA FLJ57342, highly similar to Laminin gamma-2 chain	tr|B4DLD1|B4DLD1_HUMAN	19.016	91.5914	-2.3056	2.18217e-06	comp1142744_c0_seq1	245-3202(+)
-	-	8.3521	42.4938	-2.3055	0.00116818	comp11428_c0_seq1	1-354(+)
-	-	1.71497	7.81877	-2.30224	0.0413177	comp1142870_c0_seq1	3-392(+)
-	-	254.948	1252.55	-2.29705	2.10936e-41	comp1142949_c0_seq1	149-583(+)
Ras association domain-containing protein 5	sp|O35141|RASF5_RAT	2.60945	13.0432	-2.29702	0.0104015	comp114295_c0_seq1	2-598(+)
-	-	10.391	52.3286	-2.29651	1.9608e-06	comp1143182_c0_seq1	189-635(+)
Calcium channel, voltage-dependent, beta 4 subunit	tr|A2ATZ5|A2ATZ5_MOUSE	53.3841	262.635	-2.29428	1.48498e-13	comp114351_c1_seq21	2-1174(+)
-	-	22.1313	110.683	-2.29392	2.96345e-06	comp1143551_c0_seq1	1-471(+)
Protocadherin gamma b5 isoform	tr|D0IQ47|D0IQ47_ANOCA	170.436	833.019	-2.29386	5.89923e-14	comp1143664_c0_seq1	1-306(+)
GTP-binding protein SAR1b	sp|Q9CQC9|SAR1B_MOUSE	283.444	1384.24	-2.29364	5.62872e-28	comp1143897_c0_seq1	500-1096(+)
T-complex protein 1, beta subunit, putative	tr|A1CSC1|A1CSC1_ASPCL	3.42827	15.5159	-2.28912	0.0157338	comp1143969_c0_seq1	2-1642(+)
-	-	136.446	664.198	-2.28752	9.74328e-12	comp11440_c0_seq1	1-348(+)
Proteasome (Prosome, macropain) inhibitor subunit 1	tr|B5DGA4|B5DGA4_SALSA	351.683	1716.76	-2.28683	9.95246e-17	comp114427_c0_seq37	144-950(+)
LOC548386 protein (Fragment)	tr|Q5FVB7|Q5FVB7_XENTR	4.77082	22.6113	-2.28641	0.00194621	comp11444_c0_seq3	245-991(+)
-	-	1.976	10.1751	-2.28619	0.0247819	comp11445_c0_seq4	770-1222(+)
Uncharacterized protein (Fragment)	tr|F6RPA8|F6RPA8_XENTR	20.2199	100.336	-2.282	2.55094e-06	comp1144929_c0_seq1	369-1442(+)
Uncharacterized protein	tr|G1LVL1|G1LVL1_AILME	18.8273	89.2108	-2.27864	2.21586e-11	comp114495_c0_seq1	3-5120(+)
DNA ligase	tr|A7E283|A7E283_DANRE	19.4607	91.9768	-2.27696	1.37159e-08	comp1145_c0_seq1	432-3284(+)
Vacuolar protein sorting-associated protein 13A	tr|G7Y5B8|G7Y5B8_CLOSI	6.61161	30.8827	-2.27637	0.000248055	comp1145376_c0_seq2	88-549(+)
-	-	22.7664	112.04	-2.27621	7.39142e-06	comp11472_c0_seq4	3-890(+)
-	-	37.8755	182.696	-2.27587	1.80325e-11	comp114775_c1_seq1	2-595(+)
-	-	4.26319	20.5012	-2.27506	0.00223403	comp11483_c0_seq1	824-1372(+)
-	-	172.087	831.477	-2.27352	0.00046173	comp1148668_c0_seq1	2-382(+)
BAI1-associated protein 3	tr|A2A2B2|A2A2B2_HUMAN	32.9933	159.532	-2.27313	1.28469e-10	comp1149004_c0_seq1	405-3929(+)
Uncharacterized protein	tr|F6USU5|F6USU5_MONDO	2.54822	12.5346	-2.2722	0.0210203	comp1149093_c0_seq1	960-1793(+)
-	-	5.03521	24.6585	-2.26983	0.00467378	comp114924_c0_seq3	3-509(+)
Putative uncharacterized protein MGC145844	tr|A0JM22|A0JM22_XENTR	4.52423	22.5583	-2.26933	0.00119756	comp11493_c0_seq2	742-3900(+)
EPS8-like 1 (Fragment)	tr|F6T1G3|F6T1G3_XENTR	28.5609	139.616	-2.26568	7.55119e-09	comp114955_c1_seq4	431-2803(+)
-	-	5.66866	28.1715	-2.26525	0.000439663	comp1149786_c0_seq1	3-1106(+)
cDNA FLJ56938, highly similar to Semaphorin-4D	tr|B4DER0|B4DER0_HUMAN	58.3274	205.469	-1.80112	2.13181e-08	comp11498_c0_seq1	606-3146(+)
-	-	142.658	681.603	-2.26404	6.46583e-13	comp114994_c0_seq1	346-750(+)
-	-	5.85235	27.3656	-2.26389	0.000149228	comp11502_c0_seq1	377-700(+)
-	-	3.25901	17.1253	-2.26256	0.00188392	comp115047_c0_seq3	2-334(+)
-	-	97.8597	464.077	-2.25935	5.13863e-26	comp1150590_c0_seq1	166-546(+)
-	-	84.3228	405.358	-2.25868	6.13067e-13	comp115082_c0_seq3	301-879(+)
Gamma-secretase C-terminal fragment 50 (Fragment)	tr|F1SHP5|F1SHP5_PIG	1679.45	8033.87	-2.25784	2.87862e-36	comp1151017_c0_seq1	381-2672(+)
-	-	10.3783	49.7007	-2.25438	6.8931e-07	comp115116_c1_seq1	1-450(+)
Cad1	tr|Q90X90|Q90X90_XENTR	30.7707	146.768	-2.25357	5.77299e-06	comp115174_c0_seq1	278-1057(+)
-	-	103.175	492.092	-2.25352	3.95408e-10	comp1151786_c0_seq1	74-589(+)
Desmin	sp|P23239|DESM_XENLA	97.6624	464.494	-2.2504	9.73825e-09	comp1152263_c0_seq2	2-616(+)
G protein-coupled receptor 22	tr|A4D0R8|A4D0R8_HUMAN	48.5581	234.065	-2.2498	2.11337e-16	comp1152371_c0_seq1	1872-3170(+)
Uncharacterized protein	tr|G3W558|G3W558_SARHA	1.59083	7.40696	-2.24734	0.0465774	comp115259_c0_seq1	165-1745(+)
-	-	3.81511	17.4277	-2.24623	0.0026388	comp1152623_c0_seq1	3-317(+)
Leucine rich repeat neuronal 3	tr|A4D0T1|A4D0T1_HUMAN	6.30211	29.4094	-2.24467	0.00258279	comp11527_c0_seq1	729-2933(+)
-	-	5.48497	26.9552	-2.23901	0.000834875	comp1152760_c0_seq1	1-345(+)
Hypothetical conserved protein 1030 (Fragment)	tr|F0J8V0|F0J8V0_AMBVA	2.48699	12.171	-2.23811	0.0164226	comp1153059_c0_seq2	2-319(+)
FGD6 protein (Fragment)	tr|A4FVC4|A4FVC4_HUMAN	61.3673	288.026	-2.23741	3.36921e-17	comp1153399_c0_seq1	271-4542(+)
Uncharacterized protein (Fragment)	tr|F6R116|F6R116_XENTR	22.5344	104.916	-2.23639	4.24782e-10	comp1153482_c0_seq1	3-410(+)
SH2 domain-containing protein 4A	sp|Q08CX2|SH24A_XENTR	3.82955	19.1399	-2.23266	0.0088061	comp1153608_c0_seq1	177-1451(+)
-	-	8.13954	37.3947	-2.23184	9.00805e-05	comp1153626_c0_seq1	28-366(+)
-	-	4.5259	21.7251	-2.23175	0.000721352	comp1153735_c0_seq1	347-697(+)
-	-	64.9335	304.598	-2.23097	4.3496e-11	comp1153746_c0_seq1	1542-1859(+)
Importin alpha-3 subunit, putative	tr|A8PR56|A8PR56_BRUMA	571.849	2682.43	-2.23002	6.80628e-36	comp11538_c0_seq2	316-1881(+)
-	-	11.9547	54.9922	-2.22913	2.40515e-05	comp1153890_c0_seq1	3-575(+)
-	-	3.56852	17.128	-2.22792	0.00599383	comp1154786_c0_seq1	206-550(+)
-	-	13.3133	62.8966	-2.22694	1.62812e-07	comp1154933_c0_seq1	448-819(+)
Transcription factor EC	sp|Q5XFQ6|TFEC_CHICK	4.34054	21.1813	-2.22641	0.00890881	comp1155_c0_seq1	2-598(+)
-	-	16.8189	79.326	-2.22578	1.59271e-08	comp115501_c0_seq5	3-395(+)
-	-	9.5918	43.6154	-2.22415	0.00143153	comp115522_c0_seq1	1-387(+)
-	-	58.9961	273.592	-2.22385	7.14491e-14	comp1155234_c0_seq2	3-752(+)
-	-	349.87	1629.39	-2.2228	1.42822e-18	comp11553_c0_seq1	1179-1478(+)
-	-	2.81093	14.3048	-2.22156	0.0163667	comp115536_c0_seq2	309-722(+)
Cytochrome P450 2B2	sp|P04167|CP2B2_RAT	3.32192	16.4651	-2.22134	0.0133558	comp115559_c1_seq2	2-322(+)
PRICKLE1 protein	tr|A5D7T1|A5D7T1_BOVIN	333.935	1552.65	-2.22093	7.23328e-23	comp1156_c0_seq1	236-1915(+)
Uncharacterized protein	tr|G3VLH0|G3VLH0_SARHA	9.94629	47.346	-2.22015	7.40874e-05	comp115717_c0_seq2	29-547(+)
-	-	1.59083	7.45188	-2.21925	0.0415579	comp1157198_c0_seq1	1436-1807(+)
Putative uncharacterized protein	tr|A9ULA2|A9ULA2_XENTR	137.007	632.119	-2.21469	1.3657e-16	comp1157282_c0_seq1	217-3429(+)
Uncharacterized protein (Fragment)	tr|F6XU18|F6XU18_XENTR	6.80974	31.1245	-2.2125	0.000232403	comp11573_c0_seq1	218-1432(+)
Putative heat shock protein 25 variant 1	tr|B5G208|B5G208_TAEGU	34.9626	162.631	-2.21147	1.22527e-12	comp1158447_c0_seq1	3-893(+)
Putative uncharacterized protein	tr|C3XQ24|C3XQ24_BRAFL	77.0691	353.802	-2.21019	1.83489e-17	comp11585_c0_seq1	120-2780(+)
Abhydrolase domain-containing protein 4	sp|Q8TB40|ABHD4_HUMAN	978.279	4513.77	-2.20776	1.59642e-19	comp115853_c0_seq2	442-1581(+)
FAM5C protein	tr|A7MB29|A7MB29_BOVIN	2.42408	11.7105	-2.20723	0.0162677	comp115854_c0_seq1	1065-3365(+)
Protocadherin 1A1	tr|A4KCG2|A4KCG2_TAKRU	6.44068	30.5582	-2.20628	0.000340987	comp1158752_c0_seq2	258-1835(+)
Acyl-coenzyme A oxidase (Fragment)	tr|A2A848|A2A848_MOUSE	268.137	1237.28	-2.20593	8.66419e-17	comp115921_c0_seq4	215-2206(+)
Tissue factor	tr|C6GBS1|C6GBS1_NOTVI	153.685	705.008	-2.20147	1.94913e-11	comp115934_c0_seq2	3-1151(+)
Enoyl-CoA hydratase/isomerase	tr|A5FLF7|A5FLF7_FLAJ1	26.4941	122.643	-2.19762	1.97582e-06	comp115970_c1_seq4	786-1568(+)
Uncharacterized protein (Fragment)	tr|G3SNQ2|G3SNQ2_LOXAF	271.406	1241.14	-2.19699	1.1065e-21	comp1159933_c0_seq1	612-941(+)
Astrocytic phosphoprotein PEA-15	sp|Q9Z297|PEA15_CRIGR	211.838	969.659	-2.19685	6.55726e-09	comp11600_c0_seq1	331-723(+)
Uncharacterized protein (Fragment)	tr|G1N7C8|G1N7C8_MELGA	12.0031	52.691	-2.19502	0.000348835	comp11601_c0_seq2	40-543(+)
Uncharacterized protein (Fragment)	tr|G1MR48|G1MR48_MELGA	55.0457	251.548	-2.1927	0.000234113	comp116020_c0_seq1	485-904(+)
LOC100170583 protein (Fragment)	tr|B3DM01|B3DM01_XENTR	162.394	742.232	-2.19167	4.09847e-16	comp11603_c0_seq1	751-2139(+)
-	-	5.85403	26.3955	-2.19132	0.000524196	comp116067_c0_seq2	248-556(+)
-	-	5.59299	24.6895	-2.19076	0.0277878	comp11609_c0_seq1	3-521(+)
Putative uncharacterized protein	tr|D7GY04|D7GY04_TRICA	10.8876	49.3257	-2.1892	6.94784e-05	comp116127_c0_seq9	1-591(+)
-	-	11.521	51.9202	-2.189	2.6416e-05	comp116159_c0_seq1	553-894(+)
-	-	2.03891	9.51194	-2.1873	0.0258154	comp116173_c0_seq9	172-498(+)
Uncharacterized protein (Fragment)	tr|F6ZYB9|F6ZYB9_ORNAN	7.70422	26.0841	-1.76238	0.00917754	comp116195_c0_seq6	451-1776(+)
-	-	2.54822	12.2156	-2.1843	0.0123099	comp11621_c0_seq4	3-677(+)
Putative uncharacterized protein (Fragment)	tr|D2HRJ7|D2HRJ7_AILME	211.489	959.377	-2.18418	1.09174e-31	comp1162291_c1_seq1	1288-3018(+)
Pitpna protein	tr|A4IH89|A4IH89_XENTR	130.984	598.578	-2.18379	3.95555e-08	comp1162346_c0_seq1	705-1520(+)
LOC100135184 protein	tr|A9ULC8|A9ULC8_XENTR	10.8587	46.7588	-2.18273	0.000132044	comp1162485_c0_seq1	2-403(+)
Monocarboxylate transporter 3	sp|Q90632|MOT3_CHICK	6.99678	31.2143	-2.18103	0.00187494	comp116269_c0_seq2	608-2422(+)
Uncharacterized protein (Fragment)	tr|F1NWA3|F1NWA3_CHICK	68.2026	309.548	-2.17964	4.88571e-17	comp116274_c0_seq2	1078-2856(+)
Uncharacterized protein	tr|G1KKH7|G1KKH7_ANOCA	681.914	3085.86	-2.1781	8.32317e-17	comp116287_c0_seq1	172-2124(+)
-	-	1.976	9.71485	-2.17729	0.0232383	comp11633_c0_seq1	2-304(+)
Uncharacterized protein	tr|E1C501|E1C501_CHICK	405.203	1828.85	-2.17555	4.9612e-20	comp1163305_c0_seq2	209-1411(+)
Oxysterol-binding protein	tr|A2A716|A2A716_MOUSE	35.5271	159.777	-2.17554	6.89052e-08	comp116356_c0_seq2	315-2978(+)
UNC45A protein	tr|A5PKJ5|A5PKJ5_BOVIN	132.249	598.157	-2.17482	2.31109e-17	comp116371_c0_seq2	92-2329(+)
Profilin-2	sp|Q9EPC6|PROF2_RAT	4.46467	21.1807	-2.17432	0.000785665	comp1163742_c0_seq1	452-868(+)
Putative uncharacterized protein (Fragment)	tr|D2HNB3|D2HNB3_AILME	16.6369	77.1423	-2.17363	1.10939e-08	comp1163894_c0_seq1	807-3005(+)
-	-	50.1558	225.256	-2.17335	7.48447e-05	comp11639_c0_seq1	1-429(+)
Predicted protein	tr|A4RZ79|A4RZ79_OSTLU	177.868	799.15	-2.17294	1.4508e-17	comp116397_c0_seq1	209-3322(+)
-	-	8.71175	37.8878	-2.17206	0.000142509	comp116398_c0_seq1	2-526(+)
Endoglin	sp|P37176|EGLN_PIG	1028.16	4630.27	-2.17139	8.35845e-11	comp1164451_c0_seq3	2-2125(+)
Uncharacterized protein	tr|F1SUP3|F1SUP3_PIG	54.7941	244.541	-2.17132	6.13858e-17	comp11651_c0_seq1	306-1517(+)
Putative uncharacterized protein MGC145364	tr|A0JLZ7|A0JLZ7_XENTR	242.71	1091.42	-2.1709	3.0252e-23	comp116517_c0_seq4	321-1094(+)
-	-	8.50859	37.1215	-2.1699	0.0166046	comp1165554_c0_seq1	2-367(+)
Hydroxyacylglutathione hydrolase, mitochondrial	sp|B4F6K2|GLO2_XENTR	235.869	1060.15	-2.16963	9.717e-14	comp1165728_c0_seq1	95-1027(+)
Uncharacterized protein	tr|F7IJR9|F7IJR9_CALJA	44.4855	197.046	-2.16778	4.24809e-17	comp116576_c1_seq1	1-864(+)
Uncharacterized protein	tr|G1KLV8|G1KLV8_ANOCA	133.864	595.605	-2.16514	2.97402e-17	comp116587_c0_seq1	575-1360(+)
Uncharacterized protein (Fragment)	tr|G1KBK8|G1KBK8_ANOCA	5.15935	23.125	-2.16473	0.00027195	comp1165880_c0_seq1	2-1993(+)
-	-	2.03891	9.47956	-2.16259	0.0469831	comp11662_c0_seq1	122-478(+)
-	-	34.1633	154.625	-2.16208	4.01722e-08	comp116620_c0_seq1	2-430(+)
cDNA FLJ56098, highly similar to Sodium bicarbonate transporter-like protein11	tr|B4DKC8|B4DKC8_HUMAN	50.4908	226.279	-2.16181	3.36068e-12	comp1166619_c0_seq2	287-2887(+)
Chromosome undetermined scaffold_29, whole genome shotgun sequence	tr|A0CV24|A0CV24_PARTE	518.513	2314.29	-2.15991	2.58138e-31	comp116664_c0_seq2	1314-3203(+)
-	-	2.40965	9.81114	-2.15962	0.029707	comp116728_c0_seq4	215-622(+)
-	-	65.8788	293.106	-2.1596	2.08805e-13	comp1167577_c0_seq1	87-539(+)
ORF2-encoded protein (Fragment)	tr|Q3LG56|Q3LG56_DANRE	116.415	514.72	-2.1588	1.09185e-18	comp11676_c0_seq2	1095-1475(+)
NCKX2.1	tr|A0T1T7|A0T1T7_MORSA	3.81511	16.2528	-2.15804	0.00408966	comp116800_c0_seq1	624-2777(+)
-	-	49.4237	221.286	-2.15772	3.82014e-12	comp116810_c0_seq1	3-521(+)
Arrestin domain-containing protein 3	sp|Q0VCA2|ARRD3_BOVIN	283.648	1263.72	-2.15747	7.15051e-19	comp116837_c0_seq1	251-1489(+)
-	-	8.54082	38.8801	-2.15721	0.000166553	comp1168626_c0_seq1	3085-3534(+)
Ganglioside-induced differentiation-associated-protein 2	sp|Q66H63|GDAP2_RAT	57.6602	254.73	-2.15547	1.55031e-12	comp1169379_c0_seq1	905-1660(+)
-	-	9.80771	43.6913	-2.15531	0.000106785	comp11697_c0_seq2	2-337(+)
Low density lipoprotein receptor adapter protein 1-B	sp|Q67FQ3|ARHB_XENLA	157.062	696.216	-2.15523	4.52546e-24	comp116972_c1_seq2	206-1135(+)
-	-	74.5471	331.049	-2.15273	9.13478e-12	comp116999_c0_seq1	922-1353(+)
Abhd5-prov protein	tr|Q6DFC5|Q6DFC5_XENLA	65.6161	290.487	-2.15152	1.80069e-09	comp1170_c0_seq1	133-1341(+)
ATP-binding cassette, sub-family C (CFTR/MRP), member 6	tr|A2RRN8|A2RRN8_HUMAN	3.32024	16.0301	-2.15128	0.00861117	comp117074_c0_seq1	280-4971(+)
Uncharacterized protein (Fragment)	tr|F6UML9|F6UML9_XENTR	4.07783	18.1297	-2.14967	0.0094221	comp117084_c0_seq1	1-1269(+)
Chromosome undetermined SCAF12330, whole genome shotgun sequence	tr|Q4SXU0|Q4SXU0_TETNG	3.87634	16.398	-2.1494	0.0154717	comp117093_c0_seq1	2-394(+)
Solute carrier family 2 (facilitated glucose transporter), member 8 (Fragment)	tr|F6RJE0|F6RJE0_XENTR	86.7671	383.213	-2.14716	8.86991e-14	comp1171059_c0_seq1	279-1775(+)
LOC100126643 protein	tr|A8E611|A8E611_XENLA	10.4267	44.3995	-2.14515	1.28776e-05	comp11711_c1_seq13	136-1221(+)
-	-	20.015	90.0031	-2.14499	4.52082e-07	comp11712_c0_seq2	3-395(+)
Uncharacterized protein	tr|E1BZJ1|E1BZJ1_CHICK	433.532	1909.57	-2.14411	1.88639e-26	comp117129_c0_seq2	1-747(+)
Amyloid-like protein 2	sp|Q06481|APLP2_HUMAN	36.3553	160.225	-2.14329	5.80204e-11	comp1171983_c0_seq1	107-2377(+)
Ppx/GppA phosphatase	tr|A5FB83|A5FB83_FLAJ1	2.9963	13.7449	-2.13829	0.00910697	comp11720_c1_seq4	3-641(+)
RPE-spondin	sp|Q8IVN8|RPESP_HUMAN	44.0935	148.854	-1.73528	3.0598e-11	comp11721_c0_seq2	1256-2059(+)
Predicted protein	tr|A7S2J3|A7S2J3_NEMVE	176.215	771.405	-2.13729	3.79407e-25	comp11723_c0_seq1	1-2607(+)
Insulin-like growth factor binding protein 7	tr|C7EDN1|C7EDN1_PIG	82.6766	272.824	-1.72943	9.898e-11	comp117248_c0_seq6	149-940(+)
Uncharacterized protein	tr|E1BUH6|E1BUH6_CHICK	9276.62	40784.9	-2.13637	2.76722e-11	comp117263_c1_seq1	339-1226(+)
Egg envelope component ZPC	tr|B3DL07|B3DL07_XENTR	146.876	643.881	-2.13619	9.61958e-27	comp1172705_c0_seq1	2-415(+)
-	-	9.12915	41.5012	-2.13406	0.000607742	comp1172828_c0_seq1	2-310(+)
Similar to DNA segment, Chr 8, ERATO Doi 82, expressed (Predicted), isoform CRA_a	tr|D3ZMK9|D3ZMK9_RAT	140.879	618.017	-2.13316	2.59515e-08	comp117289_c1_seq6	583-4701(+)
-	-	8.09274	35.8695	-2.13304	0.000864544	comp11730_c0_seq2	77-379(+)
-	-	2.60945	11.4824	-2.1323	0.0327075	comp117365_c0_seq1	1-513(+)
ATPase, H+ transporting, lysosomal V0 subunit A1, isoform CRA_j	tr|A2A5A0|A2A5A0_MOUSE	87.2511	376.88	-2.13167	8.90322e-14	comp1174228_c0_seq1	164-2722(+)
Uncharacterized protein	tr|F6Y5V3|F6Y5V3_XENTR	2.67236	11.3856	-2.1311	0.0271917	comp11743_c0_seq1	1-2133(+)
Uncharacterized protein (Fragment)	tr|G1NI12|G1NI12_MELGA	1004.92	4397.92	-2.12972	7.90562e-11	comp117437_c0_seq1	62-1576(+)
Odd Oz/ten-m homolog 1 (Drosophila)	tr|A2ANL9|A2ANL9_MOUSE	4.20029	18.4155	-2.12971	0.0039578	comp11748_c0_seq1	1221-9455(+)
Creb3 protein	tr|A8WGG3|A8WGG3_XENTR	594.836	2595.37	-2.12501	5.7698e-23	comp1175_c0_seq1	194-1585(+)
Deleted in malignant brain tumors 1 (Fragment)	tr|B6V683|B6V683_MOUSE	20.8917	69.5226	-1.72813	2.53974e-05	comp1175055_c0_seq1	3-1289(+)
-	-	9.39367	38.571	-2.12407	0.00395777	comp11753_c0_seq1	212-511(+)
Lambda-recombinase-like protein (Fragment)	tr|Q8UWD0|Q8UWD0_TETNG	1620.35	7060.24	-2.12347	1.35632e-33	comp1175660_c0_seq2	1-456(+)
Predicted protein (Fragment)	tr|A7RUT3|A7RUT3_NEMVE	49.9025	215.568	-2.12241	1.89029e-17	comp1175691_c0_seq1	1005-4193(+)
LOC100124952 protein	tr|A4II57|A4II57_XENTR	91.0871	396.793	-2.1224	8.57159e-13	comp117581_c0_seq1	80-1189(+)
MGC139254 protein	tr|A5D7E1|A5D7E1_BOVIN	369.287	1607.5	-2.12189	6.08446e-19	comp1175858_c0_seq1	745-2352(+)
Exocyst complex component 1	tr|A3KPP9|A3KPP9_DANRE	119.692	520.885	-2.12096	1.6255e-15	comp1176_c0_seq1	91-2799(+)
Uncharacterized protein (Fragment)	tr|G1LUN5|G1LUN5_AILME	58.1373	250.455	-2.12017	1.05693e-07	comp1176429_c0_seq1	2-1111(+)
Uncharacterized protein	tr|G3VQW8|G3VQW8_SARHA	5.60743	24.5775	-2.12016	0.000446381	comp117710_c0_seq2	1-327(+)
-	-	2.67236	11.2733	-2.11971	0.0298407	comp1177117_c0_seq1	2-376(+)
-	-	184.13	798.076	-2.11861	1.24337e-10	comp1177276_c0_seq3	54-389(+)
-	-	5.58964	22.9445	-2.11661	0.00116818	comp117732_c0_seq1	266-868(+)
cDNA FLJ77600, highly similar to Human acid sphingomyelinase (ASM) mRNA	tr|A8K8M3|A8K8M3_HUMAN	4.34054	20.1149	-2.11322	0.00235208	comp117754_c0_seq1	442-2223(+)
Uncharacterized protein	tr|G1KT65|G1KT65_ANOCA	3.5524	13.9831	-2.11289	0.00883641	comp1177789_c0_seq2	205-717(+)
-	-	176.367	764.268	-2.11279	1.09837e-10	comp1178018_c0_seq1	923-1240(+)
-	-	66.0685	284.763	-2.11195	6.67373e-16	comp1178166_c0_seq1	2-388(+)
-	-	7.44318	31.7098	-2.11017	0.000282881	comp117819_c0_seq4	1068-1427(+)
-	-	676.44	2917.87	-2.10927	1.52257e-07	comp1178354_c0_seq1	1-579(+)
Pcdh20 protein	tr|A4IIL5|A4IIL5_XENTR	51.9626	223.367	-2.1074	9.97966e-12	comp11784_c0_seq2	2-2680(+)
Pcdhac2 protein (Fragment)	tr|A4IIM4|A4IIM4_XENTR	40.7784	174.058	-2.10559	1.77015e-08	comp1178442_c0_seq1	1502-4753(+)
Uncharacterized protein	tr|G3WVA3|G3WVA3_SARHA	155.959	671.278	-2.10416	1.01863e-29	comp1178540_c0_seq4	425-2125(+)
-	-	630.675	2708.01	-2.10336	1.39708e-17	comp117900_c0_seq1	1-405(+)
-	-	189.629	814.454	-2.10192	0.00118778	comp1179099_c0_seq1	3-329(+)
-	-	143.204	612.113	-2.10158	6.41465e-15	comp11793_c0_seq1	214-540(+)
Galectin family xgalectin-IIIb	tr|Q7ZTB8|Q7ZTB8_XENLA	6.03939	25.1179	-2.09628	0.0276477	comp11795_c0_seq1	518-1453(+)
Uncharacterized protein	tr|G3VCN9|G3VCN9_SARHA	2.73359	11.5912	-2.0962	0.0342845	comp1179576_c0_seq1	2-676(+)
-	-	2.54822	11.353	-2.09554	0.0309933	comp117996_c0_seq1	2-337(+)
-	-	198.724	845.206	-2.09496	2.57247e-19	comp118008_c0_seq1	2-379(+)
Tumor necrosis factor ligand superfamily member 11	sp|O14788|TNF11_HUMAN	22.7231	73.8052	-1.71885	2.66253e-05	comp1180080_c0_seq1	2-337(+)
Uncharacterized protein	tr|G3VN96|G3VN96_SARHA	26.5832	114.518	-2.09411	4.95719e-05	comp118016_c0_seq2	1806-2681(+)
-	-	69.0655	293.215	-2.09156	5.23768e-08	comp118114_c1_seq1	187-591(+)
Putative uncharacterized protein	tr|Q8UW13|Q8UW13_LAPHA	115.702	492.639	-2.09104	6.92182e-22	comp118122_c0_seq1	222-1178(+)
-	-	6.37945	28.6708	-2.09082	0.00183122	comp1181259_c0_seq1	2-475(+)
Uncharacterized protein (Fragment)	tr|F7ER87|F7ER87_XENTR	8.40225	35.7751	-2.08965	9.91152e-05	comp11814_c0_seq3	279-917(+)
-	-	11.5066	47.4762	-2.08936	3.05138e-05	comp118153_c1_seq8	3-533(+)
-	-	76.8258	329.625	-2.08915	1.0165e-13	comp118156_c0_seq4	2345-2695(+)
Cytochrome P450 family 1 subfamily A polypeptide 1	tr|A4IGV4|A4IGV4_XENTR	4.95955	20.2125	-2.08911	0.0150096	comp118169_c0_seq1	3-1730(+)
TAF4A RNA polymerase II, TATA box binding protein (TBP)-associated factor (Fragment)	tr|A2AC70|A2AC70_MOUSE	14.0097	59.3496	-2.08897	5.57454e-06	comp1181762_c0_seq2	1-1347(+)
Uncharacterized protein (Fragment)	tr|F6ZYB9|F6ZYB9_ORNAN	264.208	861.842	-1.70272	9.75012e-11	comp1181806_c0_seq2	1-1362(+)
-	-	746.532	3168.46	-2.08575	1.17097e-19	comp118181_c1_seq1	288-665(+)
-	-	385.695	1634.74	-2.08367	8.29528e-14	comp11822_c0_seq8	1-414(+)
-	-	5202.06	22031.3	-2.08241	3.81122e-13	comp118233_c0_seq1	1-597(+)
Rhomboid-related protein 3	sp|P58873|RHBL3_MOUSE	10.7651	45.8259	-2.08178	0.000116095	comp11831_c0_seq1	690-1916(+)
-	-	13.9936	57.6171	-2.08108	1.93953e-06	comp1183179_c0_seq2	2-409(+)
Uncharacterized protein (Fragment)	tr|F6XJ09|F6XJ09_MONDO	5.15767	21.7155	-2.07767	0.00635847	comp1183218_c0_seq1	148-1164(+)
Uncharacterized protein	tr|F7AIP4|F7AIP4_XENTR	6333.45	26707.1	-2.07632	3.28507e-12	comp118325_c1_seq1	271-942(+)
-	-	100.368	424.131	-2.07312	5.34778e-09	comp11836_c0_seq1	1409-1771(+)
Putative uncharacterized protein (Fragment)	tr|Q6GQZ7|Q6GQZ7_XENLA	1410.56	5928.94	-2.0724	3.67873e-27	comp118416_c0_seq1	160-1992(+)
Zinc finger protein Yan	tr|Q8AWF9|Q8AWF9_BUFBG	52.0833	218.158	-2.07199	4.86066e-09	comp1184554_c0_seq1	412-1077(+)
Uncharacterized protein (Fragment)	tr|G3P7D5|G3P7D5_GASAC	124.763	522.411	-2.07096	2.40638e-19	comp1184606_c0_seq1	350-1579(+)
PRA1 family protein 3	tr|C1BYH8|C1BYH8_ESOLU	242.595	1015.79	-2.06663	1.25707e-12	comp118465_c0_seq1	85-621(+)
Uncharacterized protein	tr|A0JN94|A0JN94_BOVIN	138.378	580.428	-2.06661	8.30422e-26	comp1185096_c0_seq1	523-2544(+)
Uncharacterized protein (Fragment)	tr|G1NGC9|G1NGC9_MELGA	3.87634	15.2421	-2.0666	0.00713407	comp11851_c2_seq4	356-4939(+)
Uncharacterized protein	tr|G3N1V2|G3N1V2_BOVIN	4.91107	21.2714	-2.06545	0.00594846	comp1185156_c0_seq1	44-1891(+)
Oct binding factor 1	tr|Q90ZH6|Q90ZH6_CHICK	8.23132	36.6955	-2.06409	0.000127985	comp1185455_c0_seq1	87-506(+)
Ddx58 protein (Fragment)	tr|A1L0V6|A1L0V6_MOUSE	48.4469	201.711	-2.06386	3.62455e-12	comp118554_c0_seq2	312-3158(+)
INPP5D protein	tr|A7MBK3|A7MBK3_BOVIN	2.30162	10.674	-2.06317	0.0334128	comp11859_c0_seq1	317-3910(+)
-	-	13.1212	55.8923	-2.06298	2.92153e-05	comp118590_c0_seq1	384-686(+)
Runt-related transcription factor 2 type II	tr|A1YIX8|A1YIX8_XENLA	31.4978	129.819	-2.06289	3.17274e-07	comp1186_c0_seq4	266-1573(+)
-	-	1.91477	8.59129	-2.06163	0.0477273	comp1186060_c0_seq7	163-474(+)
Espin	tr|B1AWQ3|B1AWQ3_MOUSE	504.134	2100.67	-2.06035	3.35196e-18	comp1186206_c0_seq1	828-3416(+)
Uncharacterized protein	tr|D3ZE47|D3ZE47_RAT	94.4509	390.924	-2.06015	4.6711e-22	comp1186456_c0_seq1	112-2964(+)
-	-	69.8174	291.013	-2.05998	0.00618461	comp1186623_c0_seq5	63-461(+)
Predicted protein (Fragment)	tr|A7SYZ0|A7SYZ0_NEMVE	77.6932	321.569	-2.0594	1.89468e-13	comp11875_c0_seq1	226-3810(+)
Uncharacterized protein	tr|F7DTL6|F7DTL6_HORSE	52.5724	219.691	-2.05843	0.00906284	comp1187558_c0_seq1	2-433(+)
LOC100158535 protein	tr|B2GUA0|B2GUA0_XENTR	766.524	3185.7	-2.05737	3.74207e-25	comp1187687_c0_seq1	197-3829(+)
Heat shock protein 70kDa	tr|A0PA16|A0PA16_COTJA	138.321	577.268	-2.05712	2.21166e-10	comp1188178_c0_seq1	2-1231(+)
-	-	4.18585	15.7824	-2.05676	0.00687495	comp118838_c2_seq2	1-342(+)
Putative uncharacterized protein	tr|A2ZDV4|A2ZDV4_ORYSI	410.191	1704.78	-2.05634	1.29597e-19	comp118864_c0_seq1	255-2558(+)
Dedicator of cytokinesis 4	tr|A4D0S8|A4D0S8_HUMAN	11.9852	50.9736	-2.05575	9.46383e-06	comp1188809_c0_seq1	113-5635(+)
Uncharacterized protein	tr|G1NHR3|G1NHR3_MELGA	2.48699	10.7481	-2.05406	0.0443719	comp118886_c1_seq4	2-556(+)
A2ml protein (Fragment)	tr|A0JMP8|A0JMP8_DANRE	6.37777	21.4414	-1.68661	0.0116738	comp118893_c0_seq1	280-4674(+)
-	-	203.807	843.738	-2.05323	5.49887e-14	comp1189507_c0_seq1	3-476(+)
-	-	2.67236	11.1406	-2.05269	0.0203979	comp118964_c0_seq1	1-345(+)
Cytosolic purine 5'-nucleotidase	sp|O46411|5NTC_BOVIN	55.0457	226.859	-2.05231	3.00679e-11	comp118970_c0_seq1	260-2017(+)
Laminin beta 1 related protein (Fragment)	tr|Q9UHI2|Q9UHI2_HUMAN	552.972	1761.74	-1.67094	1.36292e-07	comp118989_c0_seq1	1-1686(+)
-	-	112.032	463.234	-2.05198	1.31269e-20	comp1190214_c0_seq1	54-458(+)
Sult5a1 protein	tr|Q0IHC7|Q0IHC7_XENLA	8.27811	34.7739	-2.05195	0.00033812	comp1190277_c0_seq3	1-963(+)
Multidrug and toxin extrusion protein 2	sp|Q3V050|S47A2_MOUSE	76.9049	317.436	-2.05173	2.95542e-13	comp1190305_c0_seq1	2-1825(+)
-	-	5.79112	23.8301	-2.05164	0.0121254	comp11904_c0_seq1	629-982(+)
-	-	263.174	1087.6	-2.04965	1.49297e-11	comp11912_c0_seq1	148-486(+)
Predicted protein	tr|A7RMC1|A7RMC1_NEMVE	148.298	612.977	-2.04868	1.66151e-20	comp1191227_c0_seq1	186-2699(+)
Uncharacterized protein	tr|E9PWI9|E9PWI9_MOUSE	5.09812	21.236	-2.04854	0.0277821	comp119139_c0_seq1	1319-1789(+)
Zgc:158610 protein	tr|A2RV14|A2RV14_DANRE	94.2179	391.543	-2.04832	2.51638e-12	comp1191622_c0_seq1	117-3674(+)
-	-	7.13536	30.2773	-2.04645	0.000496291	comp1192118_c0_seq1	262-648(+)
Uncharacterized protein (Fragment)	tr|F6UVV5|F6UVV5_XENTR	520.251	2148.86	-2.04606	3.59946e-27	comp11922_c0_seq9	3-572(+)
-	-	16.495	68.5197	-2.04598	6.87579e-06	comp1192225_c0_seq1	3-326(+)
Fibroblast growth factor receptor 3	sp|Q91287|FGFR3_PLEWA	89.0577	366.068	-2.04353	2.2303e-20	comp1192278_c0_seq1	2-856(+)
-	-	9.82215	42.0303	-2.04326	0.000643706	comp119249_c0_seq1	3-440(+)
LOC100126632 protein	tr|A8E5Z7|A8E5Z7_XENLA	538.425	2216.32	-2.04242	5.1785e-17	comp1192829_c0_seq1	361-2655(+)
-	-	2.48699	10.716	-2.04225	0.0296323	comp119313_c0_seq1	510-857(+)
Tsh3	tr|A0SNQ7|A0SNQ7_XENLA	19.0305	77.4357	-2.0412	2.22049e-06	comp1193154_c0_seq2	1-3210(+)
Notch1 protein	tr|A2RUV0|A2RUV0_XENTR	137.236	563.859	-2.0411	8.41555e-10	comp11932_c0_seq4	204-7781(+)
-	-	139.6	568.684	-2.04023	1.97856e-22	comp1193235_c0_seq1	2-376(+)
-	-	2.81093	12.6956	-2.03879	0.025669	comp1193996_c0_seq1	2-706(+)
Uncharacterized protein	tr|F1RMF4|F1RMF4_PIG	180.629	742.791	-2.03821	3.52853e-08	comp1194669_c0_seq1	3-965(+)
Putative gag protein	tr|Q6IMM9|Q6IMM9_LYTVA	627.937	2576.36	-2.03814	3.6237e-19	comp1194834_c0_seq1	625-1107(+)
-	-	67.1655	275.248	-2.03521	3.29802e-05	comp1194872_c0_seq1	1-324(+)
LOC100125076 protein	tr|A4IIX0|A4IIX0_XENTR	591.801	2422.22	-2.03492	3.14941e-12	comp11951_c1_seq4	1488-2489(+)
-	-	5.40595	21.6056	-2.03475	0.00191805	comp119519_c0_seq1	1-327(+)
Phosphatidate cytidylyltransferase	tr|A2AMQ4|A2AMQ4_MOUSE	115.359	471.345	-2.03397	6.05236e-14	comp119563_c1_seq1	1-1455(+)
Alpha-T-catenin	tr|A4GE64|A4GE64_MOUSE	1609.86	6585.84	-2.03383	7.12755e-29	comp11957_c0_seq1	1625-3187(+)
Serine/threonine-protein kinase 11-interacting protein	sp|Q5F479|S11IP_CHICK	48.1458	196.834	-2.03235	4.71116e-07	comp1195940_c0_seq1	2-3826(+)
-	-	114.213	462.526	-2.03194	2.41294e-22	comp119640_c0_seq1	1-306(+)
Uncharacterized protein	tr|F1LRZ9|F1LRZ9_RAT	4.83541	19.3365	-2.03013	0.0181211	comp11968_c0_seq1	295-1620(+)
-	-	424.622	1725.67	-2.02696	3.15917e-16	comp119741_c0_seq1	2-418(+)
Protocadherin-20	sp|Q8BIZ0|PCD20_MOUSE	20.2522	82.6646	-2.02608	0.000197944	comp11978_c0_seq1	2-520(+)
Phosphate regulating gene with homologies to endopeptidases on the X chromosome (Hypophosphatemia, vitamin D resistant rickets) (Fragment)	tr|A2AC80|A2AC80_MOUSE	2.9963	12.7918	-2.02597	0.0250967	comp119785_c2_seq2	463-2712(+)
-	-	7.10481	26.2487	-2.02471	0.00200969	comp11979_c0_seq2	286-597(+)
CADPS protein	tr|A2RRN7|A2RRN7_HUMAN	6.11842	24.9826	-2.02426	0.0225612	comp11981_c0_seq2	802-4791(+)
Gsna protein (Fragment)	tr|A0JMI5|A0JMI5_DANRE	32.3728	129.384	-2.02407	2.75755e-06	comp119848_c0_seq2	381-2522(+)
Receptor-transporting protein 3	tr|C3KH44|C3KH44_ANOFI	90.6785	367.702	-2.02338	9.98176e-06	comp119858_c0_seq32	337-858(+)
-	-	39.7581	159.291	-2.0226	6.65624e-08	comp11986_c0_seq1	1-321(+)
-	-	49.5123	198.969	-2.02075	1.8122e-14	comp119887_c1_seq4	196-1167(+)
Deltex-3-like	tr|B5X440|B5X440_SALSA	21.7896	88.9215	-2.01582	3.21432e-07	comp1199157_c0_seq1	2-2575(+)
Uncharacterized protein	tr|F7GH54|F7GH54_MONDO	1.91477	8.11852	-2.01536	0.0451433	comp12_c0_seq1	64-465(+)
FLYWCH-type zinc finger-containing protein 1	sp|Q8CI03|FWCH1_MOUSE	47.282	189.324	-2.01511	9.19202e-13	comp12001_c0_seq1	3-404(+)
cDNA FLJ59515	tr|B4DHL7|B4DHL7_HUMAN	204.177	821.033	-2.0128	6.33204e-13	comp1200296_c0_seq1	139-2508(+)
Putative uncharacterized protein (Fragment)	tr|D2HAE5|D2HAE5_AILME	631.853	2547.4	-2.01262	2.01945e-16	comp1200298_c0_seq1	104-1504(+)
Myotubularin-related protein 2	sp|Q5ZIV1|MTMR2_CHICK	39.3048	160.15	-2.01237	3.95747e-13	comp120044_c0_seq1	1-486(+)
-	-	294.346	1188.78	-2.01146	1.94493e-07	comp120067_c1_seq4	2-340(+)
-	-	5.97649	23.0298	-2.01141	0.00261831	comp12007_c0_seq3	117-482(+)
Polyprotein (Fragment)	tr|Q6IMM8|Q6IMM8_LYTVA	763.878	3076.55	-2.00981	3.385e-08	comp12008_c0_seq1	3-320(+)
Rhomboid family 1 (Predicted)	tr|B2KHV7|B2KHV7_RHIFE	307.849	1233.5	-2.00937	1.28333e-29	comp1201139_c0_seq1	235-2796(+)
Myotubularin-related protein 3	sp|Q13615|MTMR3_HUMAN	49.7911	199.951	-2.00858	2.18069e-07	comp1201156_c0_seq1	92-751(+)
-	-	13.1296	53.7224	-2.00853	7.65431e-06	comp12013_c0_seq2	2-526(+)
St14a protein	tr|A1A5H5|A1A5H5_DANRE	420.848	1694.18	-2.00815	9.27746e-09	comp120132_c1_seq5	433-2982(+)
Chromosome 5 SCAF14581, whole genome shotgun sequence	tr|Q4SIL3|Q4SIL3_TETNG	3.89246	16.6897	-2.00728	0.0214946	comp1201621_c0_seq1	328-1290(+)
-	-	7.19659	29.0519	-2.00625	0.00125294	comp1201760_c0_seq1	3-305(+)
Cytochrome P450 26A1	tr|A5HKK8|A5HKK8_ORYLA	3.2429	12.602	-2.00477	0.0232667	comp1202204_c0_seq1	391-1872(+)
Uncharacterized protein (Fragment)	tr|F6S2N4|F6S2N4_XENTR	115.211	458.373	-2.00475	4.52905e-11	comp1202373_c0_seq4	1-402(+)
LOC560531 protein (Fragment)	tr|A1A5E6|A1A5E6_DANRE	185.07	738.66	-2.00351	8.77971e-22	comp12026_c0_seq2	219-3575(+)
Myelin protein zero-like protein 3	sp|Q3V3F6|MPZL3_MOUSE	27.397	111.182	-2.00206	1.6093e-10	comp12028_c0_seq2	1688-2377(+)
-	-	32.7486	129.884	-2.00079	8.6876e-05	comp1203130_c0_seq2	1-390(+)
-	-	65.0343	260.392	-2	5.08454e-09	comp12032_c0_seq1	349-900(+)
-	-	50.4747	199.793	-1.99978	1.84526e-15	comp1203283_c0_seq1	620-1126(+)
-	-	23.9704	97.7457	-1.99951	3.56632e-07	comp1203981_c0_seq2	3-329(+)
Predicted protein (Fragment)	tr|A7RI51|A7RI51_NEMVE	84.9832	338.454	-1.99932	7.77183e-18	comp120399_c0_seq1	675-3869(+)
Tumor differentially expressed 2 (Fragment)	tr|A7E3W9|A7E3W9_BOVIN	810.685	3243.43	-1.99898	2.01891e-17	comp1204107_c0_seq3	236-1624(+)
Protein Wnt	tr|A0JMB0|A0JMB0_XENTR	24.3428	76.9846	-1.64395	7.52964e-05	comp120449_c0_seq9	911-2080(+)
-	-	34.5323	138.53	-1.99822	9.5143e-06	comp1204875_c0_seq4	1489-1833(+)
Ras association (RalGDS/AF-6) domain family member 3	tr|F6TD08|F6TD08_XENTR	407.217	1625.54	-1.99766	1.96813e-11	comp1204963_c0_seq3	827-1597(+)
Uncharacterized protein	tr|E7F3G4|E7F3G4_DANRE	1.85354	8.40462	-1.99662	0.0464032	comp1204999_c0_seq2	2-832(+)
-	-	39.8304	156.992	-1.99589	9.10286e-12	comp1205350_c0_seq2	2-313(+)
Lipin 3	tr|A2A4B1|A2A4B1_MOUSE	211.574	841.987	-1.99571	1.26149e-09	comp1205571_c0_seq1	1-2955(+)
Uncharacterized protein (Fragment)	tr|G1KGZ7|G1KGZ7_ANOCA	46.4479	187.723	-1.99531	1.27239e-10	comp120580_c0_seq6	287-655(+)
Mothers against decapentaplegic homolog 6	sp|Q9W734|SMAD6_CHICK	313.966	1247.9	-1.9945	6.96589e-17	comp1205895_c0_seq1	1192-2589(+)
-	-	86.0698	342.316	-1.99436	1.08754e-06	comp120596_c0_seq1	98-436(+)
Entpd4 protein	tr|A4IIR5|A4IIR5_XENTR	268.067	1068.23	-1.99435	8.63709e-14	comp120598_c1_seq2	291-2141(+)
Transmembrane 9 superfamily member 2	tr|A0JNE2|A0JNE2_BOVIN	659.106	2623.22	-1.9938	9.18148e-26	comp12060_c1_seq1	679-2628(+)
-	-	58.1627	233.441	-1.99265	9.49096e-12	comp120602_c0_seq2	2-469(+)
-	-	338.829	1348.82	-1.99222	8.78415e-06	comp12062_c0_seq2	764-1069(+)
Aspartate beta-hydroxylase domain-containing protein 2	sp|Q6ICH7|ASPH2_HUMAN	9.29673	37.064	-1.99192	8.63871e-05	comp1206293_c0_seq1	1561-2586(+)
-	-	11.9547	46.6419	-1.99041	0.000121485	comp1206428_c0_seq1	171-476(+)
-	-	68.7832	273.952	-1.98988	5.49677e-11	comp1206434_c0_seq1	3-332(+)
Protein sidekick-1	sp|Q8AV58|SDK1_CHICK	25.0103	98.3256	-1.98786	7.10361e-08	comp120650_c0_seq5	1-1089(+)
Aldehyde dehydrogenase 18 family, member A1	tr|A4IGC8|A4IGC8_DANRE	294.683	1167.09	-1.98732	8.89411e-23	comp120658_c0_seq2	93-2495(+)
Uncharacterized protein	tr|F7IKH7|F7IKH7_CALJA	79.6548	311.89	-1.98712	1.938e-13	comp1206740_c0_seq1	112-729(+)
-	-	300.472	1192.1	-1.98683	1.03804e-10	comp120679_c0_seq9	2-304(+)
cDNA FLJ31282 fis, clone KIDNE2006775, highly similar to Homo sapiens mediator of RNA polymerase II transcription, subunit 25 homolog (yeast) (MED25), mRNA	tr|B3KP71|B3KP71_HUMAN	26.4574	106.201	-1.98649	8.6885e-06	comp120680_c0_seq8	828-2933(+)
Glutamine synthetase	sp|P51121|GLNA_XENLA	81.5899	323.716	-1.98537	3.3288e-09	comp120723_c0_seq1	3-362(+)
cDNA FLJ51647, highly similar to Homo sapiens regeneration associated muscle protease, transcript variant 2, mRNA	tr|B7Z4A8|B7Z4A8_HUMAN	57.8855	228.951	-1.9831	2.84558e-07	comp1207325_c0_seq3	543-2870(+)
Trans-2-enoyl-CoA reductase, mitochondrial	sp|Q9BV79|MECR_HUMAN	5.54452	22.607	-1.98214	0.00467581	comp1207369_c0_seq2	1-384(+)
Chromosome 17 open reading frame 39 (Fragment)	tr|F6U1Q2|F6U1Q2_XENTR	259.084	1021.68	-1.98173	1.27212e-10	comp12075_c0_seq1	3-830(+)
Putative uncharacterized protein Sb07g004800	tr|C5YHV8|C5YHV8_SORBI	8.40393	32.908	-1.98168	0.001709	comp120768_c0_seq1	79-429(+)
-	-	7.70757	30.8279	-1.98073	0.000371602	comp120778_c0_seq4	2-331(+)
Uncharacterized protein	tr|E7EYM1|E7EYM1_DANRE	3.95369	16.4453	-1.98016	0.0219292	comp12078_c0_seq1	674-1492(+)
-	-	79.1133	313.127	-1.97886	4.64923e-05	comp120783_c0_seq9	1-321(+)
MLE protein	tr|A5JPM0|A5JPM0_BOMMO	481.943	1898.25	-1.97843	4.79441e-16	comp1208010_c0_seq5	323-3976(+)
TMCO3 protein	tr|A5D7N7|A5D7N7_BOVIN	187.31	734.095	-1.97742	1.6314e-22	comp1208301_c0_seq1	323-2377(+)
BMP binding endothelial regulator	tr|A0JNC8|A0JNC8_BOVIN	20.186	62.8127	-1.64276	0.0001047	comp12086_c0_seq1	2599-4032(+)
Sel1l protein	tr|B0W9L0|B0W9L0_CULQU	892.654	3508.7	-1.97603	1.28961e-30	comp1208677_c0_seq1	202-2628(+)
-	-	4.26319	16.7929	-1.97539	0.0207791	comp120880_c0_seq2	1-552(+)
Solute carrier family 2, facilitated glucose transporter member 2	sp|Q90592|GTR2_CHICK	44.2244	171.843	-1.97296	2.5272e-09	comp120881_c0_seq1	3-1001(+)
-	-	20.2973	79.2043	-1.97252	0.000145414	comp1208876_c0_seq1	1-564(+)
-	-	209.404	821.707	-1.97246	0.0102565	comp120892_c0_seq1	3239-3550(+)
Gap junction alpha-4 protein	sp|P51914|CXA4_XENLA	2.60945	10.2203	-1.97137	0.0330049	comp1209264_c0_seq1	516-1550(+)
Cytochrome P450 2F3	sp|O18809|CP2F3_CAPHI	6.65841	24.3253	-1.96948	0.0215417	comp12094_c0_seq20	188-1669(+)
Putative spectrin repeat-containing domain protein	tr|E5S822|E5S822_TRISP	3.18167	11.975	-1.96908	0.0204321	comp120970_c0_seq2	2-355(+)
-	-	57.892	229.742	-1.96806	2.12438e-05	comp1210392_c0_seq1	3-506(+)
-	-	6.36334	24.5096	-1.96719	0.0119504	comp12106_c0_seq1	2-322(+)
S-adenosylmethionine decarboxylase proenzyme	sp|P79888|DCAM_XENLA	959.176	3747.62	-1.96609	5.8238e-15	comp121062_c0_seq1	281-1279(+)
-	-	366.671	1432.42	-1.9647	1.18752e-15	comp1210660_c0_seq1	1-426(+)
-	-	25.1923	97.1278	-1.96368	0.000406269	comp121096_c0_seq1	228-581(+)
Coronin, actin binding protein 1B	tr|A2RS22|A2RS22_MOUSE	1382.15	5381.95	-1.96287	2.38846e-32	comp1210994_c0_seq1	3-1502(+)
-	-	2.93507	12.2028	-1.96185	0.0277878	comp121106_c0_seq4	746-1078(+)
-	-	46.8612	179.063	-1.96138	2.15209e-09	comp12111_c1_seq1	2-442(+)
-	-	27.8018	106.766	-1.96082	6.99897e-09	comp1211151_c0_seq1	2-361(+)
Putative uncharacterized protein	tr|C3Z2Y8|C3Z2Y8_BRAFL	3.25901	13.7229	-1.9608	0.01867	comp121143_c0_seq2	3-719(+)
-	-	6.81141	26.2958	-1.9601	0.00149528	comp1211738_c0_seq2	866-1222(+)
Reverse transcriptase-like protein	tr|Q9YGS2|Q9YGS2_TAKRU	3.56852	14.2665	-1.95941	0.0150462	comp1211742_c0_seq1	137-595(+)
Predicted protein	tr|A7S858|A7S858_NEMVE	3.89246	16.053	-1.95772	0.00992004	comp121232_c0_seq1	2-790(+)
Tricellulin isoform a	tr|A1BQX3|A1BQX3_MOUSE	32.8013	128.374	-1.95738	2.04466e-09	comp121238_c0_seq2	1-1773(+)
B-cell CLL/lymphoma 7 protein family member C	sp|O08664|BCL7C_MOUSE	396.135	1532.89	-1.95556	4.66171e-14	comp1212413_c0_seq1	313-963(+)
Uncharacterized protein	tr|G3VZ10|G3VZ10_SARHA	4.01492	16.0303	-1.95478	0.00916071	comp1212669_c0_seq1	205-2256(+)
LOC100127706 protein	tr|A8WGI3|A8WGI3_XENTR	126.849	487.957	-1.95263	4.35122e-20	comp12127_c0_seq2	108-3161(+)
-	-	5.54452	22.1692	-1.95116	0.00307723	comp1212764_c0_seq3	3-344(+)
-	-	4.20029	16.0916	-1.9487	0.032034	comp121304_c0_seq1	118-438(+)
Serine/threonine-protein phosphatase 2A 55 kDa regulatory subunit B delta isoform	sp|Q5ZIY5|2ABD_CHICK	28.5347	110.58	-1.9477	3.15777e-05	comp121362_c1_seq4	947-1807(+)
Uncharacterized protein (Fragment)	tr|F6R3Y4|F6R3Y4_XENTR	2.22428	8.19231	-1.94727	0.0460349	comp1213642_c0_seq1	2-1150(+)
Homeobox protein Hox-B8	sp|P17481|HXB8_HUMAN	3.32024	13.9831	-1.94727	0.0153368	comp121385_c0_seq1	490-1074(+)
-	-	3.81511	14.5687	-1.94645	0.030053	comp1214068_c0_seq1	903-1259(+)
LOC100036835 protein	tr|A1L1G4|A1L1G4_XENLA	119.172	457.283	-1.94628	4.08806e-28	comp12146_c0_seq1	529-3363(+)
Insulin-like growth factor 2 mRNA-binding protein 3-B	sp|O57526|IF23B_XENLA	187.886	721.343	-1.94581	3.0394e-21	comp121496_c0_seq4	3-911(+)
Fibroblast growth factor 12	sp|P61328|FGF12_HUMAN	132.473	406.03	-1.61791	4.50953e-13	comp12151_c0_seq1	1636-2364(+)
Delta-like 1	tr|A4IHM4|A4IHM4_XENTR	3.12044	11.8426	-1.94564	0.0126187	comp1215128_c0_seq1	406-2520(+)
-	-	3.56852	14.1505	-1.9454	0.0094221	comp121530_c0_seq1	547-906(+)
Putative uncharacterized protein	tr|C3Z0X4|C3Z0X4_BRAFL	6.99846	26.6265	-1.9452	0.0114016	comp121558_c0_seq1	349-780(+)
Uncharacterized protein	tr|F7FY67|F7FY67_MONDO	16.1677	61.8921	-1.94407	0.000100778	comp1216560_c0_seq1	2-370(+)
Putative uncharacterized protein (Fragment)	tr|D2H9S5|D2H9S5_AILME	132.293	507.889	-1.94351	4.03276e-13	comp1216838_c0_seq1	158-2392(+)
Matrix metalloproteinase-9TH	tr|A1ILK1|A1ILK1_XENLA	26958.7	82638.4	-1.61608	2.85878e-06	comp1217362_c0_seq2	256-2295(+)
F-box/WD repeat-containing protein 7	tr|G3HQA7|G3HQA7_CRIGR	112.925	432.528	-1.94238	3.73871e-13	comp121766_c0_seq1	440-1369(+)
ATP-binding cassette, sub-family C (CFTR/MRP), member 6	tr|A2RRN8|A2RRN8_HUMAN	23.5674	91.2712	-1.94212	1.964e-06	comp12177_c0_seq1	377-4291(+)
-	-	38.4877	149.857	-1.94205	9.37149e-10	comp1217779_c0_seq1	3-353(+)
-	-	942.9	3617.49	-1.94111	1.57825e-20	comp121817_c0_seq4	3-938(+)
-	-	24.2042	93.6587	-1.94027	1.40532e-07	comp121860_c0_seq1	418-729(+)
Uncharacterized protein	tr|F6ZNY9|F6ZNY9_ORNAN	6.88708	27.1654	-1.93945	0.0132478	comp121901_c0_seq6	200-1612(+)
Putative uncharacterized protein	tr|C3Y0U9|C3Y0U9_BRAFL	27.0603	103.173	-1.93833	1.04827e-07	comp121902_c0_seq1	3-632(+)
Hyaluronan mediated motility receptor (Fragment)	tr|G3H9Y8|G3H9Y8_CRIGR	490.598	1881.64	-1.93822	4.0148e-14	comp1219055_c0_seq1	247-1056(+)
Atypical protein kinase C	tr|G7YER0|G7YER0_CLOSI	60.7121	232.371	-1.93752	0.00571958	comp12194_c0_seq1	30-437(+)
Novel protein	tr|Q28GK9|Q28GK9_XENTR	28.6639	110.39	-1.93742	1.014e-07	comp121941_c0_seq1	166-996(+)
DOCK3 protein (Fragment)	tr|A3KMG4|A3KMG4_HUMAN	62.3859	238.96	-1.9372	9.50084e-11	comp121960_c0_seq2	321-6224(+)
LOC733261 protein (Fragment)	tr|Q4V7N1|Q4V7N1_XENLA	255.079	976.529	-1.93697	9.31955e-14	comp121970_c1_seq2	600-3377(+)
Semaphorin 3ga (Fragment)	tr|A1L5C9|A1L5C9_DANRE	78.5424	300.968	-1.93511	2.85099e-10	comp1219986_c0_seq1	783-3098(+)
Uncharacterized protein (Fragment)	tr|F1NDM3|F1NDM3_CHICK	107.911	413.456	-1.93356	1.2228e-11	comp12206_c1_seq5	147-1442(+)
Reverse transcriptase	tr|Q5TLN1|Q5TLN1_ANGJA	4.07783	16.0429	-1.93132	0.0148082	comp1220798_c0_seq3	2-658(+)
Novel protein similar to H.sapiens PREX1, phosphatidylinositol 3,4,5-trisphosphate-dependent RAC exchanger 1 (PREX1) (Fragment)	tr|B0UYE6|B0UYE6_DANRE	91.7623	350.076	-1.93129	4.19522e-24	comp1221_c0_seq1	936-5879(+)
-	-	72.2363	275.643	-1.92997	0.00892929	comp1221277_c0_seq1	4171-4605(+)
LIM domain transcription factor LMO4-A	sp|Q8AW92|LMO4A_XENLA	723.187	2752.78	-1.9296	2.10864e-13	comp122128_c0_seq2	141-641(+)
-	-	5.03521	19.8151	-1.92836	0.0120786	comp122153_c0_seq1	1-390(+)
-	-	114.442	435.621	-1.92491	2.02886e-09	comp122176_c0_seq2	1-327(+)
-	-	32.1924	121.211	-1.92432	1.59944e-06	comp1221764_c0_seq3	2-391(+)
Transmembrane serine protease 8	tr|E5SBE6|E5SBE6_TRISP	5.40595	20.0095	-1.9243	0.00823048	comp122197_c0_seq1	3-722(+)
Uncharacterized protein	tr|F7FYC5|F7FYC5_MONDO	78.2265	293.03	-1.92369	7.24182e-13	comp1222140_c0_seq1	167-1636(+)
-	-	4.95955	17.83	-1.9232	0.00719779	comp1222166_c0_seq4	1-441(+)
Uncharacterized protein (Fragment)	tr|G1KI70|G1KI70_ANOCA	182.506	690.126	-1.92304	5.01524e-11	comp122225_c0_seq1	1-603(+)
Uncharacterized protein	tr|A8K4L9|A8K4L9_HUMAN	146.182	550.681	-1.92162	1.98682e-18	comp1222442_c0_seq1	213-1373(+)
-	-	14.3192	53.5802	-1.92132	0.00189243	comp1223215_c0_seq1	380-733(+)
Uncharacterized protein	tr|D3YXG0|D3YXG0_MOUSE	362.3	1097.3	-1.5993	6.66576e-08	comp122330_c0_seq4	250-17196(+)
Sentan	sp|B7FF67|SNTAN_CHICK	30.7352	114.881	-1.91966	2.62567e-09	comp122353_c0_seq1	158-508(+)
KIAA0415 gene product	tr|A4D1Z4|A4D1Z4_HUMAN	301.919	1141.33	-1.91953	5.92229e-17	comp122394_c0_seq8	500-2350(+)
-	-	839.219	3176.91	-1.91941	3.79334e-13	comp1224076_c0_seq1	129-1424(+)
Putative homeodomain transcription factor 2, isoform CRA_a	tr|B3KQZ2|B3KQZ2_HUMAN	430.257	1623.8	-1.91905	7.37184e-18	comp12241_c0_seq1	284-2548(+)
-	-	110.508	419.598	-1.91905	2.25807e-09	comp12242_c1_seq2	3-353(+)
-	-	5.79112	21.773	-1.9179	0.00367929	comp122439_c0_seq4	2-487(+)
Transglutaminase (Fragment)	tr|A0P898|A0P898_CARAU	38.0124	143.138	-1.91556	6.62777e-09	comp122458_c0_seq2	265-2331(+)
RAC-alpha serine/threonine-protein kinase	sp|Q01314|AKT1_BOVIN	6.03939	21.8794	-1.91554	0.00576835	comp1224783_c0_seq1	541-1977(+)
LOC100145761 protein	tr|B1WB73|B1WB73_XENTR	11.0729	41.8528	-1.91523	0.000135901	comp1224847_c0_seq2	2715-4562(+)
-	-	10.7651	41.2022	-1.91477	0.000319332	comp122494_c0_seq1	2-301(+)
Uncharacterized protein	tr|G1KIV6|G1KIV6_ANOCA	2.36285	9.81141	-1.91445	0.0280657	comp12250_c1_seq1	256-1203(+)
Dipeptidyl-peptidase 10	tr|A0JNH8|A0JNH8_BOVIN	7.92349	31.0031	-1.91343	0.0336098	comp1225016_c0_seq1	537-3089(+)
-	-	2.42408	9.91435	-1.9128	0.0434774	comp122523_c0_seq1	1972-2400(+)
MGC82534 protein	tr|Q6GPX7|Q6GPX7_XENLA	52.5459	198.768	-1.91215	4.83187e-14	comp1225667_c0_seq1	24-770(+)
ADP-ribosylation factor-like protein 8B	sp|Q9NVJ2|ARL8B_HUMAN	349.273	1308.51	-1.91043	1.22439e-16	comp1226345_c0_seq2	225-782(+)
MGC68674 protein	tr|Q6PAB4|Q6PAB4_XENLA	161.598	604.014	-1.91039	1.83814e-13	comp1226542_c0_seq1	163-1176(+)
Putative uncharacterized protein	tr|C3XVZ5|C3XVZ5_BRAFL	44.9302	166.559	-1.91009	4.66315e-12	comp1227807_c0_seq2	307-2910(+)
-	-	6.36166	23.5084	-1.90852	0.0024642	comp12283_c0_seq1	43-606(+)
-	-	68.9201	258.921	-1.90806	1.30067e-06	comp122848_c0_seq8	2-322(+)
Myosin-Vb	sp|P21271|MYO5B_MOUSE	14.366	51.9285	-1.90789	0.000139875	comp122849_c0_seq3	1-417(+)
-	-	19.4769	72.4147	-1.90658	5.50712e-06	comp1228530_c0_seq1	56-460(+)
Pik3cb protein	tr|A0JNZ1|A0JNZ1_MOUSE	20.4198	74.8836	-1.9059	2.32153e-06	comp122855_c0_seq2	184-3318(+)
-	-	36.657	138.181	-1.90575	0.000778198	comp1228563_c0_seq2	1-390(+)
Gemin4 (Fragment)	tr|A1L545|A1L545_BOVIN	82.6077	304.598	-1.90497	2.40309e-10	comp122862_c0_seq1	430-3645(+)
Uncharacterized protein	tr|F6TA37|F6TA37_MACMU	4.13738	15.5284	-1.90453	0.0178464	comp1228641_c0_seq1	672-2087(+)
Uncharacterized protein	tr|E1C119|E1C119_CHICK	980.214	3665.33	-1.90413	8.13148e-15	comp122866_c0_seq2	400-1338(+)
Uncharacterized protein	tr|E1BRS3|E1BRS3_CHICK	422.914	1585.06	-1.90388	5.05711e-15	comp122869_c0_seq2	146-1420(+)
Pleckstrin homology domain-containing family J member 1	sp|Q5ZLT5|PKHJ1_CHICK	382.576	1431.49	-1.90299	4.99455e-13	comp122901_c0_seq4	230-679(+)
-	-	32.1762	120.823	-1.90278	7.70013e-09	comp12291_c0_seq3	3496-3957(+)
Uncharacterized protein (Fragment)	tr|G1KH18|G1KH18_ANOCA	85.3877	320.389	-1.90252	6.30419e-08	comp12291_c3_seq1	1603-2325(+)
Solute carrier family 12, member 1	tr|A2AQ50|A2AQ50_MOUSE	10.2397	37.2378	-1.89814	0.00189139	comp1229206_c0_seq2	112-3210(+)
Crystallin, gamma MX, like 1	tr|Q4VBU1|Q4VBU1_DANRE	18.6096	71.2771	-1.89724	2.14281e-06	comp1229544_c0_seq1	197-724(+)
-	-	6.60826	23.5507	-1.89557	0.00568064	comp12296_c1_seq4	2-316(+)
Uncharacterized protein	tr|G1P5Z6|G1P5Z6_MYOLU	295.743	1098.38	-1.89447	2.91874e-18	comp122968_c1_seq3	1572-2492(+)
Eukaryotic translation initiation factor 4E type 3	sp|Q28ET8|IF4E3_XENTR	372.41	1381.26	-1.89358	2.93279e-22	comp122982_c0_seq2	189-836(+)
Uncharacterized protein (Fragment)	tr|F6SB50|F6SB50_XENTR	18.1616	64.6104	-1.89337	0.000224511	comp12299_c2_seq73	562-1737(+)
Uncharacterized protein	tr|E1BUI1|E1BUI1_CHICK	13.1135	48.3974	-1.89291	0.000197065	comp1229944_c0_seq2	305-1222(+)
Tumor necrosis factor receptor superfamily member 16	sp|P18519|TNR16_CHICK	14.8302	54.4492	-1.89186	2.36668e-06	comp1230316_c0_seq1	402-1694(+)
ATPase, H+ transporting, lysosomal V0 subunit A1, isoform CRA_j	tr|A2A5A0|A2A5A0_MOUSE	99.0813	367.107	-1.89079	3.07899e-14	comp1230397_c0_seq1	3-2123(+)
-	-	21.0855	78.6141	-1.89066	5.80502e-06	comp123046_c0_seq2	2-493(+)
Hypothetical conserved protein 1030 (Fragment)	tr|F0J8V0|F0J8V0_AMBVA	275.189	1023.1	-1.89032	5.67695e-12	comp1230476_c0_seq1	2-511(+)
-	-	3.93757	14.012	-1.88751	0.0275622	comp12307_c0_seq1	1-576(+)
-	-	7.18215	25.7682	-1.88673	0.0136194	comp123084_c0_seq6	84-434(+)
Uncharacterized protein	tr|G3VYT1|G3VYT1_SARHA	31.451	115.95	-1.88626	4.45259e-06	comp123164_c0_seq2	3-1010(+)
Uncharacterized protein (Fragment)	tr|F7BUM2|F7BUM2_XENTR	41.9807	153.616	-1.88585	4.47856e-08	comp1231874_c0_seq1	93-1412(+)
Uncharacterized protein (Fragment)	tr|F6S9Y5|F6S9Y5_ORNAN	52.3637	195.036	-1.88429	2.95504e-05	comp12319_c0_seq2	650-4585(+)
-	-	16.6676	60.5994	-1.88339	1.4276e-05	comp1232_c0_seq1	515-895(+)
Uncharacterized protein	tr|F7FCU3|F7FCU3_CALJA	4.46467	17.2464	-1.88331	0.0437899	comp123226_c2_seq4	2-346(+)
-	-	1893.72	6986.12	-1.88304	3.67311e-15	comp1232268_c0_seq2	1-318(+)
Prpf39 protein (Fragment)	tr|A0PJ46|A0PJ46_MOUSE	67.405	246.842	-1.88256	7.48974e-13	comp12324_c0_seq1	292-2322(+)
Uncharacterized protein	tr|E7F1U5|E7F1U5_DANRE	7.01122	26.2899	-1.88068	0.00681956	comp1232652_c0_seq2	2-430(+)
GG12596	tr|B3P282|B3P282_DROER	152.954	560.389	-1.87971	1.87144e-13	comp1232819_c0_seq1	341-3463(+)
-	-	258.555	953.214	-1.87951	4.67309e-06	comp1233103_c0_seq1	1-336(+)
Atp1a1a.1 protein	tr|A0JMR3|A0JMR3_XENLA	2671.81	9827.45	-1.87896	5.68931e-18	comp1233567_c0_seq1	460-3537(+)
-	-	38.3169	139.857	-1.87845	2.47442e-08	comp123367_c0_seq2	2-1453(+)
Survival of motor neuron-related-splicing factor 30	sp|O75940|SPF30_HUMAN	836.339	3068.83	-1.87589	5.40006e-08	comp123368_c0_seq9	146-919(+)
Putative uncharacterized protein	tr|Q6NXV0|Q6NXV0_MOUSE	16.0452	59.0167	-1.87545	4.39565e-06	comp1233744_c0_seq1	529-3354(+)
Claudin7L1	tr|Q7ZSZ2|Q7ZSZ2_XENLA	19.3978	69.363	-1.87338	4.09663e-05	comp123384_c0_seq1	135-773(+)
Sema3aa (Fragment)	tr|A4JYE2|A4JYE2_DANRE	128.268	469.307	-1.87225	6.50041e-07	comp123401_c0_seq1	495-2840(+)
LOC100036899 protein	tr|A1L2N2|A1L2N2_XENLA	52.7941	192.817	-1.87181	2.6919e-09	comp123427_c0_seq1	186-1058(+)
Naga protein	tr|A8WGV2|A8WGV2_XENTR	733.799	2684.44	-1.87125	4.27404e-10	comp1234337_c0_seq1	3-1433(+)
Uromodulin	sp|Q5R5C1|UROM_PONAB	11.8322	34.3434	-1.56382	0.00377543	comp12346_c2_seq9	358-3408(+)
Shibire, isoform F	tr|A4V4I8|A4V4I8_DROME	47.946	175.429	-1.87056	3.62211e-08	comp1234670_c0_seq4	198-2732(+)
Uncharacterized protein	tr|A6NLF3|A6NLF3_HUMAN	113.588	414.495	-1.87055	9.73366e-18	comp123469_c0_seq1	3-5648(+)
Uncharacterized protein (Fragment)	tr|G1U8L5|G1U8L5_RABIT	25.2051	91.3683	-1.86854	2.82951e-06	comp1234718_c0_seq1	3-1640(+)
Zgc:172271 protein	tr|A9JRF6|A9JRF6_DANRE	3.62975	13.32	-1.86326	0.0405853	comp1234842_c0_seq1	251-2464(+)
Uncharacterized protein	tr|E1BVN6|E1BVN6_CHICK	462.477	1681.01	-1.86288	4.58075e-10	comp12349_c0_seq1	149-1672(+)
-	-	22.6101	82.3588	-1.8622	0.000242385	comp1234939_c0_seq4	2-553(+)
CCDC132 protein	tr|A7MD03|A7MD03_HUMAN	66.4409	239.502	-1.86135	3.66052e-15	comp123513_c0_seq1	121-2997(+)
cDNA FLJ60665, highly similar to Choline transporter-like protein 5	tr|B7Z470|B7Z470_HUMAN	322.306	1172.3	-1.86128	5.98373e-12	comp12352_c0_seq1	3-2288(+)
Uncharacterized protein (Fragment)	tr|F1NHJ3|F1NHJ3_CHICK	18.3648	64.7614	-1.86103	2.93158e-05	comp1235300_c0_seq1	1-1143(+)
-	-	5.60743	20.9809	-1.86088	0.00654168	comp123554_c0_seq1	3-314(+)
-	-	18.5178	66.7712	-1.8607	2.22425e-06	comp1235724_c0_seq3	2-451(+)
-	-	17.3282	63.5272	-1.85894	5.40598e-06	comp12362_c0_seq1	206-544(+)
Matrix metalloproteinase 3/10b	tr|Q5D711|Q5D711_NOTVI	57.2665	168.081	-1.54675	2.43719e-08	comp1236326_c0_seq1	2-385(+)
Uncharacterized protein	tr|G1SES7|G1SES7_RABIT	4.57102	15.5707	-1.85866	0.0456027	comp1236676_c0_seq1	341-1378(+)
-	-	18.1811	63.2215	-1.85734	3.98265e-06	comp123669_c0_seq2	3-353(+)
Piwi-like protein 4	sp|Q8CGT6|PIWL4_MOUSE	154.775	557.431	-1.85615	5.99014e-12	comp1236746_c0_seq1	1-441(+)
-	-	8.13954	28.5593	-1.85595	0.00570794	comp123684_c0_seq2	1-513(+)
-	-	127.516	459.731	-1.85549	1.62951e-13	comp123689_c0_seq2	1-411(+)
Ring finger and SPRY domain containing 1	tr|A1L1K9|A1L1K9_RAT	133.623	480.202	-1.85505	1.64182e-15	comp1236918_c0_seq1	3-1571(+)
Predicted protein	tr|A7RW43|A7RW43_NEMVE	866.826	3129.76	-1.8548	3.44056e-22	comp1237_c0_seq1	244-3132(+)
Cytoplasmic polyadenylation element binding protein 1	tr|A4PES2|A4PES2_PIG	492.94	1784.43	-1.85465	1.29136e-16	comp123711_c1_seq2	622-2076(+)
LOC100145460 protein	tr|B1H2Q5|B1H2Q5_XENTR	274.095	990.415	-1.85463	1.6925e-06	comp1237145_c0_seq1	54-3092(+)
Predicted protein (Fragment)	tr|A7RRK7|A7RRK7_NEMVE	31.9264	113.662	-1.85429	1.07136e-05	comp1237172_c0_seq1	403-4086(+)
Prickle-like protein 1	sp|Q96MT3|PRIC1_HUMAN	336.473	1211.41	-1.854	1.59376e-19	comp12375_c0_seq1	1-837(+)
COP9 signalosome complex subunit 4	sp|Q5R648|CSN4_PONAB	193.995	695.219	-1.85247	5.2244e-14	comp123771_c3_seq2	3-740(+)
-	-	1467.47	5293.86	-1.85084	2.02796e-06	comp1237721_c0_seq1	3-404(+)
Zinc-binding protein A33	sp|Q02084|A33_PLEWA	16.0308	56.8021	-1.85018	5.52925e-06	comp1237798_c0_seq1	752-1753(+)
Arachidonate 12-lipoxygenase	tr|A2CF85|A2CF85_MOUSE	5.79112	20.8528	-1.84954	0.00440099	comp123819_c1_seq1	942-2948(+)
Uncharacterized protein	tr|G1NAF2|G1NAF2_MELGA	123.887	441.959	-1.84901	5.52964e-12	comp123825_c0_seq1	354-1259(+)
Protein PRRC1	sp|Q5F3I0|PRRC1_CHICK	508.033	1827.19	-1.84867	1.71542e-14	comp1238471_c0_seq1	158-1564(+)
-	-	9.82383	35.8474	-1.84859	0.0330489	comp1238485_c0_seq2	623-973(+)
-	-	14.7783	53.7182	-1.84752	2.49224e-05	comp123855_c0_seq1	181-498(+)
Myosin 10	tr|B7ZTN7|B7ZTN7_XENTR	105.257	374.368	-1.8459	1.41739e-08	comp12387_c0_seq1	481-1149(+)
Putative uncharacterized protein (Fragment)	tr|Q9CUK0|Q9CUK0_MOUSE	24.5827	89.4261	-1.84532	6.23541e-07	comp1239038_c0_seq2	184-558(+)
-	-	38.0559	136.726	-1.84517	3.18311e-06	comp123971_c0_seq1	1-321(+)
-	-	41.995	152.459	-1.84512	1.01881e-09	comp1240_c0_seq1	2-547(+)
Uncharacterized protein (Fragment)	tr|F6SLM1|F6SLM1_MONDO	169.037	606.874	-1.8448	0.0214083	comp1240151_c0_seq1	1722-3953(+)
-	-	277.338	992.485	-1.84397	5.02167e-08	comp12402_c1_seq1	3-383(+)
Uncharacterized protein	tr|F8WCZ6|F8WCZ6_HUMAN	35.7898	104.468	-1.54591	0.000364042	comp1240614_c0_seq1	339-2051(+)
Polyprotein (Fragment)	tr|Q6IMM8|Q6IMM8_LYTVA	7.8156	26.9621	-1.84235	0.00247577	comp12408_c0_seq1	898-1485(+)
Procollagen-proline 2-oxoglutarate-4-dioxygenase	tr|A1X898|A1X898_PIG	365.945	1311.71	-1.84098	3.08592e-25	comp124100_c0_seq1	2881-4494(+)
-	-	3.18167	11.4722	-1.84077	0.0448237	comp12412_c0_seq1	1-348(+)
-	-	4.7725	17.0058	-1.84073	0.0101616	comp12413_c0_seq1	230-910(+)
Predicted protein (Fragment)	tr|A7S4Z5|A7S4Z5_NEMVE	64.2089	227.875	-1.83933	2.14728e-08	comp124132_c0_seq1	540-3026(+)
Uncharacterized protein C18orf34	sp|Q5BJE1|CR034_HUMAN	87.6651	310.707	-1.83851	6.35799e-13	comp1241337_c0_seq1	3-2174(+)
Uncharacterized protein (Fragment)	tr|G3WPY1|G3WPY1_SARHA	352.523	1261.05	-1.83839	1.05854e-13	comp1241536_c0_seq1	420-1760(+)
Dvl1 protein	tr|B1H321|B1H321_XENTR	101.723	361.191	-1.83606	2.28118e-19	comp124161_c0_seq1	1566-3800(+)
Protein FAM83F	sp|Q8NEG4|FA83F_HUMAN	6.17629	22.5548	-1.83603	0.00866973	comp124162_c0_seq3	173-1735(+)
Uncharacterized protein	tr|F6ZWX1|F6ZWX1_XENTR	1056.29	3762.5	-1.83371	9.14257e-13	comp124232_c0_seq1	222-785(+)
-	-	15.9645	56.3611	-1.83326	0.000187914	comp1242322_c0_seq2	1-372(+)
Uncharacterized protein (Fragment)	tr|G1KX90|G1KX90_ANOCA	3.05753	11.3789	-1.83303	0.0473069	comp1242423_c0_seq1	406-957(+)
-	-	3.75388	13.4066	-1.83194	0.0443278	comp124258_c2_seq4	2-379(+)
-	-	35.7397	127.926	-1.83109	3.43234e-05	comp1242953_c0_seq1	811-1383(+)
Uncharacterized protein	tr|G1NPK2|G1NPK2_MELGA	19.9105	69.5626	-1.83098	0.000150163	comp12431_c0_seq9	298-3294(+)
LOC100145008 protein	tr|B0BMA7|B0BMA7_XENTR	200.69	715.125	-1.83028	1.55288e-08	comp124340_c0_seq2	363-1193(+)
Uncharacterized protein	tr|G1KR67|G1KR67_ANOCA	106.937	381.181	-1.82988	6.51956e-13	comp1243531_c0_seq1	1271-3073(+)
Presenilin-1	sp|Q4JIM4|PSN1_CHICK	607.791	2160	-1.82928	2.62537e-17	comp124361_c0_seq1	3487-4872(+)
GARNL1 protein (Fragment)	tr|A0PJ59|A0PJ59_HUMAN	739.321	2625.54	-1.82862	6.32772e-13	comp124374_c0_seq1	532-8073(+)
Uncharacterized protein (Fragment)	tr|G1KHK1|G1KHK1_ANOCA	736.619	2614.55	-1.82822	1.52445e-13	comp1243984_c0_seq2	239-736(+)
-	-	11.2922	41.894	-1.82799	0.000638092	comp12440_c0_seq1	68-370(+)
Uncharacterized protein	tr|G1NFG6|G1NFG6_MELGA	74.3116	262.938	-1.82758	3.00103e-11	comp12441_c0_seq6	48-584(+)
-	-	29.6085	104.214	-1.82748	9.1712e-09	comp124462_c0_seq1	2-304(+)
Probable RNA polymerase II nuclear localization protein SLC7A6OS	sp|Q96CW6|S7A6O_HUMAN	33.3914	115.974	-1.82694	8.55316e-07	comp124474_c0_seq1	2-475(+)
Uncharacterized protein (Fragment)	tr|G1P3Q8|G1P3Q8_MYOLU	3.69098	12.9632	-1.8265	0.0219696	comp1245202_c0_seq1	1-363(+)
Zgc:193801	tr|B3DGY3|B3DGY3_DANRE	3.69098	13.3486	-1.826	0.0330021	comp1245426_c0_seq1	208-1755(+)
cDNA FLJ77281, highly similar to Homo sapiens protein phosphatase 1B (formerly 2C),magnesium-dependent, beta isoform (PPM1B), transcript variant 2,mRNA	tr|A8K599|A8K599_HUMAN	572.637	2030.18	-1.82591	2.05393e-17	comp1245722_c0_seq1	183-1346(+)
Predicted protein (Fragment)	tr|A7SLF0|A7SLF0_NEMVE	44.9336	157.918	-1.82536	3.00766e-07	comp1246_c0_seq1	141-4541(+)
-	-	38.106	134.231	-1.82517	1.53001e-05	comp1246069_c0_seq2	276-602(+)
SCYL2 protein	tr|A6QLN8|A6QLN8_BOVIN	179.665	634.6	-1.82487	7.13529e-15	comp12462_c0_seq1	138-2945(+)
Lambda-recombinase-like protein (Fragment)	tr|Q8UWD0|Q8UWD0_TETNG	2.36285	9.28652	-1.82471	0.0313375	comp1246430_c0_seq1	383-772(+)
Sperm flagellar protein 1	tr|B5X7H0|B5X7H0_SALSA	6.30043	21.9672	-1.82471	0.0215639	comp124667_c0_seq1	2-775(+)
Lysine-specific demethylase 5A	sp|P29375|KDM5A_HUMAN	21.3933	75.3575	-1.82434	0.000343169	comp12467_c0_seq1	1-330(+)
-	-	70.6251	247.577	-1.82427	1.93657e-13	comp12468_c0_seq9	784-1107(+)
-	-	15.5215	54.1588	-1.82415	2.72446e-05	comp124796_c0_seq1	318-740(+)
Uncharacterized protein (Fragment)	tr|F6ZXJ5|F6ZXJ5_CALJA	17.7007	62.1691	-1.82265	4.62011e-06	comp124817_c0_seq1	2-940(+)
Neurotrophin-3	sp|P25435|NTF3_XENLA	7.44486	20.2799	-1.4838	0.0325822	comp124821_c0_seq1	476-1342(+)
PTK2B protein	tr|A6QR59|A6QR59_BOVIN	7.70757	27.2335	-1.82087	0.00436754	comp1248416_c0_seq1	829-3876(+)
Uncharacterized protein (Fragment)	tr|F6WQ39|F6WQ39_XENTR	192.572	679.355	-1.82062	2.51944e-05	comp124869_c1_seq4	3-326(+)
-	-	21.0677	73.937	-1.82059	3.02415e-06	comp12489_c0_seq1	3-416(+)
Uncharacterized protein (Fragment)	tr|E1BHE0|E1BHE0_BOVIN	462.674	1632.99	-1.82048	5.58289e-16	comp1249098_c0_seq1	1-1656(+)
-	-	87.0112	305.049	-1.81839	4.92865e-07	comp1249227_c0_seq1	2-388(+)
-	-	8.95835	29.8466	-1.81779	0.00124067	comp12494_c0_seq11	2-352(+)
-	-	15.8344	53.755	-1.81728	6.56407e-05	comp12494_c4_seq2	3-1166(+)
Putative uncharacterized protein	tr|C3Z7J7|C3Z7J7_BRAFL	8.7891	31.2726	-1.81711	0.000225342	comp1249612_c0_seq1	1-870(+)
Uncharacterized protein	tr|G1NJ77|G1NJ77_MELGA	39.4503	138.588	-1.81687	2.03534e-05	comp124977_c0_seq5	1-822(+)
Si:dkeyp-51f11.10 (Fragment)	tr|F1QBA1|F1QBA1_DANRE	226.388	628.522	-1.47468	8.00913e-17	comp125_c1_seq1	2-1099(+)
-	-	6.36334	22.0794	-1.8158	0.00281232	comp1250_c0_seq3	61-408(+)
Putative phospho-2-dehydro-3-deoxyheptonate aldolase	tr|G2Z4S5|G2Z4S5_9FLAO	186.775	656.233	-1.8157	1.63722e-24	comp12500_c0_seq1	3-320(+)
Acid phosphatase, prostate (Fragment)	tr|F6TFW4|F6TFW4_XENTR	39.7385	140.853	-1.81567	2.00923e-05	comp1250040_c0_seq1	84-1328(+)
Uncharacterized protein	tr|G3SFH0|G3SFH0_GORGO	23.9687	86.3855	-1.81535	4.99321e-08	comp1250235_c0_seq1	1-333(+)
LOC100036724 protein	tr|A1L1E0|A1L1E0_XENTR	17.4379	60.9315	-1.81457	3.00407e-06	comp12506_c0_seq8	536-3796(+)
Collagen alpha-1(VIII) chain	sp|P14282|CO8A1_RABIT	102.339	282.212	-1.46575	2.26608e-06	comp125086_c0_seq3	176-2416(+)
LOC100037845 protein	tr|A2RUV3|A2RUV3_XENTR	13.7018	49.635	-1.8144	1.86265e-05	comp12509_c0_seq1	2-1432(+)
Ceramide glucosyltransferase-A	sp|Q8AY29|CEGTA_XENLA	345.818	1216.23	-1.81407	6.4005e-15	comp125111_c0_seq1	498-1682(+)
-	-	18.368	66.4225	-1.81407	5.62873e-05	comp1251801_c0_seq1	661-966(+)
-	-	168.34	592.082	-1.81358	4.90372e-09	comp125242_c0_seq1	3-347(+)
Uncharacterized protein	tr|E1BWS6|E1BWS6_CHICK	30.3594	106.395	-1.81343	1.94449e-07	comp125246_c0_seq1	228-4013(+)
Glutamate dehydrogenase	tr|A7S6F3|A7S6F3_NEMVE	1492.75	5245.01	-1.81335	1.79094e-10	comp1252550_c0_seq1	125-1735(+)
Protein NDRG2	sp|Q66KM2|NDRG2_XENTR	2309.18	8109.58	-1.8131	3.0252e-23	comp125293_c0_seq1	528-1616(+)
Chromosome undetermined scaffold_111, whole genome shotgun sequence	tr|A0BKC3|A0BKC3_PARTE	110.647	390.608	-1.81211	1.40472e-08	comp1253_c0_seq1	93-3470(+)
Oxysterol-binding protein	tr|A2A716|A2A716_MOUSE	162.526	570.286	-1.81175	8.494e-11	comp12534_c0_seq1	494-3205(+)
Signal peptide CUB domain EGF-like 1	tr|A2A442|A2A442_MOUSE	5.87014	21.2393	-1.81151	0.020529	comp1253571_c0_seq1	2-1531(+)
LOC100158297 protein	tr|B1H1T1|B1H1T1_XENLA	15.552	56.6204	-1.81063	6.28902e-05	comp1253671_c0_seq2	275-2467(+)
Protocadherin 1A1	tr|A4KCG2|A4KCG2_TAKRU	7.30797	24.5762	-1.81059	0.0106119	comp1253819_c0_seq2	1-2529(+)
-	-	233.112	818.441	-1.81048	1.30563e-12	comp1253853_c0_seq1	831-1475(+)
cDNA, FLJ95089, highly similar to Homo sapiens O-acetyltransferase (CAS1), mRNA	tr|B2RAS9|B2RAS9_HUMAN	52.6421	183.792	-1.81027	5.46832e-12	comp125392_c1_seq2	931-3741(+)
-	-	118.254	412.446	-1.81016	1.56615e-12	comp1253971_c0_seq1	2-385(+)
Myotubularin related protein 2, isoform CRA_a	tr|A6NN98|A6NN98_HUMAN	70.0758	241.937	-1.80999	1.21576e-08	comp12540_c0_seq1	138-2231(+)
Cartilage oligomeric matrix protein	tr|A1A557|A1A557_MOUSE	526.676	1453.41	-1.46388	2.85393e-05	comp12541_c0_seq1	371-3250(+)
Hypothetical lipoprotein (Precursor)	tr|A5FMI3|A5FMI3_FLAJ1	4.33886	15.8571	-1.8084	0.0456	comp125413_c0_seq2	28-480(+)
-	-	265.289	928.66	-1.80816	5.68751e-08	comp1254385_c0_seq1	1-429(+)
LOC100158564 protein	tr|B2GUD7|B2GUD7_XENTR	164.56	576.27	-1.80654	1.96589e-13	comp12544_c0_seq1	226-4095(+)
Lats2 protein	tr|A4III9|A4III9_XENTR	69.6488	242.629	-1.80619	3.408e-08	comp1254800_c0_seq1	517-3882(+)
MATN1 protein (Fragment)	tr|A3KMG0|A3KMG0_HUMAN	74.8838	262.425	-1.80566	4.09243e-08	comp1255197_c0_seq1	207-1676(+)
-	-	3.56852	12.863	-1.80535	0.0235914	comp1255332_c0_seq6	762-1088(+)
Dedicator of cytokinesis 4	tr|A4D0S8|A4D0S8_HUMAN	10.8876	38.1418	-1.80513	0.00284459	comp125546_c0_seq3	243-5744(+)
Uncharacterized protein	tr|G3W7Q5|G3W7Q5_SARHA	9.74816	34.2659	-1.80501	0.000709511	comp1255666_c0_seq1	3-314(+)
Uncharacterized protein	tr|E1BRH4|E1BRH4_CHICK	7.19826	25.2085	-1.8045	0.00194303	comp12557_c0_seq1	2-502(+)
-	-	2.93339	10.8834	-1.80369	0.029931	comp1255888_c0_seq1	1-303(+)
Dner protein (Fragment)	tr|A4IHE1|A4IHE1_XENTR	14.2674	50.2067	-1.80368	0.000462798	comp125600_c0_seq1	484-2616(+)
cGMP-specific phosphodiesterase	tr|C4PBI8|C4PBI8_MACMU	15.4891	54.9741	-1.80317	0.00154457	comp125612_c0_seq1	2-1390(+)
cDNA FLJ55694, highly similar to Dipeptidyl-peptidase 1 (EC 3.4.14.1)	tr|B4DJQ8|B4DJQ8_HUMAN	1580.61	5512.37	-1.80282	6.73532e-13	comp12564_c0_seq1	237-1619(+)
Voltage-dependent calcium channel gamma-5 subunit	sp|Q9UF02|CCG5_HUMAN	14.5752	50.661	-1.80251	2.99993e-05	comp12567_c0_seq1	3-1082(+)
DMD protein	tr|A1L0U9|A1L0U9_HUMAN	17.0672	60.2356	-1.80245	0.000144521	comp1256781_c0_seq1	262-2115(+)
-	-	9.14372	30.5568	-1.80213	0.00568813	comp1256992_c0_seq1	457-861(+)
Uncharacterized protein (Fragment)	tr|F7D0K6|F7D0K6_XENTR	24.8404	87.0768	-1.80192	0.00262694	comp12570_c0_seq2	511-1236(+)
Protein FAM115	sp|Q5XHI4|F115_XENLA	8.91491	30.7999	-1.80187	0.0468403	comp12571_c1_seq1	3-629(+)
-	-	15.8454	55.0989	-1.8014	9.54171e-06	comp1257182_c0_seq1	542-844(+)
Interleukin-6	tr|F5C0A3|F5C0A3_9AVES	14.5963	40.199	-1.43775	0.00426591	comp1257250_c0_seq1	3-713(+)
Uncharacterized protein	tr|G1NGI6|G1NGI6_MELGA	19.9989	54.235	-1.43683	0.022387	comp1257270_c0_seq1	81-686(+)
Uncharacterized protein (Fragment)	tr|F1N3A4|F1N3A4_BOVIN	13.2955	46.1141	-1.80002	0.00291211	comp1257319_c0_seq1	181-3291(+)
ATP-binding cassette protein subfamily A, member 2	tr|A4HV29|A4HV29_LEIIN	104.281	363.835	-1.79906	2.07525e-11	comp1257471_c0_seq1	805-5943(+)
NFKB2 protein	tr|A7MBB7|A7MBB7_BOVIN	241.597	839.013	-1.79862	2.2615e-18	comp1257576_c0_seq1	328-3234(+)
Putative uncharacterized protein	tr|D7GY04|D7GY04_TRICA	16.7433	57.9546	-1.79819	0.000122637	comp1257814_c0_seq2	2-601(+)
-	-	6.36334	21.812	-1.7977	0.00431589	comp1257842_c0_seq1	2-304(+)
-	-	3.18167	10.9636	-1.79719	0.0465529	comp1257987_c0_seq1	3-452(+)
Uncharacterized protein (Fragment)	tr|F6TGP3|F6TGP3_MACMU	16.2356	56.1777	-1.79636	0.000240813	comp12581_c0_seq1	269-2647(+)
LIM domain-containing protein 2	sp|Q9BT23|LIMD2_HUMAN	254.14	882.031	-1.79513	2.55316e-09	comp1258124_c0_seq2	1-3435(+)
-	-	111.34	387.512	-1.7949	6.88794e-08	comp125823_c0_seq3	129-548(+)
Mitogen-activated protein kinase kinase 1	tr|A4QPA9|A4QPA9_HUMAN	300.046	1038.07	-1.7939	8.214e-22	comp1258371_c0_seq1	618-1805(+)
Thyroid receptor-interacting protein 11	tr|G7YIG4|G7YIG4_CLOSI	192.978	667.842	-1.79369	8.42178e-12	comp12587_c0_seq1	1-1020(+)
-	-	4.70959	16.5098	-1.79246	0.017181	comp1258717_c0_seq1	3-305(+)
Testis derived transcript	tr|A1X147|A1X147_ECHTE	1194.73	4134	-1.79236	1.11871e-14	comp125894_c0_seq1	232-1500(+)
KN motif and ankyrin repeat domains 1	tr|A2A2W8|A2A2W8_HUMAN	177.932	614.674	-1.79199	1.29597e-19	comp1259_c0_seq1	179-4234(+)
Uncharacterized protein (Fragment)	tr|F7GI23|F7GI23_MONDO	13.0924	44.2552	-1.79141	0.00315558	comp125904_c0_seq2	1-903(+)
Kinesin family member 19A (Fragment)	tr|A2AC95|A2AC95_MOUSE	5.60743	19.8672	-1.79131	0.00765442	comp125906_c0_seq1	1-2472(+)
Uncharacterized protein	tr|G1NGG0|G1NGG0_MELGA	137.427	477.862	-1.79096	1.76433e-08	comp126_c0_seq1	1247-2260(+)
Eph receptor A7	tr|A2BDQ4|A2BDQ4_MOUSE	110.437	380.936	-1.7902	1.85717e-10	comp1260239_c0_seq1	304-3381(+)
Dipeptidyl-peptidase III	tr|G7Y3C7|G7Y3C7_CLOSI	3.76832	14.3307	-1.7901	0.0191797	comp126032_c0_seq1	1-1032(+)
-	-	6.05383	21.5414	-1.78942	0.00430378	comp126033_c0_seq1	966-1442(+)
-	-	15.0572	53.3886	-1.78908	0.00420512	comp1260563_c0_seq1	91-429(+)
Uncharacterized protein	tr|G1SSY9|G1SSY9_RABIT	3.2429	10.8064	-1.78859	0.047847	comp1261_c0_seq1	1-594(+)
-	-	126.15	434.375	-1.78752	0.00240665	comp1261047_c0_seq1	767-1072(+)
Si:dkeyp-51h1.1	tr|E7F4P8|E7F4P8_DANRE	15.0588	53.954	-1.78727	0.00016425	comp1261114_c0_seq2	2192-5371(+)
Membrane metallo-endopeptidase-like 1	tr|B1AS15|B1AS15_MOUSE	11.9852	33.387	-1.42912	0.00157205	comp1261189_c0_seq1	475-2724(+)
-	-	15.4747	53.2783	-1.786	3.13712e-05	comp12612_c1_seq9	3-635(+)
-	-	4.32442	14.8484	-1.78588	0.0489641	comp1261314_c0_seq1	3-437(+)
Feline leukemia virus subgroup A receptor	tr|B7U654|B7U654_PIG	85.8047	294.193	-1.78448	2.47843e-11	comp126147_c0_seq1	160-1629(+)
-	-	29.1154	98.0319	-1.78444	8.53327e-05	comp1261646_c0_seq1	2-319(+)
-	-	1090.06	3751.54	-1.78438	8.43348e-10	comp1261686_c0_seq1	2-313(+)
Novel protein similar to vertebrate rho/rac guanine nucleotide exchange factor (GEF) 18 (ARHGEF18) (Fragment)	tr|A2BGZ2|A2BGZ2_DANRE	37.3839	130.913	-1.7843	3.3657e-05	comp12619_c0_seq1	3-5432(+)
-	-	8.38781	27.8758	-1.78397	0.00431481	comp126199_c0_seq2	2-439(+)
LOC100036859 protein	tr|A1L2I6|A1L2I6_XENLA	432.214	1487.22	-1.7821	9.79968e-10	comp126216_c1_seq1	1876-3762(+)
RASAL1 protein	tr|B7ZKM4|B7ZKM4_HUMAN	54.5059	186.217	-1.78174	5.82913e-06	comp1262351_c0_seq1	3-1679(+)
Uncharacterized protein	tr|F1S103|F1S103_PIG	3.70709	13.832	-1.78105	0.0390222	comp12624_c0_seq1	344-1741(+)
-	-	63.5124	219.051	-1.78103	1.3229e-07	comp1262603_c0_seq2	2-337(+)
Catenin alpha-1	sp|P26231|CTNA1_MOUSE	90.5711	312.419	-1.78087	1.19859e-13	comp126287_c0_seq3	2-484(+)
Predicted protein (Fragment)	tr|A7SNS8|A7SNS8_NEMVE	51.9787	179.31	-1.77982	1.81912e-07	comp1263060_c0_seq1	2-4588(+)
LOC100036679 protein	tr|A1A5F1|A1A5F1_XENTR	21.2853	73.4185	-1.77975	0.000451575	comp1263060_c0_seq2	87-2165(+)
-	-	11.0134	37.5146	-1.77972	0.0160329	comp12632_c3_seq2	2-361(+)
Uncharacterized protein (Fragment)	tr|G3VLL4|G3VLL4_SARHA	34.8162	122.631	-1.77949	1.85301e-09	comp12632_c9_seq1	386-6133(+)
Uncharacterized protein (Fragment)	tr|F6ZTX3|F6ZTX3_XENTR	342.055	1175.02	-1.77917	6.56454e-10	comp12632_c9_seq2	179-2527(+)
Uncharacterized protein	tr|F6W5M5|F6W5M5_XENTR	516.645	1772.59	-1.77861	5.81703e-10	comp1263387_c0_seq1	335-2020(+)
LOC100135084 protein	tr|A9JRK0|A9JRK0_XENTR	316.231	1085.67	-1.77724	5.5424e-15	comp1263599_c0_seq5	553-3042(+)
Ankyrin repeat domain-containing protein 13C-A	sp|Q6NRD0|A13CA_XENLA	165.7	567.266	-1.77702	6.39767e-14	comp1263637_c0_seq1	247-1749(+)
-	-	1496.72	5121.83	-1.77559	5.93676e-11	comp1263715_c0_seq5	2-316(+)
Arylsulfatase J	sp|Q5FYB0|ARSJ_HUMAN	52.9998	144.844	-1.42387	0.000109063	comp1263818_c0_seq2	3-1361(+)
Novel protein similar to vertebrate slingshot homolog 1 (Drosophila) (SSH1) (Fragment)	tr|B0R0D6|B0R0D6_DANRE	60.2911	201.569	-1.77519	1.09059e-06	comp1264158_c0_seq1	178-4470(+)
Aldehyde dehydrogenase 2 family (mitochondrial)a	tr|A2BGR9|A2BGR9_DANRE	17.0026	58.2092	-1.7741	0.00349001	comp126427_c1_seq8	118-1656(+)
Milk fat globule-EGF factor 8 protein	tr|A2RRT1|A2RRT1_DANRE	170.564	580.434	-1.77365	2.9994e-14	comp1264811_c0_seq1	355-1773(+)
LOC100127716 protein	tr|A8WGX7|A8WGX7_XENTR	20.0618	68.6623	-1.77356	6.83933e-06	comp1264925_c0_seq1	179-1072(+)
EML4 protein	tr|A6H8Y6|A6H8Y6_HUMAN	314.932	1070.88	-1.77124	2.45156e-13	comp1265199_c0_seq1	1-2565(+)
-	-	9.03737	30.3194	-1.7712	0.00131299	comp126586_c0_seq9	52-456(+)
Rod arrestin	tr|Q9PTE8|Q9PTE8_AMBTI	9.78992	32.4021	-1.77034	0.000632024	comp12659_c2_seq1	220-1419(+)
-	-	43.3877	148.364	-1.77008	1.3452e-06	comp12660_c0_seq3	2-349(+)
2',5'-oligo adenylate synthetase A (Fragment)	tr|O13255|O13255_CHICK	1472.62	5022.67	-1.7696	2.67373e-07	comp1266213_c0_seq2	882-2471(+)
AI848100 protein	tr|B2RRF3|B2RRF3_MOUSE	184.962	632.122	-1.76894	1.46838e-15	comp126631_c0_seq2	200-3943(+)
Putative uncharacterized protein (Fragment)	tr|D2H8L3|D2H8L3_AILME	536.49	1824.53	-1.76856	8.2179e-13	comp12664_c3_seq120	2-1426(+)
-	-	664.462	2260.47	-1.76757	3.0209e-10	comp12664_c3_seq128	138-899(+)
Uncharacterized protein (Fragment)	tr|G3VWV1|G3VWV1_SARHA	340.218	1155.87	-1.7675	3.60916e-17	comp1266421_c0_seq1	190-2133(+)
-	-	2.93339	10.542	-1.767	0.0426216	comp1266616_c0_seq1	1166-1702(+)
-	-	63.1952	216.524	-1.7669	5.73568e-09	comp12673_c0_seq1	2011-2370(+)
Ras-related protein Rab-4B	sp|Q68EK7|RAB4B_DANRE	153.689	521.885	-1.76611	2.91636e-11	comp12676_c0_seq1	267-908(+)
Uncharacterized protein C1orf87	sp|Q8N0U7|CA087_HUMAN	11.1987	37.3145	-1.76525	0.000309533	comp1267669_c0_seq1	105-1298(+)
BFAR protein	tr|A5PJN7|A5PJN7_BOVIN	123.895	420.47	-1.76499	1.1145e-13	comp1267720_c0_seq1	288-1634(+)
Uncharacterized protein	tr|G1KDV7|G1KDV7_ANOCA	14.4594	49.3994	-1.76474	0.0128501	comp1267868_c0_seq2	275-1348(+)
-	-	6.68728	22.9803	-1.76429	0.00131136	comp1267877_c1_seq1	3-368(+)
Uncharacterized protein	tr|G1KL60|G1KL60_ANOCA	161.828	546.732	-1.76402	1.9609e-16	comp12681_c0_seq1	122-1201(+)
Uncharacterized protein	tr|F7FGB9|F7FGB9_MONDO	322.222	1088.61	-1.76309	1.29732e-15	comp126827_c0_seq2	77-766(+)
Sphingosine kinase 2 (Fragment)	tr|F6WVH0|F6WVH0_XENTR	44.0101	150.108	-1.76298	5.58384e-07	comp12684_c0_seq2	777-2612(+)
-	-	4.48079	16.4716	-1.76259	0.046372	comp1268612_c0_seq1	1-393(+)
-	-	88.2194	297.445	-1.76203	2.58141e-15	comp12693_c1_seq4	129-572(+)
-	-	41.1006	138.748	-1.76199	1.27236e-06	comp12698_c0_seq1	1-315(+)
Uncharacterized protein (Fragment)	tr|F7C8W9|F7C8W9_XENTR	5.20447	16.1054	-1.7602	0.0180681	comp126982_c0_seq1	2-490(+)
-	-	4.38565	14.3759	-1.76007	0.0159801	comp12701_c0_seq1	3-308(+)
SEC14-like 1 (S. cerevisiae)	tr|A2A9B9|A2A9B9_MOUSE	437.106	1475.94	-1.75971	9.95089e-20	comp1270101_c0_seq1	467-2845(+)
-	-	36.8714	125.297	-1.75888	2.98452e-08	comp12706_c0_seq1	3-347(+)
Novel protein similar to vertebrate potassium intermediate/small conductance calcium-activated channel, subfamily N	tr|B0S6G6|B0S6G6_DANRE	10.2719	35.8157	-1.75851	0.00214126	comp12707_c0_seq4	262-2304(+)
-	-	207.141	701.014	-1.75825	0.00662895	comp127088_c0_seq8	3-311(+)
-	-	226.053	761.147	-1.75768	2.94645e-13	comp1270948_c0_seq1	2-367(+)
-	-	15.8037	53.7639	-1.75745	0.000611036	comp1271034_c0_seq1	1896-2228(+)
B-cell CLL/lymphoma 6	tr|A5PL18|A5PL18_HUMAN	14.2095	48.8475	-1.75739	4.45014e-05	comp1271060_c0_seq1	111-2237(+)
Uncharacterized protein	tr|E7F988|E7F988_DANRE	10.6894	35.6018	-1.75737	0.000888996	comp1271182_c0_seq1	3-455(+)
Heat shock 70 kDa protein	sp|Q91291|HSP70_PLEWA	56.7733	193.469	-1.75655	5.02167e-08	comp12712_c0_seq1	2-424(+)
Putative uncharacterized protein (Fragment)	tr|E9J987|E9J987_SOLIN	14.7978	52.18	-1.75555	3.78545e-06	comp127122_c0_seq1	3-401(+)
-	-	1314.48	4434.19	-1.75447	5.03645e-13	comp1271360_c0_seq1	3-308(+)
BEN domain-containing protein 7	sp|Q8N7W2|BEND7_HUMAN	46.8628	157.46	-1.75136	2.89055e-11	comp12715_c0_seq1	286-1530(+)
-	-	137.651	463.549	-1.75045	1.96708e-08	comp127164_c0_seq1	2-367(+)
Uncharacterized protein	tr|G1RXJ8|G1RXJ8_NOMLE	314.841	1062.09	-1.74997	1.51533e-18	comp12719_c0_seq1	63-2417(+)
Solute carrier family 13 (Sodium/sulfate symporters), member 1	tr|A4D0X1|A4D0X1_HUMAN	6.60993	21.2454	-1.74916	0.0111822	comp12720_c0_seq1	141-1958(+)
-	-	7.01122	24.3935	-1.749	0.00577384	comp1272293_c0_seq1	2-433(+)
-	-	37.4853	125.199	-1.74838	3.84146e-09	comp12725_c0_seq1	3-404(+)
Chromosome 12 open reading frame 34	tr|F6TD50|F6TD50_XENTR	84.9552	285.932	-1.74731	2.61447e-13	comp1273_c0_seq2	1551-2882(+)
Uncharacterized protein (Fragment)	tr|F1NPL1|F1NPL1_CHICK	26.5833	87.5198	-1.74644	2.45519e-06	comp1273088_c0_seq1	39-1205(+)
Uncharacterized protein (Fragment)	tr|F6XUU6|F6XUU6_ORNAN	83.1084	279.2	-1.7459	2.23299e-06	comp1273444_c0_seq1	2-5047(+)
LOC496630 protein (Fragment)	tr|A8WGX1|A8WGX1_XENTR	149.096	499.768	-1.74574	2.96858e-11	comp12736_c0_seq4	68-913(+)
Phosphodiesterase 7A	tr|F7BCQ1|F7BCQ1_XENTR	9.23718	31.2301	-1.7451	0.00156088	comp1273706_c0_seq1	1-1242(+)
Uncharacterized protein	tr|F1LQ24|F1LQ24_RAT	17.2994	57.1844	-1.74387	0.000508973	comp1274_c0_seq1	393-3431(+)
-	-	39.1585	131.565	-1.74333	5.48701e-05	comp127404_c0_seq3	2-418(+)
LOC100036717 protein	tr|A1L1D3|A1L1D3_XENTR	408.912	1367.32	-1.74324	1.0551e-08	comp12745_c0_seq1	614-3694(+)
Uncharacterized protein (Fragment)	tr|G1NRN2|G1NRN2_MELGA	140.344	469.655	-1.74295	1.75367e-06	comp127451_c0_seq1	794-2068(+)
Putative tpr	tr|G4VFV7|G4VFV7_SCHMA	19.862	66.0158	-1.74222	9.76735e-06	comp127468_c0_seq1	2-649(+)
-	-	33.7476	113.789	-1.74156	8.59777e-07	comp12752_c0_seq1	1-471(+)
-	-	4.18585	12.9079	-1.74143	0.04361	comp1275416_c0_seq3	27-344(+)
Ras-related protein Rap-1b	sp|P61223|RAP1B_BOVIN	57.0589	192.977	-1.74111	9.29039e-07	comp127542_c0_seq6	363-917(+)
-	-	18.0825	60.4401	-1.74066	0.000221411	comp12759_c0_seq6	2-472(+)
Ras-related protein Rab-5A	sp|Q0IIG7|RAB5A_BOVIN	795.16	2654.85	-1.7394	8.08992e-11	comp127590_c1_seq1	296-946(+)
Uncharacterized protein (Fragment)	tr|F7C1U7|F7C1U7_XENTR	64.4589	214.138	-1.73913	3.20685e-07	comp1276_c0_seq1	377-1435(+)
Cholinergic receptor, nicotinic, alpha 7	tr|A6QPI7|A6QPI7_BOVIN	37.2243	122.162	-1.73904	9.25792e-09	comp1276091_c0_seq1	376-1908(+)
Dickkopf-related protein 3	sp|Q90839|DKK3_CHICK	11.0729	37.0562	-1.73848	0.000311723	comp127618_c0_seq4	391-1518(+)
CP49 protein	tr|Q90976|Q90976_CHICK	207.281	686.516	-1.73797	2.95751e-12	comp127618_c0_seq9	209-1417(+)
Forkhead box protein L1	sp|Q64731|FOXL1_MOUSE	16.6837	55.3378	-1.73754	9.76021e-05	comp127621_c0_seq2	2-1456(+)
-	-	54.9292	185.194	-1.7372	6.46357e-09	comp127632_c0_seq1	821-1426(+)
ATP-binding cassette, sub-family B (MDR/TAP), member 4	tr|E7F1E3|E7F1E3_DANRE	4.33886	15.3961	-1.73667	0.0224624	comp127655_c0_seq1	2-2389(+)
-	-	7.01122	23.9841	-1.73643	0.01763	comp127668_c0_seq3	2937-3311(+)
cDNA FLJ76875, highly similar to Homo sapiens protein tyrosine phosphatase, non-receptor type 14 (PTPN14), mRNA	tr|A8K6H6|A8K6H6_HUMAN	101.654	338.718	-1.73581	6.58006e-11	comp127669_c2_seq7	330-3998(+)
LOC100038300 protein	tr|A4IH11|A4IH11_XENTR	235.224	623.088	-1.40527	0.000178614	comp1276804_c0_seq1	2-2218(+)
-	-	60.5987	201.247	-1.73491	1.90866e-06	comp1277_c0_seq1	2-304(+)
Uncharacterized protein (Fragment)	tr|F1NET8|F1NET8_CHICK	8.77298	28.8251	-1.73484	0.0392672	comp12771_c0_seq1	286-852(+)
-	-	3.82955	13.5745	-1.73467	0.0378056	comp127730_c0_seq1	1-372(+)
Neurexin 3b	tr|F8W2B3|F8W2B3_DANRE	70.6965	232.949	-1.73461	3.14012e-06	comp127748_c0_seq1	867-1958(+)
cDNA FLJ78760, highly similar to Homo sapiens integrin, alpha 11 (ITGA11), transcript variant 1, mRNA	tr|A8K8T0|A8K8T0_HUMAN	226.336	752.474	-1.73397	9.55705e-12	comp1277521_c0_seq1	173-3748(+)
Putative uncharacterized protein	tr|C3Y8E5|C3Y8E5_BRAFL	218.93	724.862	-1.73392	1.19198e-11	comp12777_c0_seq1	486-4640(+)
Ciliary rootlet coiled-coil, rootletin (Fragment)	tr|F7BZD6|F7BZD6_XENTR	4.07783	13.758	-1.73355	0.0251918	comp1277876_c0_seq1	2-1057(+)
Uncharacterized protein (Fragment)	tr|D2HKF8|D2HKF8_AILME	187.028	617.153	-1.73263	3.92165e-13	comp1278236_c0_seq1	191-2473(+)
Heat shock protein HSP 90-alpha	sp|P07901|HS90A_MOUSE	54.09	178.823	-1.73223	5.73201e-07	comp127838_c0_seq1	1-369(+)
Chondroitin sulfate N-acetylgalactosaminyltransferase 2	tr|A8E7C8|A8E7C8_DANRE	230.233	762.484	-1.73199	1.81463e-19	comp1278386_c0_seq1	3-1607(+)
Solute carrier family 40 (Iron-regulated transporter), member 1	tr|A0JNB7|A0JNB7_BOVIN	67.4696	222.986	-1.73195	3.48009e-09	comp1278488_c0_seq1	394-2109(+)
Uncharacterized protein (Fragment)	tr|G3WTK5|G3WTK5_SARHA	46.2922	153.784	-1.73147	1.92982e-07	comp1278658_c0_seq4	141-1229(+)
Putative uncharacterized protein	tr|C3YA23|C3YA23_BRAFL	4.06171	12.4993	-1.73141	0.0259626	comp1278767_c0_seq1	124-2778(+)
-	-	220.337	730.317	-1.72987	0.000258464	comp127910_c0_seq1	2-1993(+)
-	-	4.5259	15.4701	-1.72984	0.0243099	comp127915_c0_seq1	3-491(+)
Uncharacterized protein (Fragment)	tr|F1NTP0|F1NTP0_CHICK	23.5112	78.9801	-1.72823	2.61436e-06	comp127929_c0_seq2	258-4145(+)
Hypothetical lipoprotein (Precursor)	tr|A5FLS2|A5FLS2_FLAJ1	25.8402	85.8115	-1.72815	0.000141525	comp127960_c0_seq1	810-1856(+)
Interleukin 7	tr|B1GVZ6|B1GVZ6_CHICK	7.52053	20.1446	-1.40409	0.016312	comp1279810_c0_seq1	205-711(+)
Uncharacterized protein (Fragment)	tr|F6U3Z1|F6U3Z1_MONDO	14.5029	47.8489	-1.72782	0.00250338	comp128027_c0_seq1	151-1647(+)
Uncharacterized protein	tr|G1SD40|G1SD40_RABIT	139.801	466.298	-1.72687	7.26415e-06	comp12804_c0_seq2	106-1296(+)
-	-	22.2121	73.2658	-1.7266	6.52218e-05	comp128054_c0_seq1	3-404(+)
Potassium inwardly-rectifying channel, subfamily J, member 12	tr|A2VDS5|A2VDS5_BOVIN	3.12044	10.5066	-1.72648	0.0316307	comp1280714_c0_seq1	675-1970(+)
Sodium channel subunit beta-2	sp|P54900|SCN2B_RAT	4.44856	13.813	-1.72601	0.0178593	comp12811_c0_seq1	161-796(+)
LIM homeobox gene protein 2	tr|Q6JTI8|Q6JTI8_AMBME	649.499	2147.2	-1.72579	1.03801e-05	comp1281354_c0_seq1	819-2072(+)
cDNA FLJ38075 fis, clone CTONG2015815, highly similar to F-box/LRR-repeat protein 18	tr|B3KTC9|B3KTC9_HUMAN	352.172	1165.28	-1.7257	1.61091e-14	comp128180_c1_seq1	3-2261(+)
Diacylglycerol kinase	tr|A9YTL2|A9YTL2_SPOLI	19.6622	64.6365	-1.72547	0.000134091	comp12819_c0_seq1	1081-3933(+)
LOC733863 protein	tr|A4IH01|A4IH01_XENTR	5.59132	17.685	-1.72531	0.00593407	comp128231_c0_seq1	495-1715(+)
Enamelin	tr|D8WUT7|D8WUT7_CRONI	164.127	543.061	-1.72509	6.6084e-06	comp128275_c0_seq1	277-4176(+)
-	-	19.5398	64.5493	-1.72444	3.1112e-06	comp128292_c0_seq1	1-447(+)
Uncharacterized protein (Fragment)	tr|G1KA70|G1KA70_ANOCA	49.4178	160.443	-1.7238	4.98845e-07	comp12830_c0_seq2	1-336(+)
Putative uncharacterized protein	tr|A8WRN6|A8WRN6_CAEBR	292.023	961.142	-1.72371	7.01469e-14	comp1283112_c0_seq1	3281-6412(+)
Uncharacterized protein	tr|E1BXM0|E1BXM0_CHICK	2271.97	7498.57	-1.72293	7.98424e-14	comp1283178_c0_seq1	249-1274(+)
-	-	70.0511	231.707	-1.72263	1.07965e-11	comp128327_c0_seq2	199-552(+)
Lambda-recombinase-like protein (Fragment)	tr|Q8UWD0|Q8UWD0_TETNG	5.91693	19.1399	-1.72177	0.0120431	comp12835_c0_seq1	1-645(+)
Activating signal cointegrator 1	sp|Q15650|TRIP4_HUMAN	66.0751	218.815	-1.72166	5.79198e-08	comp1283544_c0_seq1	2-457(+)
Protein FAM134B	sp|Q9H6L5|F134B_HUMAN	90.7849	298.15	-1.72133	4.16183e-06	comp1283670_c0_seq1	197-1564(+)
V-yes-1 Yamaguchi sarcoma viral oncogene homolog 1	tr|A1A5H8|A1A5H8_DANRE	154.528	505.594	-1.72009	4.85269e-17	comp1283840_c0_seq1	776-2401(+)
AMP-activated alpha 2 subunit	tr|A0MZF5|A0MZF5_HUMAN	305.135	1002.12	-1.71981	9.00628e-20	comp1283917_c0_seq1	2-1702(+)
Novel myosin head motor domain containing protein (Fragment)	tr|A2BGM6|A2BGM6_DANRE	26.0528	86.1417	-1.71981	0.00155736	comp1284368_c0_seq1	251-3337(+)
-	-	11.0729	36.5733	-1.71872	0.000425641	comp1284593_c0_seq1	3-455(+)
Ubiquitin-conjugating enzyme E2 O	tr|G7YDQ4|G7YDQ4_CLOSI	10.8892	35.811	-1.71855	0.003707	comp1284694_c0_seq2	3-308(+)
Uncharacterized protein (Fragment)	tr|F6ZRT5|F6ZRT5_ORNAN	344.877	1128.69	-1.7173	4.07979e-25	comp1284916_c0_seq1	158-1222(+)
-	-	13.2214	45.3753	-1.71718	0.00320925	comp1284958_c0_seq2	1327-1737(+)
Uncharacterized protein (Fragment)	tr|F1PGL3|F1PGL3_CANFA	13.3746	44.2744	-1.71654	0.000107562	comp1285142_c0_seq1	1-951(+)
-	-	5.74432	20.1445	-1.71636	0.0158722	comp1285330_c0_seq1	274-612(+)
M-protein, striated muscle	sp|Q02173|MPSF_CHICK	5.93137	20.106	-1.71623	0.0116973	comp1285484_c0_seq2	2-1612(+)
Family with sequence similarity 46, member A	tr|A7MBZ2|A7MBZ2_DANRE	153.345	505.63	-1.71275	5.97151e-17	comp1285862_c0_seq1	209-1435(+)
LOC100124739 protein	tr|A4IIV9|A4IIV9_XENTR	26.2816	85.8674	-1.71262	0.0075985	comp128599_c1_seq1	453-2693(+)
Cytohesin 3	tr|A0JLZ9|A0JLZ9_XENTR	663.035	2169.85	-1.71215	4.9831e-11	comp1286306_c0_seq1	352-1575(+)
Calreticulin, like 2	tr|Q6PFP8|Q6PFP8_DANRE	13.1246	43.4436	-1.71184	0.0153449	comp1286373_c0_seq1	145-1446(+)
Zgc:158241 protein	tr|A2RUW9|A2RUW9_DANRE	177.642	581.513	-1.71146	9.65611e-08	comp1286374_c1_seq2	967-4221(+)
Uncharacterized protein	tr|E1BXY2|E1BXY2_CHICK	17.1736	55.0894	-1.71097	9.36766e-05	comp1286688_c0_seq1	1-1797(+)
Novel protein similar to ubiquitin protein ligase E3B (UBE3B)	tr|A2BGM8|A2BGM8_DANRE	212.215	695.294	-1.7097	1.41079e-20	comp1286799_c0_seq1	320-3532(+)
-	-	4.64836	15.3899	-1.70959	0.015772	comp128708_c0_seq2	69-737(+)
LOC100135082 protein	tr|A9JRJ7|A9JRJ7_XENTR	32.9755	107.53	-1.70943	5.34863e-07	comp12871_c0_seq2	174-1937(+)
-	-	27.4037	91.0991	-1.70834	2.27671e-05	comp1287158_c0_seq1	1213-1548(+)
Protein FAM19A1	sp|Q7Z5A9|F19A1_HUMAN	24.4296	81.3535	-1.70825	0.00172411	comp1287196_c0_seq1	882-1310(+)
LOC100124988 protein	tr|A4IID9|A4IID9_XENTR	284.001	925.361	-1.70727	1.30624e-10	comp128753_c0_seq1	212-1927(+)
Uncharacterized protein (Fragment)	tr|G1NIX3|G1NIX3_MELGA	211.681	690.489	-1.70727	2.68131e-10	comp128758_c0_seq2	2-466(+)
LOC495271 protein	tr|A1L102|A1L102_XENLA	140.803	459.765	-1.70606	1.06921e-13	comp12877_c0_seq1	1134-3776(+)
Mcf.2 transforming sequence	tr|A2AET8|A2AET8_MOUSE	3.4427	11.8522	-1.70575	0.0443106	comp1288_c0_seq2	277-3726(+)
Polyprotein (Fragment)	tr|Q6IMM8|Q6IMM8_LYTVA	108.825	353.045	-1.70573	6.30913e-13	comp12883_c0_seq36	1347-1871(+)
Uncharacterized protein	tr|F7E6T7|F7E6T7_MONDO	106.292	344.38	-1.7057	3.41925e-14	comp1288474_c0_seq1	2-2473(+)
-	-	385.408	1255.52	-1.70538	3.2418e-15	comp128857_c0_seq1	1116-1421(+)
-	-	96.6267	313.979	-1.70529	3.90961e-18	comp128867_c0_seq3	1563-2822(+)
-	-	13.8226	45.7352	-1.70448	1.0449e-05	comp128876_c0_seq1	3-305(+)
Predicted protein	tr|A7SSU6|A7SSU6_NEMVE	6.48747	20.7397	-1.70429	0.00777601	comp128876_c1_seq1	1-363(+)
Bcr protein	tr|A2RRK7|A2RRK7_MOUSE	20.7649	67.454	-1.70415	0.00126586	comp1288987_c0_seq1	1327-5148(+)
-	-	51.5792	166.806	-1.70397	7.68234e-05	comp12891_c0_seq1	267-641(+)
Basic immunoglobulin-like variable motif-containing protein	sp|Q86UB2|BIVM_HUMAN	148.789	486.344	-1.70379	4.67597e-11	comp128919_c0_seq5	246-1700(+)
ATPase, H+ transporting, lysosomal 38kDa, V0 subunit d1	tr|A0JLY8|A0JLY8_XENTR	523.053	1701.28	-1.70319	1.04835e-06	comp1289755_c0_seq1	153-1208(+)
WD repeat domain 44	tr|A5PK07|A5PK07_BOVIN	118.315	385.242	-1.70318	8.19314e-13	comp12898_c0_seq1	401-3166(+)
-	-	7.50609	24.1162	-1.70293	0.00452959	comp12899_c0_seq1	708-1010(+)
Uncharacterized protein	tr|E1BQL9|E1BQL9_CHICK	8.90988	23.2089	-1.39041	0.0279458	comp129_c0_seq1	125-1729(+)
Putative deoxyribonuclease tatdn3-A	sp|Q05AV0|TAT3A_XENLA	29.3475	94.7002	-1.70254	4.95157e-05	comp129_c1_seq1	2-844(+)
Chemokine-like receptor 1	sp|B1PHQ8|CML1_PIG	640.721	2084.97	-1.70249	0.00261029	comp1290387_c0_seq2	2-397(+)
LINE-1 element ORF2	tr|O62658|O62658_CANFA	1097.68	3571.51	-1.70177	1.24086e-05	comp129045_c2_seq1	2-310(+)
Uncharacterized protein	tr|G3T9N3|G3T9N3_LOXAF	131.907	430.267	-1.70127	1.1813e-12	comp1290494_c0_seq1	377-2203(+)
Epiplakin-like protein (Fragment)	tr|B9V3T2|B9V3T2_EPICO	7.25949	24.1638	-1.70126	0.00664686	comp1290683_c0_seq1	2-1522(+)
-	-	5.15935	16.8609	-1.70043	0.0183551	comp1290737_c0_seq1	2-790(+)
Putative uncharacterized protein	tr|A5FM38|A5FM38_FLAJ1	151.114	490.576	-1.7004	5.73059e-05	comp1290816_c0_seq1	3-428(+)
-	-	127.535	415.515	-1.70011	1.41865e-06	comp1290918_c0_seq5	1-303(+)
Protocadherin gamma-C4	sp|Q9Y5F7|PCDGL_HUMAN	10.2524	33.5324	-1.69999	0.0174892	comp129151_c0_seq1	1-987(+)
-	-	6.76462	22.7157	-1.69893	0.0386828	comp1291842_c1_seq1	1-303(+)
Uncharacterized protein (Fragment)	tr|F1NHR3|F1NHR3_CHICK	10.7668	35.0326	-1.69875	0.00113552	comp1291922_c0_seq1	3-491(+)
-	-	9.73205	31.1651	-1.6985	0.00334076	comp129228_c0_seq2	3243-3557(+)
Protein kinase, cAMP dependent regulatory, type I, alpha	tr|A2AI68|A2AI68_MOUSE	461.236	1492.74	-1.69826	4.66171e-14	comp12926_c0_seq1	805-1953(+)
-	-	5.92969	20.3598	-1.69812	0.00947047	comp129281_c0_seq1	2870-3238(+)
-	-	15.5248	49.8192	-1.69764	6.76207e-05	comp12931_c0_seq2	1514-1966(+)
Putative uncharacterized protein (Fragment)	tr|D2HAJ3|D2HAJ3_AILME	71.6249	229.784	-1.69712	2.066e-06	comp12932_c0_seq1	772-2040(+)
Integrin alpha 6 (Fragment)	tr|A2AU05|A2AU05_MOUSE	5.72989	18.2746	-1.69666	0.00332842	comp1294027_c0_seq1	537-3836(+)
Thyroid hormone receptor interactor 10	tr|A2VDU0|A2VDU0_BOVIN	138.25	447.531	-1.69636	1.52369e-06	comp129409_c0_seq1	233-2032(+)
-	-	6.2392	20.4889	-1.69587	0.0140159	comp129411_c0_seq1	988-1353(+)
Neighbor of Brca1 gene 1	tr|A1L329|A1L329_MOUSE	260.363	841.839	-1.69585	3.87618e-21	comp1294149_c0_seq1	244-3246(+)
-	-	9.11304	30.5765	-1.69578	0.00243158	comp1294378_c0_seq1	275-616(+)
Phosphatidylinositol glycan anchor biosynthesis class U protein	sp|Q9H490|PIGU_HUMAN	285.273	919.699	-1.69511	6.30626e-13	comp12945_c0_seq1	3-1340(+)
Zinc finger protein 430	sp|Q9H8G1|ZN430_HUMAN	131.093	422.978	-1.6944	2.54538e-18	comp1295_c0_seq2	381-4745(+)
StAR-related lipid transfer domain-containing 3	tr|B8XSJ4|B8XSJ4_PIG	233.952	757.967	-1.69396	1.15287e-16	comp12950_c0_seq1	132-1475(+)
Uncharacterized protein	tr|E7F7T0|E7F7T0_DANRE	176.395	569.349	-1.69321	1.09229e-06	comp129531_c0_seq1	3-1571(+)
Uncharacterized protein	tr|G3VQA4|G3VQA4_SARHA	58.6662	188.628	-1.69188	0.0321	comp129573_c0_seq1	358-2439(+)
Slit homolog 2 protein (Fragment)	sp|Q9WVC1|SLIT2_RAT	145.565	377.822	-1.36992	5.4427e-05	comp1296_c0_seq1	3-458(+)
Nuclear receptor coactivator 3	tr|A2A468|A2A468_MOUSE	110.198	353.33	-1.69183	8.34864e-08	comp12961_c0_seq1	304-6084(+)
-	-	18.7822	60.2889	-1.69152	2.60091e-06	comp1296238_c0_seq1	315-728(+)
-	-	10.5797	35.1609	-1.69136	0.000655962	comp12964_c0_seq1	1-339(+)
Uncharacterized protein	tr|B4DL96|B4DL96_HUMAN	423.102	1364.83	-1.691	3.19885e-18	comp1296462_c0_seq1	2-1483(+)
Uncharacterized protein	tr|E1BCB9|E1BCB9_BOVIN	67.3584	215.593	-1.69011	5.08371e-06	comp12965_c0_seq1	2-805(+)
Uncharacterized protein	tr|F6QF22|F6QF22_MONDO	470.84	1516.6	-1.68979	2.78874e-17	comp129673_c0_seq7	104-709(+)
Uncharacterized protein	tr|F6T5S6|F6T5S6_ORNAN	127.359	408.981	-1.68824	3.89991e-11	comp1297179_c0_seq1	1-1263(+)
cDNA FLJ58530, highly similar to Myosin-10	tr|B4DIJ5|B4DIJ5_HUMAN	83.3055	268.581	-1.68824	1.4034e-09	comp129738_c0_seq1	3-4391(+)
-	-	6.28599	18.8696	-1.68818	0.0084084	comp12974_c0_seq2	454-813(+)
Putative uncharacterized protein	tr|C3ZBA2|C3ZBA2_BRAFL	169.819	548.111	-1.68792	5.85321e-10	comp129763_c1_seq2	3-386(+)
Uncharacterized protein (Fragment)	tr|F1NDX0|F1NDX0_CHICK	120.721	385.172	-1.6857	2.86151e-12	comp1299513_c0_seq4	241-2634(+)
-	-	24.3411	79.085	-1.68565	1.06365e-05	comp1299515_c0_seq1	1-303(+)
Melanosomal matrix protein (Fragment)	tr|Q5R2V2|Q5R2V2_DANRE	11.5388	38.2867	-1.68487	0.000184126	comp1299676_c0_seq2	32-2155(+)
Uncharacterized protein	tr|E7FA68|E7FA68_DANRE	6.34722	18.6444	-1.68473	0.0077068	comp1299884_c0_seq1	2670-4133(+)
Uncharacterized protein	tr|C9J978|C9J978_HUMAN	52.0622	167.208	-1.68298	1.06496e-07	comp1299896_c0_seq1	281-5020(+)
-	-	3.56852	11.8329	-1.68261	0.0457121	comp129990_c1_seq4	2-367(+)
Glutamine-rich 1, gene 2	tr|F6WL48|F6WL48_XENTR	530.646	1702.59	-1.68238	1.03033e-11	comp129998_c0_seq1	260-2236(+)
Stomatin (EPB72)-like 3 (Fragment)	tr|F6SUA4|F6SUA4_XENTR	749.027	2405.25	-1.68236	2.19676e-09	comp1300_c0_seq2	123-974(+)
Protein SPT2 homolog	sp|Q6NU13|SPT2_XENLA	61.5221	196.344	-1.68205	1.24607e-06	comp1300091_c1_seq1	3-1136(+)
Serine/threonine-protein kinase WNK1 (Fragment)	sp|Q6R2V0|WNK1_PIG	4.97398	16.4972	-1.682	0.0144567	comp1300141_c0_seq1	2-1138(+)
CR1-3	tr|E7BKJ3|E7BKJ3_RHIDE	165.998	530.54	-1.68142	5.42443e-07	comp1300329_c0_seq1	32-607(+)
Fidgetin	sp|Q5HY92|FIGN_HUMAN	3.30413	10.024	-1.68139	0.0470184	comp13006_c0_seq1	3-422(+)
PHC3 protein	tr|A5YM43|A5YM43_HUMAN	9.74481	31.2603	-1.67967	0.00212486	comp1301_c0_seq1	270-3239(+)
ATPase, Ca++ transporting, cardiac muscle, fast twitch 1 like	tr|A0JMP4|A0JMP4_DANRE	1921.12	6151.21	-1.67941	5.02315e-11	comp1301154_c0_seq1	451-3579(+)
D(1B) dopamine receptor	sp|P42290|DRD5_XENLA	11.782	38.598	-1.67912	0.000625569	comp1301179_c0_seq1	410-1828(+)
Selenium binding protein 1	tr|G5DFA4|G5DFA4_9CHON	24.7748	79.7626	-1.67901	6.8622e-07	comp13016_c0_seq1	3-434(+)
Novel protein (Zgc:92104) (Fragment)	tr|A2CET4|A2CET4_DANRE	177.885	568.682	-1.67845	6.23775e-13	comp1302377_c0_seq1	297-3074(+)
Uncharacterized protein	tr|F6QYX9|F6QYX9_MONDO	56.7735	180.636	-1.67747	3.42308e-07	comp130244_c0_seq1	224-1678(+)
Uncharacterized protein (Fragment)	tr|G1NRM6|G1NRM6_MELGA	6.56482	21.4732	-1.67738	0.0307299	comp1303017_c0_seq1	1-546(+)
Poly(ADP-ribose) glycohydrolase ARH3	sp|Q5ZI51|ARHL2_CHICK	564.846	1806.12	-1.6773	2.03189e-10	comp1303350_c0_seq1	65-1135(+)
HMG-box transcription factor Tcf-1	tr|Q8JHX2|Q8JHX2_CHICK	89.1223	283.501	-1.67611	1.3184e-09	comp130353_c0_seq2	2-1189(+)
Uncharacterized protein (Fragment)	tr|F6VV93|F6VV93_MONDO	84.3449	268.266	-1.67575	0.000149587	comp130357_c0_seq1	170-829(+)
GTP-binding protein Rit1	sp|Q92963|RIT1_HUMAN	473.911	1513.66	-1.6755	1.18448e-10	comp1304_c0_seq1	149-802(+)
Sperm specific antigen 2	tr|A2AQD5|A2AQD5_MOUSE	21.9672	69.9319	-1.67533	0.000607487	comp13040_c0_seq1	575-4204(+)
Predicted protein	tr|A7RII7|A7RII7_NEMVE	89.3632	284.779	-1.67467	1.47424e-09	comp1304062_c0_seq1	62-2131(+)
LOC100037885 protein	tr|A4IGP0|A4IGP0_XENTR	105.646	335.776	-1.67437	1.27348e-08	comp1304100_c0_seq1	151-744(+)
cDNA FLJ76472, highly similar to Homo sapiens Fas (TNFRSF6) associated factor 1 (FAF1), transcript variant 1, mRNA	tr|A8K9X5|A8K9X5_HUMAN	289.459	923.83	-1.67425	1.54953e-14	comp1304697_c0_seq1	254-2239(+)
Synaptotagmin V (Fragment)	tr|F6XZ67|F6XZ67_XENTR	267.721	851.691	-1.67412	4.87374e-21	comp130508_c0_seq4	2-1198(+)
Uncharacterized protein	tr|F1QF47|F1QF47_DANRE	88.9448	281.621	-1.67366	1.20984e-11	comp130526_c0_seq1	75-395(+)
Ncoa1 protein	tr|A8WGE8|A8WGE8_XENTR	25.381	79.6343	-1.67354	0.000878336	comp130542_c0_seq7	404-5137(+)
-	-	26.812	86.4477	-1.6732	2.88341e-05	comp1305952_c0_seq1	87-413(+)
Chromosome undetermined SCAF6478, whole genome shotgun sequence. (Fragment)	tr|Q4TD64|Q4TD64_TETNG	158.286	502.913	-1.67312	1.84293e-11	comp1306278_c0_seq1	3-803(+)
RAB28, member RAS oncogene family	tr|Q5BKJ6|Q5BKJ6_XENTR	130.494	417.127	-1.67269	8.83151e-08	comp1306927_c0_seq1	136-801(+)
Uncharacterized protein	tr|E1C4E2|E1C4E2_CHICK	161.427	513.426	-1.67167	1.12795e-10	comp130694_c0_seq1	1290-4154(+)
LOC100007078 protein (Fragment)	tr|A0PJR1|A0PJR1_DANRE	195.203	621.703	-1.67121	1.13175e-05	comp130695_c1_seq1	632-3892(+)
-	-	47.7717	152.489	-1.67106	1.03534e-09	comp13070_c0_seq8	127-495(+)
Zgc:158838 protein	tr|A2VD51|A2VD51_DANRE	261.735	830.965	-1.67065	5.04213e-12	comp1307326_c0_seq1	208-1962(+)
Reverse transcriptase-like protein	tr|Q9YGS2|Q9YGS2_TAKRU	17.0655	54.7224	-1.67061	0.000443017	comp1307378_c0_seq1	1079-1393(+)
-	-	20.2973	64.3396	-1.6702	0.00221867	comp1307398_c0_seq1	1-330(+)
Ppm1d protein	tr|B1WCA0|B1WCA0_RAT	387.076	1234.48	-1.66969	1.18832e-21	comp130746_c0_seq1	228-1862(+)
-	-	41.2682	128.87	-1.66937	3.97347e-05	comp1307469_c0_seq1	1025-1375(+)
-	-	4.20029	13.4582	-1.66926	0.0325474	comp13076_c0_seq1	3-437(+)
-	-	14.7478	46.286	-1.66925	0.0323916	comp130767_c0_seq3	2-337(+)
Uncharacterized protein	tr|E1C1Z5|E1C1Z5_CHICK	61.0434	193.024	-1.6683	4.95477e-06	comp13078_c0_seq3	122-1066(+)
Transcription factor Maf	sp|A7Z017|MAF_BOVIN	707.359	2245.53	-1.66827	3.97322e-13	comp130798_c0_seq1	523-1095(+)
Protein TILB homolog	sp|Q28FY0|TILB_XENTR	13.5004	42.9705	-1.66729	0.00222546	comp130801_c0_seq1	2-874(+)
Outer membrane chaperone Skp (OmpH) (Precursor)	tr|A5FJA2|A5FJA2_FLAJ1	6.76294	22.5199	-1.66663	0.00929478	comp130806_c0_seq1	3-716(+)
Putative uncharacterized protein (Precursor)	tr|A5FJG8|A5FJG8_FLAJ1	86.0373	274.266	-1.666	0.000127251	comp1308295_c0_seq1	3-407(+)
Predicted protein (Fragment)	tr|A7RWY7|A7RWY7_NEMVE	150.646	473.633	-1.66511	3.28327e-09	comp130834_c0_seq1	330-2672(+)
LOC100037143 protein	tr|A2RV74|A2RV74_XENLA	201.263	640.008	-1.66486	3.71784e-16	comp13085_c0_seq1	3272-6124(+)
-	-	29.8083	94.9119	-1.66458	1.03074e-06	comp13090_c1_seq2	1-315(+)
Mitochondrial dynamic protein MID49	sp|Q6GQ81|MID49_XENLA	162.46	511.488	-1.66456	5.74812e-17	comp13096_c0_seq1	387-1844(+)
Aldh4a1 protein	tr|A0AUU7|A0AUU7_XENLA	258.083	817.274	-1.66378	3.32524e-13	comp1309962_c0_seq3	1-1803(+)
Zgc:194598	tr|B3DIY5|B3DIY5_DANRE	33.2723	104.191	-1.66369	2.7076e-05	comp131003_c0_seq1	1-2607(+)
Arylacetamide deacetylase (esterase)	tr|F7CST5|F7CST5_XENTR	3.95369	13.1526	-1.66343	0.0463525	comp131066_c0_seq2	167-1378(+)
-	-	76.0201	238.699	-1.6629	0.0013879	comp1310906_c0_seq1	1297-1632(+)
Uncharacterized protein (Fragment)	tr|G3VIB8|G3VIB8_SARHA	42.4415	133.046	-1.66258	2.06653e-09	comp1311019_c0_seq3	828-1961(+)
-	-	45.7378	145.654	-1.66195	8.06163e-08	comp131117_c0_seq2	3-392(+)
Polyprotein (Fragment)	tr|Q6IMM8|Q6IMM8_LYTVA	23.6176	74.4068	-1.66103	7.45087e-05	comp131146_c0_seq1	3-371(+)
Golgi membrane protein 1 (Fragment)	tr|F7AZE6|F7AZE6_XENTR	754.444	2382.33	-1.66098	1.33456e-10	comp131160_c0_seq1	153-1370(+)
Uncharacterized protein (Fragment)	tr|G1N7C4|G1N7C4_MELGA	83.9129	262.993	-1.6608	9.63945e-09	comp131163_c0_seq1	1-3291(+)
Predicted protein	tr|A7S1L1|A7S1L1_NEMVE	286.593	903.747	-1.66029	2.04137e-19	comp13118_c0_seq1	59-2332(+)
-	-	106.493	337.691	-1.65988	0.000273469	comp131182_c1_seq1	2-481(+)
Dpp4 protein (Fragment)	tr|A1L0Z8|A1L0Z8_XENTR	144.618	454.625	-1.65931	1.6026e-13	comp1312_c0_seq1	225-2492(+)
HSPA12B protein	tr|A6QLJ2|A6QLJ2_BOVIN	18.3519	58.145	-1.65924	0.0018747	comp131209_c0_seq1	381-2426(+)
Putative uncharacterized protein	tr|G7NCK8|G7NCK8_MACMU	5.65255	16.9058	-1.65911	0.0182237	comp131234_c0_seq1	591-2390(+)
Rab-like GTP-binding protein 1A	tr|A8QVZ7|A8QVZ7_HUMAN	239.284	754.235	-1.65911	2.21302e-17	comp1312391_c0_seq1	697-3009(+)
Uncharacterized protein (Fragment)	tr|G1KXZ1|G1KXZ1_ANOCA	5.48329	18.3187	-1.65872	0.0187978	comp13125_c0_seq1	1282-1776(+)
Nuclear factor of activated T-cells 5, tonicity-responsive	tr|F1QXN5|F1QXN5_DANRE	105.912	335.019	-1.65807	4.35191e-11	comp1312960_c0_seq1	279-5204(+)
Max dimerization protein 3	sp|Q0VH33|MAD3_XENLA	19.1724	60.1035	-1.65696	0.00754429	comp1313_c0_seq1	376-984(+)
OTTXETP00000002159 (Fragment)	tr|Q28BW6|Q28BW6_XENTR	793.312	2499.12	-1.65689	2.57417e-17	comp13130_c0_seq1	483-1559(+)
Putative uncharacterized protein	tr|B5DEU7|B5DEU7_XENTR	15.4007	47.8281	-1.65684	0.000186234	comp1313091_c0_seq1	304-1035(+)
Uncharacterized protein (Fragment)	tr|F7ECP3|F7ECP3_XENTR	109.67	345.907	-1.65648	3.50608e-05	comp1313218_c0_seq2	305-2917(+)
Predicted protein	tr|A7S5S8|A7S5S8_NEMVE	339.067	1068.66	-1.65632	4.46329e-16	comp1313221_c0_seq1	3-2579(+)
Serine/threonine-protein kinase PAK 2	sp|Q64303|PAK2_RAT	225.274	707.505	-1.65625	2.92718e-09	comp131324_c0_seq8	2-352(+)
-	-	25.8258	80.4602	-1.65622	2.65471e-05	comp1314_c0_seq1	1085-1447(+)
NHL repeat containing 3 (Fragment)	tr|F6S341|F6S341_XENTR	76.7724	240.809	-1.65541	2.6635e-12	comp131418_c0_seq1	530-1525(+)
GH22959 (Fragment)	tr|B4JW24|B4JW24_DROGR	102.847	322.73	-1.65496	1.21707e-05	comp1314362_c0_seq2	1-21750(+)
cDNA FLJ75412, highly similar to Homo sapiens G protein-coupled receptor 116 (GPR116), mRNA	tr|A8K0D8|A8K0D8_HUMAN	17.4846	57.4529	-1.65485	1.26859e-05	comp131449_c1_seq1	180-4256(+)
-	-	6.11506	19.822	-1.65416	0.0114435	comp1314554_c0_seq1	2-319(+)
Down syndrome cell adhesion molecule, isoform D	tr|A1Z6X1|A1Z6X1_DROME	110.506	348.032	-1.65397	1.20014e-06	comp1314765_c0_seq1	114-6287(+)
Uncharacterized protein	tr|E1C6F6|E1C6F6_CHICK	123.471	387.611	-1.65391	8.03453e-09	comp1314963_c0_seq1	3-476(+)
-	-	5.66866	17.7818	-1.65318	0.0110812	comp1314996_c0_seq1	3-482(+)
ATP-binding cassette, sub-family B (MDR/TAP), member 5	tr|F1QUB1|F1QUB1_DANRE	103.983	325.888	-1.65314	4.878e-08	comp1315034_c0_seq1	136-999(+)
Long-chain-fatty-acid--CoA ligase ACSBG2	sp|Q7ZYC4|ACBG2_XENLA	12.9911	40.9388	-1.65201	0.00166288	comp131535_c0_seq1	1-744(+)
-	-	16.8495	54.5681	-1.65112	0.00135155	comp131537_c0_seq1	3-3221(+)
ADAM metallopeptidase with thrombospondin type 1 motif, 15a	tr|A2BIA3|A2BIA3_DANRE	418.95	1062.72	-1.34377	4.91631e-07	comp1315646_c0_seq2	646-3183(+)
Uncharacterized protein	tr|F1P598|F1P598_CHICK	127.413	399.76	-1.64887	5.84636e-10	comp1315731_c0_seq1	207-2948(+)
Suppressor of cytokine signaling 7	sp|Q8VHQ2|SOCS7_MOUSE	71.7761	225.813	-1.64841	6.67362e-10	comp131583_c0_seq1	233-1849(+)
Reverse transcriptase-like protein	tr|A7KE08|A7KE08_SALSA	5.60575	17.9618	-1.64828	0.0150269	comp1315873_c0_seq1	102-641(+)
Colony-stimulating factor 1	tr|D8UWE1|D8UWE1_TAEGU	909.011	2848.78	-1.64803	0.0283245	comp1315967_c0_seq2	433-2817(+)
-	-	8.60373	27.8047	-1.64725	0.00640657	comp1316002_c0_seq1	3-344(+)
-	-	4.27763	14.4952	-1.64679	0.021489	comp13161_c0_seq1	4321-4686(+)
Uncharacterized protein (Fragment)	tr|F7GE90|F7GE90_ORNAN	6.17797	19.3528	-1.64658	0.0419202	comp1316571_c0_seq1	2-1489(+)
Serine/threonine-protein kinase BRSK1	sp|Q8TDC3|BRSK1_HUMAN	26.6768	83.5725	-1.64626	0.000182906	comp131721_c0_seq2	750-2927(+)
Uncharacterized protein	tr|G1MY49|G1MY49_MELGA	8.14122	24.7923	-1.64617	0.0221553	comp1317227_c0_seq1	180-1505(+)
Uncharacterized protein	tr|G1QND3|G1QND3_NOMLE	7.64802	24.3449	-1.64594	0.00510987	comp1317291_c0_seq1	110-2950(+)
Zinc finger protein 148	tr|G3GSN2|G3GSN2_CRIGR	44.3468	139.873	-1.64418	4.49013e-09	comp1317588_c0_seq1	2-3838(+)
Uncharacterized protein	tr|G3VEG4|G3VEG4_SARHA	312.99	792.785	-1.3375	0.00431589	comp131762_c0_seq4	2297-3145(+)
CREB-binding protein 1 (SmCBP1)	tr|G4VEQ5|G4VEQ5_SCHMA	8.46516	26.3404	-1.64381	0.00238822	comp1317654_c0_seq1	2-1108(+)
-	-	4.07783	13.1624	-1.64337	0.0299654	comp1317974_c0_seq1	214-537(+)
Novel protein	tr|A6X930|A6X930_MOUSE	126.817	394.313	-1.64319	1.34933e-11	comp1318164_c0_seq1	263-3367(+)
cDNA FLJ58123, highly similar to Tissue-type plasminogen activator (EC 3.4.21.68)	tr|B4DRD3|B4DRD3_HUMAN	2992.64	7528.66	-1.33071	9.98272e-08	comp131865_c0_seq1	127-1875(+)
Thymocyte selection-associated HMG box gene (Predicted), isoform CRA_b	tr|D4A1U5|D4A1U5_RAT	79.0903	244.198	-1.64178	6.90245e-10	comp13189_c0_seq1	2506-4056(+)
Zgc:174877 protein	tr|A8WGP9|A8WGP9_DANRE	178.71	555.993	-1.64086	7.21068e-18	comp1319167_c0_seq1	1018-3033(+)
Potassium channel, subfamily K, member 18 (Fragment)	tr|F7AEN8|F7AEN8_XENTR	1322.29	4121.02	-1.64068	2.21448e-12	comp131937_c0_seq1	256-1146(+)
-	-	4.9723	16.6383	-1.64061	0.0246499	comp13194_c0_seq7	3-347(+)
Stromal antigen 2	tr|A2AFF6|A2AFF6_MOUSE	24.9796	78.5012	-1.63944	0.000446808	comp1319560_c0_seq2	2-1966(+)
Uncharacterized protein	tr|E7EY52|E7EY52_DANRE	320.892	1001.14	-1.63922	4.20356e-10	comp131959_c0_seq2	264-2861(+)
Apoptotic protease activating factor	tr|A5WVJ8|A5WVJ8_DANRE	5.60743	17.5724	-1.63871	0.0089616	comp1319716_c0_seq4	2-3835(+)
Coiled-coil and C2 domain containing 1B (Fragment)	tr|A2A8R5|A2A8R5_MOUSE	90.3136	276.141	-1.6374	3.25817e-11	comp1319926_c0_seq1	3-2450(+)
ADP-ribosylation factor-like protein 3	sp|Q8QHI3|ARL3_XENLA	407.384	1263.44	-1.63591	9.01068e-12	comp1319999_c0_seq1	114-662(+)
Reverse transcriptase/ribonuclease H/putative methyltransferase (Fragment)	tr|Q8UWC9|Q8UWC9_TETNG	8.60373	27.149	-1.63335	0.00970262	comp1320128_c0_seq1	2-343(+)
MGC148871 protein	tr|A5D7T2|A5D7T2_BOVIN	10.9649	28.1211	-1.32182	0.0230619	comp1320136_c0_seq2	734-2059(+)
Transmembrane protein 33	tr|F6ZB29|F6ZB29_XENTR	606.653	1875.21	-1.6321	2.17594e-12	comp132017_c0_seq1	216-983(+)
-	-	675.175	2093.44	-1.63163	1.09469e-13	comp132028_c0_seq1	1-306(+)
Uncharacterized protein	tr|E2R8T9|E2R8T9_CANFA	857.611	2654.41	-1.63122	5.01663e-16	comp132030_c0_seq1	283-894(+)
Integral membrane protein GPR137	sp|Q17QQ5|G137A_BOVIN	42.3656	134.841	-1.6311	1.07289e-06	comp132032_c1_seq3	937-2157(+)
Urocortin 3 (stresscopin) (Fragment)	tr|F6QGE3|F6QGE3_XENTR	3.95369	12.8501	-1.63066	0.0298384	comp132036_c0_seq1	3-647(+)
UDP-N-acetyl-alpha-D-galactosamine:polypeptide N-acetylgalactosaminyltransferase 3 (GalNAc-T3)	tr|F6VQB1|F6VQB1_XENTR	120.563	374.083	-1.63066	2.00924e-09	comp13206_c0_seq7	172-816(+)
-	-	155.298	477.984	-1.63048	4.77272e-10	comp1320918_c0_seq1	867-1205(+)
Wu:fc83e05 protein (Fragment)	tr|A1L1W7|A1L1W7_DANRE	26.1353	79.9954	-1.63023	0.000807268	comp132096_c0_seq1	69-3077(+)
SYNE1 protein (Fragment)	tr|A7E2D5|A7E2D5_HUMAN	33.6719	103.346	-1.62988	3.55564e-07	comp13210_c0_seq1	563-19381(+)
Uncharacterized protein (Fragment)	tr|G1K891|G1K891_ANOCA	20.992	63.4175	-1.62976	7.82687e-06	comp1321154_c0_seq1	3-1418(+)
LOC100158329 protein	tr|B1H1Y8|B1H1Y8_XENLA	211.068	649.45	-1.62973	2.22223e-14	comp1321288_c0_seq1	283-2859(+)
Novel protein containing acetyltransferase domain	tr|Q28C07|Q28C07_XENTR	145.284	452.187	-1.62909	6.29915e-12	comp1321511_c0_seq1	414-1406(+)
cDNA, FLJ94965, highly similar to Homo sapiens leucyl/cystinyl aminopeptidase (LNPEP), mRNA	tr|B2RAK1|B2RAK1_HUMAN	60.2908	186.042	-1.62878	1.49212e-06	comp132154_c0_seq6	2-1690(+)
-	-	41.6194	128.385	-1.62839	1.17627e-06	comp13216_c1_seq1	3-464(+)
-	-	21.9929	65.4141	-1.62831	7.19242e-06	comp13219_c0_seq1	511-912(+)
MKLN1 protein	tr|A5D7A3|A5D7A3_BOVIN	460.256	1421.91	-1.62815	5.15644e-13	comp1322673_c0_seq1	3-2219(+)
RAB3GAP1 protein	tr|A4FUE5|A4FUE5_BOVIN	61.8825	192.75	-1.62728	5.44677e-06	comp132277_c0_seq1	30-3020(+)
-	-	9.08249	27.1158	-1.62712	0.0100099	comp1322878_c0_seq1	1-315(+)
-	-	142.962	443.421	-1.62702	1.01921e-11	comp13229_c0_seq1	1-360(+)
RNF145 protein	tr|A6QLT6|A6QLT6_BOVIN	215.225	663.354	-1.62627	3.71137e-12	comp132290_c0_seq2	3-2345(+)
-	-	160.558	495.111	-1.62615	2.75121e-09	comp132296_c0_seq1	3-335(+)
-	-	12.0949	37.42	-1.62612	0.0169796	comp1322996_c0_seq2	1-300(+)
Uncharacterized protein	tr|E1C3F9|E1C3F9_CHICK	119.561	371.785	-1.62573	7.44207e-09	comp1323013_c0_seq1	199-909(+)
Vesicle transport through interaction with t-SNAREs homolog 1A	sp|Q96AJ9|VTI1A_HUMAN	238.168	732.099	-1.62467	4.76043e-11	comp132317_c0_seq1	173-826(+)
-	-	28.0994	88.1129	-1.62465	0.000357779	comp1323490_c0_seq2	3-410(+)
Uncharacterized protein (Fragment)	tr|G1KXG4|G1KXG4_ANOCA	9.73037	29.6369	-1.62375	0.0105404	comp13237_c0_seq2	1-804(+)
Uncharacterized protein	tr|G3WP55|G3WP55_SARHA	121.52	374.631	-1.62371	2.9441e-05	comp1323849_c0_seq1	2-1204(+)
-	-	81.2389	247.834	-1.6234	1.15781e-10	comp132442_c1_seq3	1-369(+)
-	-	149.276	458.552	-1.62303	7.10504e-09	comp13245_c0_seq1	3-323(+)
Tbxas1 protein	tr|Q6PAY3|Q6PAY3_XENLA	7.95249	24.5026	-1.62254	0.00814661	comp1324588_c0_seq1	153-1736(+)
Uncharacterized protein (Fragment)	tr|F6X5V5|F6X5V5_XENTR	33.1014	101.738	-1.62174	4.63081e-07	comp13247_c0_seq1	3-902(+)
Uncharacterized protein (Fragment)	tr|F1NP56|F1NP56_CHICK	12.5413	38.2898	-1.6216	0.000798874	comp1324896_c0_seq1	295-1578(+)
Zgc:158138 protein	tr|A3KMH5|A3KMH5_DANRE	3.89078	12.4226	-1.62064	0.041068	comp13249_c0_seq1	2-2308(+)
LOC100125158 protein	tr|A4QNG9|A4QNG9_XENTR	5.65422	16.6999	-1.62	0.0386662	comp132507_c0_seq1	73-1743(+)
SURP and G-patch domain-containing protein 2	sp|Q8CH09|SUGP2_MOUSE	464.066	1426.35	-1.61971	5.68596e-16	comp132521_c0_seq1	148-2961(+)
Zinc finger protein 22	sp|Q1LZC0|ZNF22_BOVIN	11.1971	34.1338	-1.61924	0.00788523	comp1325336_c0_seq1	1153-1503(+)
Kynurenine 3-monooxygenase	sp|A5FMP6|KMO_FLAJ1	71.1735	215.53	-1.61916	1.10748e-08	comp1326082_c0_seq1	1-1071(+)
Hippocalcin-like protein 1	sp|P29105|HPCL1_BOVIN	114.034	350.708	-1.61903	2.27454e-06	comp1326178_c0_seq1	1264-1845(+)
-	-	5.60743	17.347	-1.61857	0.022191	comp132618_c0_seq3	215-619(+)
Microfibril-associated glycoprotein 4	sp|Q9D1H9|MFAP4_MOUSE	71.8389	180.473	-1.31224	6.98506e-07	comp132632_c0_seq1	197-961(+)
Protein Wnt	tr|P79856|P79856_PLEWA	115.736	287.622	-1.30764	0.00328315	comp1326447_c0_seq1	784-1902(+)
Uncharacterized protein	tr|G3P8A5|G3P8A5_GASAC	17.3299	53.6866	-1.6178	0.00013765	comp13270_c0_seq1	758-1243(+)
-	-	35.0306	108.045	-1.61667	8.68148e-07	comp132709_c0_seq6	3-338(+)
Putative uncharacterized protein MGC145260	tr|A0JLZ1|A0JLZ1_XENTR	453.553	1389.56	-1.6164	3.97127e-06	comp1327217_c0_seq1	782-4060(+)
Cadherin 11, type 2, OB-cadherin (Osteoblast)	tr|A2VDQ6|A2VDQ6_BOVIN	13.6356	42.201	-1.61625	0.0308854	comp132764_c0_seq1	1746-4121(+)
-	-	7.77048	24.3349	-1.61525	0.00905916	comp132787_c0_seq6	2940-3242(+)
Prepro-mesotocin (Precursor)	tr|A5A4K2|A5A4K2_TARGR	135.913	332.148	-1.29825	0.000128033	comp132792_c0_seq1	94-471(+)
ORF2-encoded protein (Fragment)	tr|Q3LG56|Q3LG56_DANRE	5.86846	19.0174	-1.61508	0.0205572	comp1328001_c0_seq1	3-332(+)
-	-	36.7116	110.349	-1.61497	5.20223e-08	comp1328292_c0_seq1	1-387(+)
Uncharacterized protein (Fragment)	tr|G3VBR5|G3VBR5_SARHA	96.7203	293.099	-1.61369	6.73637e-12	comp13283_c0_seq1	1421-2380(+)
Uncharacterized protein (Fragment)	tr|F6ZTG8|F6ZTG8_XENTR	17.7005	55.8314	-1.61364	0.0254896	comp132839_c0_seq1	2-349(+)
-	-	13.2471	40.8755	-1.61287	0.0022941	comp13288_c1_seq2	3-395(+)
Signal transducing adaptor molecule (SH3 domain and ITAM motif) 1	tr|A5PMY5|A5PMY5_DANRE	162.122	492.217	-1.61245	1.42037e-18	comp132908_c1_seq3	214-1782(+)
Platelet-activating factor receptor	tr|Q66JK3|Q66JK3_XENTR	58.8718	181.993	-1.61178	9.5758e-11	comp13291_c0_seq1	654-1712(+)
LOC100036836 protein	tr|A1L1G6|A1L1G6_XENLA	191.336	585.297	-1.61131	5.87752e-15	comp13292_c0_seq2	2-2656(+)
Glycoprotein-N-acetylgalactosamine 3-beta-galactosyltransferase 1-A	sp|Q08BL3|C1GTA_DANRE	224.124	684.085	-1.61101	1.61866e-07	comp1329384_c0_seq1	569-1675(+)
Malignant fibrous histiocytoma amplified sequence 1 (Predicted), isoform CRA_a	tr|D3ZJL1|D3ZJL1_RAT	114.445	349.137	-1.61098	4.65818e-08	comp1329554_c0_seq1	647-3631(+)
Uncharacterized protein	tr|G3W802|G3W802_SARHA	215.79	657.991	-1.61019	5.56575e-09	comp1329572_c0_seq1	203-1882(+)
Putative uncharacterized protein MGC146161	tr|A0JM36|A0JM36_XENTR	455.907	1387.27	-1.60939	6.90314e-13	comp132967_c0_seq1	1-3531(+)
LOC733879 protein	tr|B5DEC4|B5DEC4_XENTR	67.9354	209.26	-1.6093	3.03443e-06	comp132980_c0_seq1	1-321(+)
-	-	53.4794	163.413	-1.60855	3.41541e-05	comp1329807_c0_seq1	2-313(+)
Liver growth hormone receptor	tr|Q9DE35|Q9DE35_PELSJ	23.587	69.5055	-1.60758	0.000156567	comp133032_c0_seq1	936-2738(+)
Karst, isoform E	tr|A8JNJ6|A8JNJ6_DROME	325.526	987.872	-1.60725	3.63339e-18	comp1330395_c0_seq1	147-12230(+)
-	-	118.109	359.901	-1.60721	1.50176e-05	comp133054_c0_seq8	1-414(+)
Putative zinc finger protein 730	sp|Q6ZMV8|ZN730_HUMAN	24.0189	73.7314	-1.60652	5.57454e-06	comp1330621_c0_seq1	2-337(+)
Protein Shroom4	sp|Q9ULL8|SHRM4_HUMAN	34.7193	108.436	-1.60647	0.000485826	comp1330638_c0_seq1	1-3348(+)
-	-	11.447	34.5412	-1.60518	0.0225697	comp13308_c0_seq1	1-363(+)
cDNA, FLJ95154, highly similar to Homo sapiens disabled homolog 2, mitogen-responsive phosphoprotein (Drosophila) (DAB2), mRNA	tr|B2RAW0|B2RAW0_HUMAN	3049.99	9277.62	-1.60465	6.91307e-11	comp1330801_c0_seq1	580-2949(+)
Predicted protein	tr|A7SC73|A7SC73_NEMVE	8.97279	27.0108	-1.60449	0.00384889	comp1331469_c0_seq1	1-1953(+)
Putative uncharacterized protein	tr|Q5F3B8|Q5F3B8_CHICK	5.34472	16.0111	-1.60378	0.0323357	comp1331508_c0_seq1	32-985(+)
Reverse transcriptase-like protein	tr|Q9YGS2|Q9YGS2_TAKRU	45.3783	138.057	-1.60315	0.000211759	comp133166_c0_seq1	2072-2524(+)
Uncharacterized protein	tr|F1NUI2|F1NUI2_CHICK	5.93137	18.5963	-1.60308	0.00455491	comp1331703_c0_seq2	361-11082(+)
FYVE, RhoGEF and PH domain containing 1	tr|A2ALP5|A2ALP5_MOUSE	30.1663	90.3385	-1.6023	9.14916e-06	comp133182_c0_seq5	219-3056(+)
Tenascin C	tr|A0JN60|A0JN60_BOVIN	2195.94	6668.68	-1.60207	5.17527e-11	comp1332099_c0_seq2	503-5932(+)
Myosin XVIIIB	tr|B0QYF5|B0QYF5_HUMAN	433.658	1314.27	-1.60155	1.07877e-11	comp1332339_c0_seq1	8530-15912(+)
LOC100036968 protein	tr|A1L2W0|A1L2W0_XENLA	3505.95	10625.9	-1.60017	6.4005e-15	comp13324_c4_seq1	257-2017(+)
-	-	25.3759	78.9368	-1.5998	4.1798e-06	comp133254_c0_seq8	111-509(+)
Cell adhesion molecule 2	sp|Q8N3J6|CADM2_HUMAN	10.1317	31.298	-1.59965	0.00258226	comp133305_c0_seq1	609-1940(+)
LOC100158525 protein (Fragment)	tr|B2GU83|B2GU83_XENTR	11.7114	34.9395	-1.5995	0.0275455	comp133369_c0_seq1	2-997(+)
Uncharacterized protein	tr|G1KDT2|G1KDT2_ANOCA	92.362	224.177	-1.29225	1.30457e-05	comp1334294_c0_seq2	2216-3439(+)
Family with sequence similarity 55, member C	tr|B9EKK6|B9EKK6_MOUSE	65.2512	199.325	-1.59848	1.26588e-06	comp13346_c0_seq2	579-2252(+)
Novel protein similar to vertebrate MAP/microtubule affinity-regulating kinase 3 (MARK3)	tr|A2CEF7|A2CEF7_DANRE	131.237	395.247	-1.59838	1.85467e-12	comp1334863_c0_seq1	738-3152(+)
MRS2 magnesium homeostasis factor homolog (Fragment)	tr|F6Q8D6|F6Q8D6_XENTR	419.918	1271.67	-1.59838	5.85261e-16	comp1334912_c0_seq1	298-1593(+)
Uncharacterized protein (Fragment)	tr|F6U2N3|F6U2N3_MONDO	7.01122	21.5481	-1.59731	0.014953	comp133494_c0_seq2	2-571(+)
Mg29-prov protein	tr|Q7ZWV8|Q7ZWV8_XENLA	9.03402	26.5825	-1.59712	0.000647443	comp133502_c0_seq1	304-1101(+)
LOC100036679 protein	tr|A1A5F1|A1A5F1_XENTR	494.238	1493.31	-1.59634	5.63436e-14	comp133505_c0_seq4	193-2511(+)
Neighbor of COX4	tr|G3GRW2|G3GRW2_CRIGR	294.423	890.178	-1.59592	2.05113e-13	comp1335575_c0_seq1	667-1272(+)
-	-	27.091	80.8882	-1.59475	0.000185129	comp1335654_c0_seq1	3-305(+)
-	-	8.67939	28.0494	-1.59472	0.00414464	comp13358_c0_seq1	1-387(+)
-	-	55.5438	168.551	-1.59419	0.000494304	comp1336097_c0_seq1	3-332(+)
Novel protein similar to human and mouse thrombospondin, type I, domain containing 7B (THSD7B) (Fragment)	tr|B0S8I5|B0S8I5_DANRE	107.39	324.277	-1.59382	1.24598e-06	comp133635_c0_seq1	222-5327(+)
Uncharacterized protein	tr|F6Y156|F6Y156_XENTR	18.1828	53.2448	-1.59327	0.0004425	comp1336360_c0_seq5	235-606(+)
Si:ch211-67e16.9 protein (Fragment)	tr|A4QN60|A4QN60_DANRE	201.653	609.634	-1.59285	4.87445e-13	comp1336486_c0_seq1	219-3785(+)
GRIK1 protein	tr|A2VE57|A2VE57_BOVIN	11.771	35.2887	-1.59239	0.00296508	comp133659_c0_seq1	510-3269(+)
cDNA FLJ77755, highly similar to Homo sapiens signal transducer and activator of transcription 6, interleukin-4 induced (STAT6), mRNA	tr|A8K4S9|A8K4S9_HUMAN	222.753	668.759	-1.59231	2.02211e-15	comp133678_c0_seq9	375-2882(+)
-	-	14.2418	42.4921	-1.59187	0.0258634	comp1336784_c0_seq1	3-350(+)
-	-	3.93925	10.9676	-1.59176	0.0455749	comp1336863_c0_seq2	143-568(+)
Transmembrane emp24 domain containing 3	tr|Q6P2V7|Q6P2V7_XENTR	1083.59	3261.82	-1.59128	3.78258e-15	comp13371_c0_seq1	547-1194(+)
-	-	13.2377	39.828	-1.59122	0.00190123	comp1337100_c0_seq1	49-357(+)
-	-	22.9196	68.8704	-1.59075	0.000182309	comp133713_c0_seq9	623-1009(+)
Protein Wnt-8b	sp|Q93098|WNT8B_HUMAN	11.0117	26.8496	-1.2918	0.0144331	comp1337362_c0_seq1	1-996(+)
-	-	31.1849	93.9599	-1.59068	0.00292692	comp1337372_c0_seq2	2-394(+)
Uncharacterized protein (Fragment)	tr|F7EB42|F7EB42_XENTR	56.7294	171.057	-1.59049	9.78576e-06	comp133769_c0_seq7	155-1378(+)
Predicted protein	tr|A7SQQ4|A7SQQ4_NEMVE	23.5112	71.8488	-1.59009	0.000809552	comp133799_c0_seq1	1-3183(+)
LOC100170568 protein	tr|B3DLY1|B3DLY1_XENTR	58.4	175.024	-1.58989	3.31684e-06	comp1338_c0_seq1	1-2385(+)
Putative uncharacterized protein	tr|G3HJ01|G3HJ01_CRIGR	72.0772	216.632	-1.58904	1.93308e-07	comp133805_c0_seq1	1119-1475(+)
ATP-dependent Clp protease ATP-binding subunit clpX-like, mitochondrial	tr|C0H9T8|C0H9T8_SALSA	509.016	1529.34	-1.58878	1.00753e-25	comp13388_c0_seq1	208-2046(+)
Agmatinase, mitochondrial	sp|Q90XD2|SPEB_CHICK	32.0633	94.8391	-1.5885	2.7076e-05	comp13389_c0_seq1	1-1245(+)
-	-	834.035	2507.36	-1.58837	1.30174e-07	comp133905_c0_seq2	63-395(+)
Uncharacterized protein	tr|E1BUR5|E1BUR5_CHICK	138.886	415.756	-1.58836	2.31932e-13	comp13394_c0_seq1	405-2009(+)
Ubiquitin carboxyl-terminal hydrolase	tr|A6QLP6|A6QLP6_BOVIN	238.587	713.759	-1.58816	2.20369e-13	comp133958_c0_seq1	299-3433(+)
Uncharacterized protein	tr|G3X070|G3X070_SARHA	244.604	736.632	-1.58814	1.94856e-06	comp1339632_c0_seq1	133-1080(+)
Uncharacterized protein (Fragment)	tr|G1NP59|G1NP59_MELGA	4.32442	12.4354	-1.58795	0.0241903	comp133986_c0_seq1	1-2043(+)
-	-	323.716	971.796	-1.58767	1.13193e-09	comp13399_c0_seq1	274-726(+)
-	-	136.155	409.319	-1.5873	3.99156e-05	comp1340_c0_seq9	2054-2587(+)
-	-	25.9014	77.407	-1.58703	0.000231435	comp13403_c1_seq2	975-1373(+)
Putative uncharacterized protein (Fragment)	tr|D2HFW6|D2HFW6_AILME	5.80723	18.6281	-1.58696	0.00696988	comp13406_c0_seq1	1-1752(+)
Receptor-transporting protein 3	sp|Q5QGU6|RTP3_MOUSE	5.09812	15.6314	-1.58661	0.0188417	comp134088_c0_seq5	90-809(+)
Uncharacterized protein	tr|F7CD77|F7CD77_XENTR	11050.4	33185.5	-1.58651	2.8361e-07	comp134146_c0_seq2	2086-3771(+)
-	-	19.601	58.4823	-1.58596	0.000206036	comp1341669_c0_seq1	166-798(+)
Uncharacterized protein (Fragment)	tr|F6QW03|F6QW03_ORNAN	187.314	562.318	-1.58533	1.25908e-09	comp13417_c0_seq1	456-1556(+)
Transducin-like enhancer of split 4 (E(Sp1) homolog, Drosophila)	tr|A2VDR6|A2VDR6_BOVIN	371.45	1114.48	-1.58528	5.92754e-10	comp134173_c0_seq1	991-3324(+)
-	-	158.848	475.853	-1.58486	1.65333e-05	comp13418_c0_seq90	157-573(+)
-	-	329.725	986.807	-1.58451	1.06342e-06	comp13418_c0_seq97	3-467(+)
cDNA FLJ75302	tr|A8KA29|A8KA29_HUMAN	12.6782	38.2002	-1.58332	0.0245722	comp134201_c0_seq2	384-2597(+)
-	-	54.6861	164.374	-1.58332	9.56445e-08	comp134215_c1_seq3	2-307(+)
SH3 domain-binding protein 1	sp|Q9Y3L3|3BP1_HUMAN	1739.41	5210.89	-1.58308	5.23764e-17	comp1342253_c0_seq1	397-2478(+)
Uncharacterized protein (Fragment)	tr|G1MRV8|G1MRV8_MELGA	71.7275	216.097	-1.58307	0.00052059	comp13427_c0_seq2	441-1736(+)
Uncharacterized protein	tr|C9J024|C9J024_HUMAN	27.1844	81.5717	-1.58305	5.38049e-06	comp134375_c0_seq4	121-3711(+)
-	-	220.997	661.2	-1.58294	8.63496e-07	comp13439_c1_seq2	46-513(+)
SLIT and NTRK-like family, member 6	tr|A6H6M2|A6H6M2_MOUSE	21.9783	65.9154	-1.58245	0.000288126	comp134417_c0_seq1	824-3334(+)
ATM interactor	sp|O43313|ATMIN_HUMAN	108.057	321.145	-1.58236	7.68653e-14	comp13442_c0_seq1	63-2462(+)
-	-	4.7725	14.0636	-1.58233	0.0259232	comp1344302_c0_seq1	356-670(+)
Alpha-2Db adrenergic receptor	sp|Q8JG69|AA2DB_DANRE	320.759	959.204	-1.58098	1.25115e-05	comp1344865_c0_seq1	2-433(+)
Sec23ip protein (Fragment)	tr|A0AUN0|A0AUN0_MOUSE	345.61	1031.1	-1.58028	7.59768e-14	comp1345219_c0_seq1	3-2273(+)
Neurexin	tr|A5HBQ4|A5HBQ4_DROME	193.271	577.725	-1.58021	2.00711e-05	comp1345364_c0_seq1	899-5398(+)
cDNA FLJ60657, highly similar to Homo sapiens Smith-Magenis syndrome chromosome region, candidate 8 (SMCR8), mRNA	tr|B4DL51|B4DL51_HUMAN	115.328	344.361	-1.5794	3.91729e-11	comp134545_c0_seq1	696-3527(+)
LOC403375 protein	tr|B7ZQX2|B7ZQX2_XENLA	13.0973	41.0009	-1.57923	0.00835958	comp134552_c0_seq1	152-2683(+)
-	-	8.92767	27.8242	-1.57923	0.0162564	comp134582_c0_seq1	187-546(+)
Uncharacterized protein (Fragment)	tr|F6XJ82|F6XJ82_XENTR	266.916	649.474	-1.282	0.000106025	comp1345963_c1_seq1	2-775(+)
Ectonucleoside triphosphate diphosphohydrolase 2	sp|P79784|ENTP2_CHICK	697.165	2081.66	-1.57916	3.21508e-07	comp1346117_c0_seq1	87-1589(+)
Reverse transcriptase	tr|Q5TLN1|Q5TLN1_ANGJA	191.412	571.263	-1.57838	6.00307e-09	comp1346118_c0_seq1	1-444(+)
Uncharacterized protein	tr|D3ZHT2|D3ZHT2_RAT	301.576	901.484	-1.57829	1.33761e-11	comp134613_c0_seq3	267-2048(+)
Neuromedin B	tr|A0MAR5|A0MAR5_CHICK	18.829	55.3282	-1.57823	0.00634813	comp13462_c0_seq2	376-864(+)
Uncharacterized protein	tr|G3UFH7|G3UFH7_LOXAF	2538.06	7575.91	-1.57812	2.16873e-13	comp134639_c0_seq1	476-1849(+)
Mitogen-activated protein kinase 4	tr|A1A4C4|A1A4C4_HUMAN	10.5636	31.69	-1.57793	0.00267485	comp1346736_c0_seq1	1346-3085(+)
Oxysterol-binding protein	tr|A0JMN8|A0JMN8_DANRE	766.093	2285.08	-1.57678	7.65317e-07	comp134681_c0_seq1	694-2931(+)
-	-	4.13906	12.4124	-1.57658	0.0210574	comp1347107_c0_seq1	2-328(+)
Uncharacterized protein (Fragment)	tr|G1KSX0|G1KSX0_ANOCA	4.01492	12.3223	-1.57597	0.0182865	comp134764_c0_seq1	319-6522(+)
Uncharacterized protein	tr|G3VRQ4|G3VRQ4_SARHA	277.902	824.67	-1.57596	5.61298e-21	comp134854_c0_seq1	126-1445(+)
Cartilage acidic protein 2	tr|A1XF88|A1XF88_TAKRU	15.8988	48.5809	-1.57578	0.0170299	comp13490_c0_seq2	45-2093(+)
Uncharacterized protein	tr|F6TLG7|F6TLG7_MONDO	8.78742	26.1897	-1.57459	0.00272119	comp1349171_c0_seq1	105-1610(+)
Uncharacterized protein	tr|F7GIP4|F7GIP4_CALJA	14.3771	42.2587	-1.57451	0.00125779	comp13495_c0_seq1	374-1501(+)
Uncharacterized protein	tr|F7GJ13|F7GJ13_MACMU	1102.26	3279.36	-1.57448	2.04134e-16	comp1349519_c0_seq2	3885-6974(+)
Keratinocyte growth factor	sp|P79150|FGF7_CANFA	80.4473	237.838	-1.57415	8.53279e-14	comp1349564_c0_seq1	665-1258(+)
Charged multivesicular body protein 5	sp|Q9NZZ3|CHMP5_HUMAN	1830.08	5446.36	-1.57349	8.74935e-07	comp1349596_c0_seq2	301-957(+)
-	-	18.5968	56.2798	-1.5733	5.27043e-05	comp1349617_c0_seq1	246-590(+)
Receptor tyrosine kinase-like orphan receptor 2	tr|A0SVH2|A0SVH2_CHICK	14.2707	43.089	-1.5731	0.00170074	comp1349700_c0_seq1	356-3178(+)
Deltex homolog 3	tr|B1H320|B1H320_XENTR	26.3461	78.0156	-1.57276	0.000179754	comp13500_c1_seq1	451-1494(+)
Itchy E3 ubiquitin protein ligase homolog	tr|A0JM32|A0JM32_XENTR	134.77	400.811	-1.57246	2.55454e-05	comp1350087_c0_seq1	104-2527(+)
Phosphoinositide-3-kinase, regulatory subunit 4	tr|A0JP11|A0JP11_HUMAN	131.263	388.59	-1.57227	2.70044e-12	comp135061_c0_seq1	145-4230(+)
Uncharacterized protein	tr|E1C1P6|E1C1P6_CHICK	3944.48	11725.6	-1.57213	6.33151e-24	comp1350640_c0_seq1	1-306(+)
Uncharacterized protein	tr|G1NAP6|G1NAP6_MELGA	180.361	535.381	-1.57173	2.01805e-07	comp135066_c0_seq16	198-2486(+)
Solute carrier family 30 (Zinc transporter), member 1	tr|Q66KD8|Q66KD8_XENTR	263.414	779.151	-1.57114	2.04511e-12	comp135066_c0_seq4	473-1966(+)
Uncharacterized protein	tr|G3VS78|G3VS78_SARHA	9.54333	28.1788	-1.57056	0.00666848	comp135079_c0_seq1	75-875(+)
FK506 binding protein 8, 38kDa	tr|B1WAX8|B1WAX8_XENTR	221.268	655.044	-1.57027	4.23264e-09	comp1350864_c0_seq1	288-1556(+)
-	-	48.941	146.781	-1.56914	0.00033768	comp1350919_c1_seq1	2-472(+)
Uncharacterized protein	tr|D3ZWH1|D3ZWH1_RAT	19.8297	59.7058	-1.56843	0.00689084	comp1351_c0_seq1	274-8097(+)
-	-	99.0509	290.646	-1.568	3.24796e-10	comp13512_c0_seq1	1-330(+)
-	-	32.3888	96.7663	-1.56784	0.00208993	comp1351268_c0_seq1	3-317(+)
Cg9947-prov protein	tr|Q7ZXD1|Q7ZXD1_XENLA	329.953	979.33	-1.56776	1.6456e-11	comp1351425_c0_seq1	213-1307(+)
-	-	59.3684	177.998	-1.5675	1.91476e-08	comp135152_c0_seq1	3-656(+)
Uncharacterized protein	tr|E1BYN9|E1BYN9_CHICK	924.368	2740.71	-1.56737	3.04306e-11	comp135187_c0_seq3	929-2095(+)
-	-	28.1061	84.2092	-1.56724	0.00105412	comp13521_c0_seq1	3-446(+)
Novel protein similar to H.sapiens ZFYVE26, zinc finger, FYVE domain containing 26 (ZFYVE26) (Fragment)	tr|B8A538|B8A538_DANRE	59.0189	175.142	-1.56648	2.40831e-08	comp1352343_c0_seq1	717-8519(+)
LOC100036892 protein	tr|A1L2M4|A1L2M4_XENLA	352.313	1045.57	-1.5663	2.02523e-08	comp1352429_c0_seq1	245-2242(+)
ADP-ribosylation factor 4	sp|Q3SZF2|ARF4_BOVIN	3379.83	10004	-1.56596	5.0461e-12	comp1352484_c0_seq1	3-695(+)
Zgc:174342 protein	tr|A8KBX6|A8KBX6_DANRE	25.4193	76.5465	-1.56594	0.000285378	comp135256_c1_seq1	222-1757(+)
Guanylyl cyclase-activating protein 2	sp|O73762|GUC1B_RANPI	21.5481	62.4476	-1.56563	0.00272245	comp135262_c0_seq1	416-1009(+)
Uncharacterized protein	tr|E6ZJB8|E6ZJB8_DICLA	35.6768	106.662	-1.56559	2.99056e-07	comp1352924_c0_seq1	496-2229(+)
-	-	13.1892	39.561	-1.56552	0.00324467	comp1353271_c0_seq2	166-492(+)
Uncharacterized protein	tr|G3VIT6|G3VIT6_SARHA	11.6613	35.013	-1.56508	0.00465436	comp135330_c0_seq1	108-1106(+)
Tetratricopeptide repeat protein 7B	sp|Q86TV6|TTC7B_HUMAN	23.99	69.6988	-1.565	0.000411994	comp1353584_c0_seq1	1-1041(+)
Uncharacterized protein (Fragment)	tr|F6Q4W2|F6Q4W2_MONDO	269.759	796.541	-1.56283	1.79253e-06	comp135404_c0_seq2	3-332(+)
-	-	195.019	576.326	-1.56249	2.44763e-14	comp135441_c0_seq3	776-1180(+)
Tnk2 protein	tr|A4IGR9|A4IGR9_XENTR	46.8372	136.61	-1.56101	1.89001e-08	comp1354436_c0_seq1	911-4234(+)
-	-	8.13954	23.7231	-1.56096	0.0162586	comp1354492_c0_seq1	416-724(+)
-	-	12.3559	37.0532	-1.5609	0.0011982	comp1354723_c0_seq1	793-1110(+)
Uncharacterized protein	tr|F7ALH9|F7ALH9_ORNAN	178.19	522.504	-1.5608	1.81634e-13	comp1354779_c0_seq1	123-1112(+)
BRWD2 protein	tr|A6QLS8|A6QLS8_BOVIN	275.953	814.66	-1.56072	1.3128e-11	comp1354809_c0_seq1	14-3760(+)
LOC100036955 protein	tr|A1L2U4|A1L2U4_XENLA	144.458	424.078	-1.56049	6.36532e-08	comp135491_c0_seq20	593-2134(+)
-	-	5.2189	15.3647	-1.56038	0.0390552	comp1355_c1_seq1	1-417(+)
Uncharacterized protein (Fragment)	tr|G3VV36|G3VV36_SARHA	71.5611	212.353	-1.56027	2.80193e-05	comp13550_c0_seq1	96-2012(+)
Dystonin (Fragment)	tr|Q5TF24|Q5TF24_HUMAN	42.1694	123.001	-1.5588	1.15257e-05	comp135531_c0_seq1	3-7256(+)
-	-	16.5596	49.211	-1.5584	0.00569722	comp135573_c0_seq6	1163-1477(+)
-	-	5.77668	15.876	-1.55832	0.0497349	comp135599_c2_seq1	2-331(+)
Putative uncharacterized protein	tr|C3XRQ4|C3XRQ4_BRAFL	22.6245	68.6492	-1.55763	5.73518e-05	comp1356116_c0_seq1	1-888(+)
Uncharacterized protein	tr|F7DWB6|F7DWB6_HORSE	24.251	71.3282	-1.55721	2.67022e-05	comp135629_c0_seq4	71-439(+)
Serine/threonine-protein kinase PLK3	sp|Q9H4B4|PLK3_HUMAN	25.6191	76.2488	-1.55695	0.000221913	comp1356397_c0_seq1	2-394(+)
Cathelicidin-BF antimicrobial peptide	sp|B6D434|CAMP_BUNFA	654.208	1927.58	-1.55659	1.09662e-12	comp1356471_c0_seq1	1-612(+)
LOC100036651 protein	tr|A0JPA7|A0JPA7_XENTR	123.518	365.993	-1.55605	1.22364e-08	comp1356770_c0_seq1	199-2010(+)
Uncharacterized protein	tr|E1BM99|E1BM99_BOVIN	235.974	693.816	-1.55565	2.40609e-10	comp1356996_c0_seq1	2-379(+)
-	-	746.075	2191.52	-1.5552	1.95652e-10	comp13575_c0_seq2	3-353(+)
Putative uncharacterized protein (Fragment)	tr|D2HQY3|D2HQY3_AILME	184.312	543.058	-1.5531	4.19414e-12	comp135769_c0_seq1	1-3501(+)
Uncharacterized protein (Fragment)	tr|F1NI85|F1NI85_CHICK	1302.63	3822.65	-1.55303	1.75849e-08	comp1358189_c0_seq1	141-926(+)
-	-	21.8669	65.9954	-1.55282	0.000821432	comp135822_c0_seq1	3-335(+)
Procollagen lysine 2-oxoglutarate 5-dioxygenase 1	tr|A0JMD1|A0JMD1_DANRE	859.282	2515.84	-1.55275	3.65594e-16	comp135855_c0_seq2	224-2407(+)
-	-	288.041	843.866	-1.55273	0.000277844	comp1358669_c0_seq1	201-623(+)
LOC100124909 protein	tr|A4IHW7|A4IHW7_XENTR	140.334	413.499	-1.55264	0.000283558	comp13589_c0_seq2	526-1779(+)
Putative uncharacterized protein	tr|C3ZF23|C3ZF23_BRAFL	22.6585	65.9153	-1.55188	0.000100203	comp135918_c0_seq1	2-592(+)
Uncharacterized protein	tr|F1R1I0|F1R1I0_DANRE	14.7077	42.8799	-1.5511	0.0261477	comp13593_c0_seq1	155-1297(+)
Uncharacterized protein	tr|F1NW90|F1NW90_CHICK	228.008	669.873	-1.55108	2.40131e-05	comp1359339_c0_seq1	2-880(+)
MGC80861 protein	tr|Q6DCS2|Q6DCS2_XENLA	87.08	208.686	-1.25928	2.09057e-05	comp135937_c0_seq4	230-1597(+)
ADAM 12	tr|Q8UVF2|Q8UVF2_COTCO	253.475	743.496	-1.55041	8.05908e-05	comp1359728_c0_seq1	124-1071(+)
-	-	40.5897	117.831	-1.54934	0.000136731	comp1359868_c0_seq1	378-728(+)
Uncharacterized protein	tr|G1NE28|G1NE28_MELGA	234.376	682.953	-1.54905	2.05692e-10	comp135990_c0_seq1	246-3011(+)
Uncharacterized protein (Fragment)	tr|G3VPD2|G3VPD2_SARHA	20.992	60.6863	-1.54881	3.26924e-05	comp1359902_c0_seq1	3-1712(+)
XL20 (Fragment)	tr|Q91681|Q91681_XENLA	2542.87	7435.41	-1.54861	2.32725e-26	comp13602_c0_seq1	123-7484(+)
Uncharacterized protein	tr|G1KGU4|G1KGU4_ANOCA	360.031	1051.39	-1.54858	3.06061e-09	comp1360606_c0_seq1	1-675(+)
LOC100125117 protein	tr|A4IHK1|A4IHK1_XENTR	98.2031	285.209	-1.54855	1.72975e-10	comp1361541_c0_seq1	463-12753(+)
Zinc finger protein 609	tr|G7YDE0|G7YDE0_CLOSI	19.0432	56.13	-1.54853	0.00102185	comp1361545_c0_seq1	2-613(+)
-	-	11.7064	33.8407	-1.54796	0.00172732	comp1361768_c0_seq1	658-996(+)
-	-	28.1885	84.5143	-1.54772	6.33778e-05	comp136186_c0_seq2	404-709(+)
Novel protein similar to vertebrate spectrin domain with coiled-coils 1 (SPECC1)	tr|A2ASQ4|A2ASQ4_DANRE	133.962	388.684	-1.54686	5.00857e-11	comp136187_c0_seq1	260-3379(+)
Uncharacterized protein	tr|G3WB22|G3WB22_SARHA	269.314	785.614	-1.54662	1.98213e-12	comp1362_c0_seq1	1-546(+)
Novel protein (Zgc:91870)	tr|A8WHV1|A8WHV1_DANRE	395.86	1155.68	-1.54642	4.33108e-06	comp1362295_c0_seq1	396-779(+)
-	-	57.8438	170.324	-1.54618	1.36375e-06	comp136285_c1_seq1	2-397(+)
Proline-rich nuclear receptor coactivator 2	sp|Q0VCW6|PNRC2_BOVIN	5260.39	15358.4	-1.54612	1.42056e-11	comp136309_c0_seq1	478-891(+)
-	-	111.797	326.839	-1.546	2.81934e-08	comp1363308_c0_seq1	87-398(+)
FBJ murine osteosarcoma viral oncogene homolog (Fragment)	tr|F7EI91|F7EI91_XENTR	68.4621	198.435	-1.5459	5.66521e-06	comp1363962_c0_seq1	304-1593(+)
MGC89941 protein	tr|Q66IF4|Q66IF4_XENTR	564.932	1648.45	-1.54535	0.000418886	comp13644_c0_seq1	2-1627(+)
FLJ25371	tr|B5XCM7|B5XCM7_SALSA	4.07783	12.0907	-1.54494	0.031222	comp136490_c0_seq1	230-763(+)
-	-	37.8465	111.326	-1.5444	0.000204527	comp1364932_c0_seq2	3-386(+)
Heat shock 70 kDa protein 4-like protein	tr|A2ICT2|A2ICT2_HUMAN	2502.32	7298.08	-1.54425	2.46725e-08	comp1364953_c0_seq1	1-2073(+)
-	-	24.0011	70.0378	-1.54423	0.000503108	comp136530_c0_seq3	262-756(+)
-	-	8.1251	22.4837	-1.54347	0.0207791	comp1365330_c0_seq1	2-568(+)
Uncharacterized protein (Fragment)	tr|F1N9M6|F1N9M6_CHICK	8.54418	25.8222	-1.54304	0.00545319	comp13654_c1_seq1	485-1543(+)
Brain and acute leukemia cytoplasmic protein	sp|Q8WNE9|BAALC_PIG	14.0676	40.7755	-1.54302	0.0035705	comp136540_c0_seq1	15-641(+)
Presenilin 2 (Alzheimer disease 4)	tr|F7C949|F7C949_XENTR	268.186	780.041	-1.54266	3.03842e-13	comp13655_c0_seq1	104-1450(+)
Predicted protein	tr|A7S1V2|A7S1V2_NEMVE	38.8356	113.18	-1.54237	1.45005e-06	comp1365986_c0_seq1	3-2288(+)
Chromosome undetermined scaffold_19, whole genome shotgun sequence	tr|A0CI78|A0CI78_PARTE	173.191	501.029	-1.54206	2.67589e-09	comp1366_c0_seq1	257-3736(+)
LOC100127791 protein	tr|A9JTM1|A9JTM1_XENTR	18.1454	52.3579	-1.54199	0.000118958	comp1366072_c0_seq1	311-1258(+)
Predicted protein (Fragment)	tr|A7S3C1|A7S3C1_NEMVE	59.4457	174.107	-1.54164	6.94226e-07	comp1366235_c0_seq1	288-2435(+)
Glutamate receptor, ionotropic, NMDA2C (Epsilon 3)	tr|A2A6S2|A2A6S2_MOUSE	113.108	329.711	-1.54141	0.00302383	comp1366290_c0_seq1	81-3101(+)
cDNA, FLJ93224	tr|B2R713|B2R713_HUMAN	330.421	956.718	-1.5412	2.01049e-11	comp1366609_c0_seq1	137-2278(+)
Uncharacterized protein (Fragment)	tr|F7DLQ6|F7DLQ6_MACMU	12.2318	35.9981	-1.5412	0.000627739	comp136671_c0_seq1	179-5818(+)
Uncharacterized protein	tr|G1KU97|G1KU97_ANOCA	12.1093	36.4511	-1.54107	0.00102509	comp1367_c0_seq4	2-376(+)
Putative neutral ceramidase C	sp|P0C7U2|ASA2C_HUMAN	739.225	2151.01	-1.54103	3.73762e-16	comp1367306_c0_seq1	179-2467(+)
-	-	18.7387	55.8288	-1.54088	0.0013814	comp13674_c2_seq60	3-419(+)
Si:ch211-92l17.2 protein	tr|A4FVL2|A4FVL2_DANRE	199.147	578.686	-1.5406	3.11849e-13	comp1367699_c0_seq1	202-3105(+)
-	-	676.975	1971.14	-1.54057	3.49294e-08	comp1367728_c0_seq1	148-1239(+)
LOC100127642 protein	tr|A8KBD7|A8KBD7_XENTR	369.739	1073.48	-1.53865	5.0007e-08	comp1367868_c0_seq1	3-2816(+)
-	-	477.599	1387.02	-1.53864	4.50272e-07	comp1368_c0_seq1	2-307(+)
-	-	4.91275	15.2094	-1.53823	0.023252	comp13681_c0_seq20	225-599(+)
Putative uncharacterized protein	tr|A3J366|A3J366_9FLAO	15.91	45.26	-1.53821	0.000932455	comp136886_c0_seq1	1-339(+)
-	-	11.8934	33.7383	-1.53747	0.00239008	comp136910_c0_seq1	2-2974(+)
-	-	43.4601	125.354	-1.53708	0.000462261	comp1369384_c0_seq2	84-386(+)
-	-	958.073	2780.19	-1.53704	0.0476489	comp136971_c0_seq1	2-301(+)
Uncharacterized protein	tr|G3VUF6|G3VUF6_SARHA	12.9409	38.3675	-1.5368	0.00677711	comp136978_c1_seq6	2-1207(+)
Putative uncharacterized protein POFUT1	tr|Q8AWB4|Q8AWB4_CHICK	360.121	1042.92	-1.53591	3.99823e-06	comp1370719_c0_seq1	154-1290(+)
Uncharacterized protein	tr|G3WD61|G3WD61_SARHA	57.5717	167.077	-1.53576	4.73345e-05	comp13708_c0_seq1	824-2749(+)
cDNA FLJ75883, highly similar to Homo sapiens glucosamine (N-acetyl)-6-sulfatase (Sanfilippo disease IIID) (GNS), mRNA	tr|A8K6V6|A8K6V6_HUMAN	465.374	1349.76	-1.53528	1.17705e-05	comp137082_c0_seq8	3668-5284(+)
Plexin B3	tr|A2AFF9|A2AFF9_MOUSE	480.914	1392.65	-1.53463	5.39223e-17	comp1370860_c0_seq1	543-6176(+)
-	-	30.8269	89.4532	-1.53456	2.63285e-05	comp13710_c0_seq4	2-316(+)
Protocadherin 1A1	tr|A4KCG2|A4KCG2_TAKRU	17.193	49.7686	-1.53384	0.000441665	comp1371429_c0_seq1	2-2350(+)
-	-	16.6175	48.7249	-1.53329	0.000171389	comp137144_c0_seq1	2-313(+)
-	-	54.4173	157.264	-1.53322	3.67522e-06	comp1371469_c0_seq1	1-477(+)
Uncharacterized protein (Fragment)	tr|F6T8U1|F6T8U1_ORNAN	11.1486	33.0169	-1.53272	0.00459884	comp1371569_c0_seq1	345-1712(+)
PRKCSH protein	tr|A6QR57|A6QR57_BOVIN	17.6572	51.7327	-1.53245	0.0018721	comp13718_c0_seq8	258-3422(+)
Reverse transcriptase-like protein	tr|Q7T271|Q7T271_PAROL	14.2707	42.0332	-1.53235	0.00350601	comp137190_c0_seq1	2-361(+)
Mannosidase, alpha, class 1B, member 1	tr|A5WWD5|A5WWD5_DANRE	200.277	577.775	-1.53225	8.85616e-11	comp13723_c0_seq1	244-2223(+)
-	-	12.0337	34.4662	-1.53192	0.00220247	comp13725_c0_seq1	3-350(+)
Novel protein (Zgc:91846)	tr|A2CEY5|A2CEY5_DANRE	1132.67	3276.96	-1.5319	1.49062e-12	comp1372679_c0_seq1	365-2185(+)
-	-	4.5259	13.6515	-1.53138	0.0300869	comp137288_c0_seq1	309-611(+)
-	-	38.8202	110.978	-1.53132	0.000241004	comp13733_c0_seq1	3-374(+)
-	-	136.471	395.231	-1.5313	0.000194848	comp1373355_c0_seq1	1-486(+)
Calcitonin gene-related peptide-receptor component protein	tr|C1BIW6|C1BIW6_OSMMO	145.411	419.401	-1.53129	1.6305e-06	comp137348_c0_seq9	67-489(+)
Bapxr protein (Fragment)	tr|A0JM90|A0JM90_XENTR	107.337	310.274	-1.53055	1.91819e-11	comp13736_c0_seq2	129-3671(+)
cDNA FLJ56206, highly similar to Homo sapiens nuclear protein UKp68 , transcript variant 1, mRNA	tr|B4E2H4|B4E2H4_HUMAN	201.379	583.183	-1.52967	2.96867e-11	comp137398_c0_seq1	223-2667(+)
ORF2-encoded protein (Fragment)	tr|Q3LG56|Q3LG56_DANRE	8.97446	26.0313	-1.5292	0.0114369	comp137405_c0_seq9	999-1475(+)
Uncharacterized protein (Fragment)	tr|G1N288|G1N288_MELGA	163.771	473.38	-1.52908	3.79873e-06	comp1374109_c0_seq1	240-1769(+)
DOCK3 protein (Fragment)	tr|A3KMG4|A3KMG4_HUMAN	19.6188	57.3002	-1.52902	9.97991e-05	comp137413_c0_seq1	375-6587(+)
Uncharacterized protein	tr|F6QKC1|F6QKC1_MONDO	13.3762	39.2395	-1.52873	0.000123396	comp1374257_c0_seq1	650-1876(+)
Uncharacterized protein (Fragment)	tr|G3WZK4|G3WZK4_SARHA	29.9036	84.9212	-1.52853	3.82359e-05	comp137462_c0_seq2	79-2646(+)
Uncharacterized protein (Fragment)	tr|F6XZC7|F6XZC7_HORSE	998.747	2878.32	-1.5284	2.60526e-11	comp1375176_c0_seq3	377-1927(+)
-	-	33.8717	97.0428	-1.52795	0.000760202	comp1375218_c0_seq1	75-422(+)
Uncharacterized protein (Fragment)	tr|F6SX88|F6SX88_XENTR	162.085	467.737	-1.52747	4.13724e-10	comp13754_c0_seq1	2-532(+)
Reverse transcriptase-like protein	tr|Q9YGS2|Q9YGS2_TAKRU	573.597	1654.15	-1.52739	1.23962e-09	comp1375409_c0_seq2	1-333(+)
Uncharacterized protein	tr|E7F2R2|E7F2R2_DANRE	86.1354	247.653	-1.52703	5.299e-10	comp1375463_c0_seq2	2-1360(+)
-	-	4.40177	13.4071	-1.5267	0.0363931	comp137577_c0_seq5	1-363(+)
Polyprotein (Fragment)	tr|Q6IMM8|Q6IMM8_LYTVA	18.7644	53.8167	-1.52644	0.00151998	comp137603_c1_seq1	1-309(+)
-	-	4.78694	14.9099	-1.52631	0.0359565	comp137624_c0_seq1	2-331(+)
Mucolipin 1	tr|A2BGV1|A2BGV1_DANRE	237.537	681.958	-1.526	5.47067e-09	comp137662_c0_seq1	279-2060(+)
Retrovirus-related Pol polyprotein LINE-1	sp|P11369|POL2_MOUSE	6.87432	19.6389	-1.52506	0.0205328	comp137676_c0_seq4	2-337(+)
Uncharacterized protein (Fragment)	tr|F1M7H4|F1M7H4_RAT	7.95585	22.3886	-1.52492	0.0212586	comp1376871_c0_seq1	571-1092(+)
Ras-related protein Rab-43	sp|Q86YS6|RAB43_HUMAN	237.638	682.528	-1.52473	3.03226e-11	comp1377044_c0_seq1	712-1365(+)
Nasal embryonic LHRH factor	tr|A2AJ92|A2AJ92_MOUSE	95.0647	273.783	-1.52451	2.29521e-09	comp137735_c0_seq1	607-2298(+)
Chromosome 8 SCAF15119, whole genome shotgun sequence	tr|Q4RFG3|Q4RFG3_TETNG	170.666	491.27	-1.52441	6.0344e-06	comp137761_c0_seq1	193-690(+)
Uncharacterized protein (Fragment)	tr|F7BSM8|F7BSM8_ORNAN	391.78	1125.51	-1.5243	2.9625e-15	comp1377767_c0_seq2	159-2522(+)
Diacylglycerol kinase zeta	tr|A2AHJ7|A2AHJ7_MOUSE	270.687	778.979	-1.52421	4.07775e-14	comp13781_c0_seq1	676-3636(+)
Uncharacterized protein	tr|B4DDI2|B4DDI2_HUMAN	16.4822	46.8131	-1.52215	0.000359124	comp1378503_c0_seq1	1081-3210(+)
LOC446934 protein (Fragment)	tr|Q66J08|Q66J08_XENLA	65.7283	189.219	-1.52199	9.89062e-08	comp137866_c0_seq3	231-578(+)
Transient receptor potential cation channel subfamily V member 6	sp|Q9R186|TRPV6_RAT	130.584	374.138	-1.52181	2.13511e-05	comp1378665_c0_seq1	530-952(+)
C-C motif chemokine 20	sp|O89093|CCL20_MOUSE	16.5545	38.663	-1.21717	0.00558241	comp13788_c3_seq1	217-630(+)
Uncharacterized protein (Fragment)	tr|F7CAD3|F7CAD3_MONDO	79.5806	228.251	-1.52178	2.1148e-08	comp137912_c0_seq9	314-3595(+)
Uncharacterized protein (Fragment)	tr|F6Y8Z9|F6Y8Z9_HORSE	5.5462	16.613	-1.52148	0.0172854	comp137915_c0_seq2	57-1139(+)
Gag-Pol polyprotein	tr|C7C200|C7C200_SCHJA	36.5135	103.26	-1.52094	2.02511e-06	comp137993_c0_seq4	1-432(+)
-	-	935.499	2682.76	-1.52031	8.70994e-07	comp1380130_c0_seq1	1-309(+)
Staufen (RNA binding protein) homolog 1 (Drosophila)	tr|A2A5R8|A2A5R8_MOUSE	2570.64	7370.55	-1.52028	1.02646e-14	comp1380358_c0_seq1	266-2485(+)
-	-	5.66866	16.3619	-1.51966	0.0491829	comp13809_c0_seq1	453-890(+)
Novel protein (4930402H24Rik)	tr|A2AJP0|A2AJP0_MOUSE	124.865	357.579	-1.51918	7.14674e-14	comp1380942_c0_seq1	3-3686(+)
KCNA2 protein	tr|A6H7J0|A6H7J0_BOVIN	5.7928	16.3688	-1.51874	0.0261678	comp1381024_c0_seq1	736-2235(+)
Uncharacterized protein (Fragment)	tr|F7E472|F7E472_MONDO	4.27763	13.1689	-1.51871	0.0360017	comp1381093_c0_seq1	1-1359(+)
-	-	40.82	116.983	-1.51776	2.98738e-08	comp1381174_c0_seq1	2-322(+)
-	-	1100.85	3152.43	-1.51752	2.61503e-06	comp13814_c0_seq1	2221-2559(+)
Cyclin-Y	sp|Q8ND76|CCNY_HUMAN	206.842	589.685	-1.51731	6.40791e-11	comp138141_c0_seq11	760-1785(+)
-	-	13.6696	37.9491	-1.51629	0.00879059	comp138145_c0_seq1	264-1145(+)
-	-	45.2625	128.38	-1.51575	7.58545e-07	comp1381519_c0_seq1	2-307(+)
Putative uncharacterized protein	tr|C3Z0X4|C3Z0X4_BRAFL	11.3534	33.6899	-1.51575	0.00579968	comp1381567_c0_seq1	140-892(+)
-	-	994.813	2842.98	-1.51537	8.43996e-12	comp138163_c0_seq9	1029-1373(+)
Syntrophin, basic 1 (Predicted)	tr|D3ZWC6|D3ZWC6_RAT	98.6089	279.263	-1.51471	3.27465e-10	comp1381636_c0_seq1	2-1255(+)
Uncharacterized protein	tr|G1KAF9|G1KAF9_ANOCA	2755.76	7871.48	-1.51467	4.83877e-14	comp1381818_c0_seq1	595-2130(+)
PAFAH1B1 protein	tr|A5D7P3|A5D7P3_BOVIN	178.893	511.393	-1.51328	8.10145e-07	comp1381843_c0_seq1	386-1618(+)
BTB/POZ domain-containing protein KCTD3	sp|Q9Y597|KCTD3_HUMAN	51.574	146.434	-1.51271	3.86517e-06	comp1381862_c0_seq1	2-544(+)
Casein kinase 1, delta	tr|A2ABP1|A2ABP1_MOUSE	559.607	1594.3	-1.51247	3.24425e-16	comp1381929_c0_seq1	520-1767(+)
Early activation antigen CD69	sp|Q07108|CD69_HUMAN	26.6768	75.7299	-1.51185	4.05488e-05	comp138217_c0_seq2	1-903(+)
-	-	66.3602	187.585	-1.51075	2.2747e-07	comp1382250_c0_seq1	1-342(+)
MYH11 protein	tr|A6QLN6|A6QLN6_BOVIN	73.6433	207.818	-1.51027	0.000595781	comp1382429_c0_seq1	2-2368(+)
Uncharacterized protein (Fragment)	tr|F7GZX8|F7GZX8_CALJA	175.963	500.118	-1.51023	1.89472e-06	comp13827_c0_seq3	1-1737(+)
Tbx15 protein	tr|A1A5U2|A1A5U2_DANRE	64.781	184.295	-1.50986	2.46517e-07	comp13828_c0_seq9	509-2302(+)
HERV-V_19q13.41 provirus ancestral Env polyprotein 1	sp|B6SEH8|ERVV1_HUMAN	361.402	1030.43	-1.50964	6.09977e-06	comp1382870_c0_seq1	186-551(+)
Uncharacterized protein (Fragment)	tr|G1KI13|G1KI13_ANOCA	12.7879	35.6446	-1.5094	0.00408923	comp1383_c0_seq1	415-2598(+)
Laminin alpha-3 chain variant 2	tr|B0YJ33|B0YJ33_HUMAN	11.0907	32.5917	-1.50924	0.00414379	comp1383098_c0_seq1	2287-7638(+)
Calcium-binding protein p22	sp|Q3SYS6|CHP1_BOVIN	776.028	2210.27	-1.5092	6.43807e-07	comp1383107_c0_seq1	158-745(+)
ORL1-like opioid receptor	tr|Q645G3|Q645G3_TARGR	17.7602	50.2941	-1.50896	0.00100805	comp1383684_c0_seq1	751-1857(+)
MGC130623 protein	tr|B3DLM4|B3DLM4_XENLA	258.17	733.855	-1.50882	1.25175e-06	comp138369_c0_seq1	537-1742(+)
ORF2-encoded protein (Fragment)	tr|Q3LG56|Q3LG56_DANRE	25.6387	72.8175	-1.50874	0.000699238	comp1384162_c0_seq1	3-326(+)
Uncharacterized protein	tr|G1MZL8|G1MZL8_MELGA	54.749	155.815	-1.50837	7.52527e-06	comp1384552_c0_seq1	1-810(+)
-	-	79.6239	228.104	-1.50834	6.8215e-06	comp1384578_c0_seq1	3-641(+)
Uncharacterized protein	tr|G3P8A5|G3P8A5_GASAC	13.7921	37.3568	-1.50821	0.000676596	comp1384637_c0_seq1	3-455(+)
Uncharacterized protein (Fragment)	tr|F1Q804|F1Q804_DANRE	14.7945	42.9329	-1.50808	0.00475848	comp138470_c0_seq2	1-465(+)
Ercc6 protein (Fragment)	tr|A3KMN2|A3KMN2_MOUSE	56.5608	161.907	-1.50803	3.48788e-08	comp1384726_c0_seq1	56-4552(+)
-	-	13.7002	40.0147	-1.50802	0.00104786	comp138474_c0_seq2	2-307(+)
Uncharacterized protein (Fragment)	tr|F1NM14|F1NM14_CHICK	47.3142	134.329	-1.50765	1.32545e-05	comp1384963_c0_seq1	405-1211(+)
-	-	791.227	2246.2	-1.5072	1.05335e-14	comp1384972_c0_seq1	2-304(+)
Uncharacterized protein	tr|G3WYD4|G3WYD4_SARHA	1586.59	4508.94	-1.50715	1.18677e-10	comp1385281_c0_seq1	137-742(+)
Trimeric intracellular cation channel type B	sp|Q28FA9|TM38B_XENTR	12.8023	36.6766	-1.5071	0.0124335	comp13853_c1_seq1	3-1118(+)
Uncharacterized protein (Fragment)	tr|F6TKM8|F6TKM8_XENTR	6.56314	18.96	-1.50692	0.0107572	comp1385923_c0_seq1	132-437(+)
Ethanolamine kinase 1 (Predicted)	tr|D3ZXB8|D3ZXB8_RAT	107.629	303.311	-1.50642	4.60483e-07	comp13861_c0_seq1	327-1409(+)
Vacuolar ATP synthase subunit B	tr|A1E4A8|A1E4A8_BOMMO	823.19	2337.19	-1.50629	5.68596e-16	comp13864_c0_seq1	1-1092(+)
-	-	108.822	308.476	-1.50597	0.022383	comp1386598_c0_seq1	336-758(+)
Slc5a10 protein	tr|B1WBS5|B1WBS5_RAT	12.0788	33.4575	-1.50534	0.0061361	comp13866_c0_seq2	123-2060(+)
Integral membrane protein GPR177	tr|B5X4L9|B5X4L9_SALSA	1080.86	3065.13	-1.50445	1.85499e-11	comp1386920_c0_seq2	393-1829(+)
-	-	74.2666	209.47	-1.50431	2.6906e-08	comp138693_c0_seq1	1-429(+)
CDH1 protein	tr|A6QLC4|A6QLC4_BOVIN	7.05801	19.4458	-1.50412	0.0329587	comp1387186_c0_seq2	285-2582(+)
Uncharacterized protein (Fragment)	tr|F6X5V5|F6X5V5_XENTR	28.714	81.3168	-1.504	0.00108271	comp138719_c0_seq2	2-892(+)
-	-	11.5873	32.9262	-1.50324	0.00822251	comp1387472_c0_seq1	325-831(+)
-	-	615.535	1744.53	-1.50298	0.0114897	comp1387519_c0_seq1	295-657(+)
Putative uncharacterized protein	tr|A5FFY9|A5FFY9_FLAJ1	58.6872	166.082	-1.50287	0.00108533	comp138754_c2_seq2	3-461(+)
Dipeptidyl peptidase 9	sp|Q86TI2|DPP9_HUMAN	11.0278	32.0064	-1.50266	0.00454611	comp138754_c2_seq9	3-581(+)
-	-	27.3569	79.9422	-1.50252	4.1181e-05	comp1387947_c0_seq1	3-422(+)
-	-	10.9377	30.4955	-1.50187	0.0120293	comp1388138_c0_seq1	2-334(+)
Uncharacterized protein	tr|G1MZ74|G1MZ74_MELGA	26.7508	76.9574	-1.50185	0.000207069	comp1388819_c0_seq1	3-467(+)
FGF19	tr|B7U4G3|B7U4G3_XENTR	100.089	283.523	-1.50171	2.25053e-05	comp1388910_c0_seq1	1-756(+)
Myocardin	tr|B7ZRH1|B7ZRH1_XENLA	87.1718	246.762	-1.50166	1.21276e-10	comp138913_c1_seq9	258-3218(+)
-	-	364.219	1031.04	-1.50121	0.000181684	comp138939_c0_seq1	3-380(+)
-	-	21.2547	60.0073	-1.50117	0.00125771	comp138942_c0_seq1	1-378(+)
Ubiquitin carboxyl-terminal hydrolase	tr|A0JLZ0|A0JLZ0_XENTR	146.222	413.856	-1.50048	6.14953e-09	comp1389495_c0_seq1	308-4549(+)
-	-	14.627	39.6912	-1.50041	0.000275231	comp138951_c0_seq1	2-376(+)
PRKD2 protein (Fragment)	tr|A0JLT6|A0JLT6_HUMAN	537.397	1518.3	-1.49962	9.24022e-12	comp1389619_c0_seq1	3762-6401(+)
Uncharacterized protein (Fragment)	tr|F6YPG9|F6YPG9_XENTR	58.4594	165.116	-1.49947	1.55323e-07	comp138963_c0_seq2	232-1209(+)
Uncharacterized protein (Fragment)	tr|G1SYZ3|G1SYZ3_RABIT	41.4551	116.883	-1.49903	0.000401021	comp139_c0_seq1	194-3409(+)
-	-	13.1118	37.1307	-1.49812	0.0404219	comp139001_c0_seq1	462-863(+)
LAMA3 protein (Fragment)	tr|Q566Q1|Q566Q1_HUMAN	20.8662	58.0868	-1.49786	0.000139675	comp1390023_c0_seq1	2-1240(+)
Phosphatidylinositol-specific phospholipase C, X domain containing 2 (Fragment)	tr|F7EUA7|F7EUA7_XENTR	22.4408	64.0628	-1.49784	0.00128956	comp1390107_c0_seq1	598-1542(+)
-	-	7.93973	21.5379	-1.49779	0.0298224	comp1390177_c0_seq1	392-1390(+)
Keratin, type I cytoskeletal 15	sp|O77727|K1C15_SHEEP	10.1784	27.8579	-1.49682	0.00738044	comp13905_c0_seq2	1-687(+)
Uncharacterized protein	tr|E7F1A1|E7F1A1_DANRE	9.66746	26.9332	-1.49656	0.00392096	comp13906_c0_seq2	235-1728(+)
Resistance to inhibitors of cholinesterase 8 homolog A	tr|A7M747|A7M747_DANRE	104.61	295.461	-1.49641	3.22096e-05	comp13911_c0_seq2	120-1739(+)
Beta-spectrin (Fragment)	tr|F0J9E3|F0J9E3_AMBVA	11.1358	31.4779	-1.49615	0.0256267	comp139115_c0_seq3	1-360(+)
Zinc finger protein 541	sp|Q0GGX2|ZN541_MOUSE	9.86894	27.8574	-1.49511	0.00425641	comp139123_c0_seq1	3-989(+)
LOC443595 protein (Fragment)	tr|Q6GQ03|Q6GQ03_XENLA	84.0648	236.829	-1.4949	6.35234e-05	comp139148_c0_seq1	238-1419(+)
Hemoglobin subunit alpha-2	sp|P10784|HBA2_TRICR	576.544	1620.79	-1.4926	3.57472e-13	comp139149_c0_seq1	650-1078(+)
-	-	261.396	735.994	-1.49248	2.56609e-05	comp13920_c0_seq1	68-367(+)
Nuclear factor, erythroid derived 2,-like 1	tr|A2A6D2|A2A6D2_MOUSE	341.25	959.178	-1.49243	8.81735e-11	comp1392334_c0_seq3	822-3128(+)
T-cell activation Rho GTPase-activating protein	tr|Q08CX6|Q08CX6_XENTR	41.1329	116.112	-1.49239	0.000245297	comp13924_c0_seq18	150-2939(+)
CD8 alpha (Fragment)	tr|A6YRS5|A6YRS5_PERMA	47.5073	133.586	-1.49196	2.14715e-06	comp1392968_c0_seq1	236-949(+)
Uncharacterized protein (Fragment)	tr|F7G6A6|F7G6A6_ORNAN	11.2761	32.1315	-1.4915	0.0029074	comp13930_c1_seq2	440-1918(+)
-	-	42.9108	120.915	-1.49148	0.000499299	comp13930_c4_seq1	919-1284(+)
-	-	11.9708	33.6193	-1.49138	0.00141647	comp1393134_c0_seq1	367-726(+)
Estrogen related receptor, beta	tr|A2RTQ7|A2RTQ7_MOUSE	136.351	382.113	-1.49128	8.30593e-08	comp139324_c0_seq1	163-1560(+)
Uncharacterized protein (Fragment)	tr|F6ZYR9|F6ZYR9_ORNAN	252.038	705.531	-1.48966	2.89634e-10	comp1393515_c0_seq1	39-1406(+)
Aspartyl/asparaginyl beta-hydroxylase	sp|Q28056|ASPH_BOVIN	16.6804	46.2387	-1.4896	0.000122432	comp1393577_c0_seq1	251-1336(+)
-	-	12.6671	35.2735	-1.48913	0.00856635	comp1393649_c0_seq1	1-396(+)
Rac-2 protein	tr|Q6AZF6|Q6AZF6_XENLA	208.491	587.183	-1.48872	2.96031e-05	comp139371_c0_seq1	658-1404(+)
Uncharacterized protein	tr|F6YMD2|F6YMD2_MONDO	124.18	345.123	-1.48864	1.00647e-07	comp1393793_c0_seq1	399-2393(+)
Novel protein (Zgc:92854)	tr|A2AWU1|A2AWU1_DANRE	9.60791	26.344	-1.48834	0.00352834	comp1394185_c0_seq1	1516-2973(+)
Novel protein	tr|A3KPM7|A3KPM7_DANRE	10.828	30.8405	-1.48669	0.00679277	comp1394512_c0_seq2	264-3299(+)
-	-	781.144	2188.8	-1.48642	0.0134919	comp1394595_c0_seq1	3-473(+)
Putative uncharacterized protein (Fragment)	tr|D2HBX9|D2HBX9_AILME	17.9617	50.9201	-1.48551	0.000283992	comp1394690_c0_seq1	683-5824(+)
Predicted protein	tr|A7SGD5|A7SGD5_NEMVE	75.4783	209.86	-1.48473	2.25515e-10	comp139470_c0_seq2	241-4245(+)
-	-	12.2174	33.9276	-1.48354	0.00156266	comp139544_c0_seq1	3-440(+)
-	-	108.261	300.755	-1.483	1.38443e-10	comp13955_c0_seq1	2275-2649(+)
-	-	6.99846	19.2238	-1.48281	0.0212137	comp139552_c0_seq2	2-364(+)
Ryanodine receptor 3	tr|A2AGL3|A2AGL3_MOUSE	101.818	284.579	-1.48263	3.15767e-10	comp1395536_c0_seq1	2-1531(+)
-	-	8.21352	23.2218	-1.48256	0.0144443	comp1395587_c0_seq1	3-323(+)
-	-	18.6904	50.9754	-1.48239	0.00232791	comp13956_c0_seq2	3-329(+)
Uncharacterized protein (Fragment)	tr|F7FQ92|F7FQ92_ORNAN	131.122	364.693	-1.48154	2.33218e-11	comp139568_c0_seq1	352-3462(+)
HERV-R(b)_3p24.3 provirus ancestral Env polyprotein	sp|P60509|ERB1_HUMAN	728.744	2034.67	-1.48136	7.71773e-05	comp139574_c0_seq1	58-432(+)
Collagenase	tr|Q5D712|Q5D712_NOTVI	67.1066	155.647	-1.21547	1.82835e-05	comp139623_c0_seq1	221-1639(+)
Ras-related protein Rab-37	sp|Q9JKM7|RAB37_MOUSE	181.891	507.038	-1.4812	1.60987e-20	comp139626_c0_seq2	392-1102(+)
Uncharacterized protein (Fragment)	tr|F6XI68|F6XI68_XENTR	15.0461	42.6168	-1.48094	0.00304258	comp1396267_c0_seq1	3-746(+)
Uncharacterized protein (Fragment)	tr|F1N8F2|F1N8F2_CHICK	149.389	415.844	-1.47998	2.16865e-05	comp13965_c0_seq1	145-708(+)
Uncharacterized protein	tr|E7FDI2|E7FDI2_DANRE	26.3027	74.0741	-1.47992	0.000522054	comp1396502_c0_seq1	240-1466(+)
Uncharacterized protein	tr|E7F1C8|E7F1C8_DANRE	771.4	2152.16	-1.47951	1.29793e-07	comp139651_c0_seq1	842-2626(+)
-	-	487.373	1358.61	-1.47906	6.44515e-10	comp1396776_c0_seq1	397-819(+)
RNF2 protein	tr|A6QLQ0|A6QLQ0_BOVIN	677.731	1889.28	-1.47806	1.41401e-08	comp1397237_c0_seq1	181-1221(+)
HCG1813980, isoform CRA_d	tr|B7Z874|B7Z874_HUMAN	1473.77	4103.31	-1.47806	1.31897e-08	comp13976_c0_seq2	3-4289(+)
cDNA, FLJ96449	tr|B2RD46|B2RD46_HUMAN	394.818	1096.99	-1.47772	3.1271e-12	comp1397665_c0_seq1	92-3736(+)
Alsin	sp|Q96Q42|ALS2_HUMAN	23.0276	63.2594	-1.4774	3.65013e-05	comp13977_c0_seq1	3-2027(+)
-	-	22.6211	64.8077	-1.47727	1.89261e-05	comp1398_c0_seq1	20-349(+)
PDZ domain containing 8	tr|B9EJ80|B9EJ80_MOUSE	68.6753	190.074	-1.47647	1.9685e-06	comp13980_c0_seq1	236-3637(+)
-	-	6.68728	18.6086	-1.47564	0.0423406	comp1398241_c0_seq1	110-481(+)
-	-	34.6759	97.4704	-1.47548	0.00112466	comp139830_c0_seq2	1-300(+)
-	-	32.4407	89.0687	-1.47513	0.000354808	comp1398328_c0_seq1	634-954(+)
Uncharacterized protein (Fragment)	tr|G3SNY7|G3SNY7_LOXAF	514.657	1431.08	-1.47511	2.98923e-12	comp139836_c0_seq1	790-2568(+)
SprE	tr|A1E5T9|A1E5T9_FLAJ1	46.1263	128.1	-1.47505	0.00516728	comp139837_c0_seq1	2-853(+)
Nuclear receptor coactivator 5 (Fragment)	tr|Q28CV1|Q28CV1_XENTR	967.238	2688.31	-1.47491	3.00842e-08	comp13987_c0_seq1	260-2440(+)
cDNA FLJ52785, highly similar to Protein cereblon	tr|B4DW89|B4DW89_HUMAN	164.611	456.861	-1.47478	3.55564e-07	comp1398950_c0_seq1	51-1433(+)
-	-	178.901	497.503	-1.47474	6.88228e-08	comp139896_c0_seq4	10-348(+)
ORF2-encoded protein (Fragment)	tr|Q3LG56|Q3LG56_DANRE	12.9137	34.974	-1.4747	0.000233867	comp1399263_c0_seq1	23-439(+)
-	-	5.46718	14.8198	-1.4747	0.037937	comp1399570_c0_seq1	2-310(+)
Uncharacterized protein	tr|G3VG03|G3VG03_SARHA	17.3928	39.9037	-1.19988	0.00467267	comp1400_c0_seq1	2-1360(+)
C2CD2L protein	tr|A7Z071|A7Z071_BOVIN	35.3562	98.8988	-1.47358	4.10139e-05	comp140008_c0_seq1	2150-4255(+)
NGAP protein	tr|A0JGZ7|A0JGZ7_TETNG	119.55	331.902	-1.47325	3.30903e-07	comp140020_c0_seq1	1124-4933(+)
-	-	66.1075	184.636	-1.47316	1.55531e-05	comp1400606_c0_seq1	1-1023(+)
Uncharacterized protein	tr|E1BW65|E1BW65_CHICK	29.5439	81.9625	-1.47301	0.00142522	comp140088_c0_seq4	3-347(+)
Cytohesin 3	tr|A0JLZ9|A0JLZ9_XENTR	54.6171	151.378	-1.47272	2.19803e-06	comp14010_c0_seq1	301-1497(+)
Probable serine/threonine-protein phosphatase PP2A regulatory subunit (Fragment)	tr|G7YB72|G7YB72_CLOSI	69.7585	192.442	-1.4723	0.000345594	comp1401032_c0_seq1	3-545(+)
BUB1 budding uninhibited by benzimidazoles 1 homolog beta (Yeast)	tr|B7ZQ97|B7ZQ97_XENLA	1778.51	4934.06	-1.47184	2.37715e-06	comp14016_c0_seq1	166-3519(+)
Uncharacterized protein	tr|B4DL02|B4DL02_HUMAN	172.974	480.736	-1.47139	1.38115e-07	comp14017_c0_seq1	163-1698(+)
-	-	7.13368	20.3178	-1.46961	0.0324773	comp140173_c0_seq1	3-434(+)
Myocyte enhancer factor 2D	tr|Q0IHY6|Q0IHY6_XENTR	286.357	792.894	-1.46908	1.12096e-09	comp1401776_c0_seq1	2-409(+)
Cadherin EGF LAG seven-pass G-type receptor 3	sp|Q9NYQ7|CELR3_HUMAN	18.3937	50.4637	-1.46904	0.0071989	comp1402_c3_seq9	157-1794(+)
-	-	13.8872	38.9427	-1.4689	0.00508633	comp14020_c0_seq7	1-306(+)
Eif2c1 protein (Fragment)	tr|A2VDG1|A2VDG1_MOUSE	47.6655	130.646	-1.46887	6.43953e-06	comp1402133_c0_seq1	2-1111(+)
-	-	7.05801	19.2268	-1.46885	0.0136882	comp1402554_c0_seq2	170-541(+)
Uncharacterized protein	tr|G3TP90|G3TP90_LOXAF	36.5151	101.845	-1.46826	6.37058e-05	comp14026_c0_seq1	361-2052(+)
-	-	15.4441	41.3811	-1.46814	0.00747633	comp140284_c0_seq1	2-319(+)
Pema-SRCR protein (Precursor)	tr|Q92098|Q92098_PETMA	48.821	135.207	-1.46798	0.000300503	comp1402860_c0_seq1	60-2390(+)
LOC304758 protein	tr|A9CMA7|A9CMA7_RAT	73.3262	204.279	-1.46749	1.032e-09	comp1402872_c0_seq1	1-2256(+)
-	-	8.41501	23.8691	-1.46743	0.0379632	comp140308_c0_seq2	23-415(+)
-	-	30.0422	83.0164	-1.46689	0.000450711	comp1403183_c0_seq1	65-370(+)
X1311 protein	tr|Q6DD42|Q6DD42_XENLA	1364.6	3771.28	-1.46686	1.52678e-09	comp14037_c0_seq1	1-1497(+)
Protein unc-119 homolog B	sp|A6NIH7|U119B_HUMAN	270.138	745.368	-1.46672	1.21451e-07	comp1403844_c0_seq1	316-1047(+)
Predicted protein	tr|A7SFC9|A7SFC9_NEMVE	85.0189	233.412	-1.46659	3.41229e-06	comp1404_c0_seq1	245-4171(+)
-	-	36.0509	100.381	-1.46658	8.98936e-07	comp14040_c1_seq1	273-632(+)
Eukaryotic translation initiation factor 4, gamma 2	tr|A0JNY7|A0JNY7_MOUSE	1187.32	3279.5	-1.46611	1.49517e-14	comp140400_c0_seq1	894-2984(+)
Uncharacterized protein (Fragment)	tr|G1MYQ5|G1MYQ5_MELGA	46.3212	126.647	-1.4658	0.000560801	comp140454_c0_seq2	106-3750(+)
Uncharacterized protein	tr|G3VDH3|G3VDH3_SARHA	34.3231	94.7493	-1.4658	0.000152988	comp1404646_c0_seq2	150-2069(+)
Testis-specific kinase 2	tr|A2AGD8|A2AGD8_MOUSE	26.7993	74.2412	-1.46568	7.99196e-05	comp140501_c0_seq1	258-2171(+)
Predicted protein	tr|A7S0X1|A7S0X1_NEMVE	133.321	367.124	-1.46565	5.31561e-07	comp140507_c0_seq3	1150-4530(+)
HIAT1 protein	tr|A6QLP5|A6QLP5_BOVIN	329.551	909.58	-1.46555	1.4529e-07	comp14052_c0_seq1	386-1846(+)
-	-	17.6361	48.5071	-1.46515	0.000140559	comp140552_c1_seq4	3-332(+)
Uncharacterized protein (Fragment)	tr|F1P450|F1P450_CHICK	68.9593	188.487	-1.46462	8.58287e-06	comp140552_c1_seq5	129-2996(+)
LOC733941 protein	tr|A0JM03|A0JM03_XENTR	592.421	1636.14	-1.4645	2.14458e-11	comp140558_c1_seq1	1849-6675(+)
Promotilin	sp|P12872|MOTI_HUMAN	17.8877	40.0669	-1.17891	0.0114231	comp1405612_c0_seq1	142-480(+)
Uncharacterized protein (Fragment)	tr|G3P3W9|G3P3W9_GASAC	456.25	1258.85	-1.46386	0.000168407	comp140563_c0_seq1	1-12924(+)
-	-	98.0788	270.412	-1.46382	1.08774e-06	comp140583_c1_seq5	286-597(+)
-	-	11.2744	31.8512	-1.46378	0.00484719	comp14061_c0_seq1	239-616(+)
Tensin like C1 domain containing phosphatase a	tr|E9QDB1|E9QDB1_DANRE	344.63	951.445	-1.46343	1.19712e-06	comp140622_c1_seq3	61-5217(+)
Novel protein similar to vertebrate proline rich region 18 (PRR18) (Fragment)	tr|B8JIX8|B8JIX8_DANRE	8.21688	22.5621	-1.46309	0.0146078	comp1406421_c0_seq1	315-1073(+)
Ester hydrolase C11orf54 homolog	sp|Q6GME2|CK054_XENLA	42.8462	117.123	-1.46254	8.79351e-05	comp140672_c0_seq2	2-409(+)
LOC100158554 protein (Fragment)	tr|B2GUC6|B2GUC6_XENTR	15.4168	42.9758	-1.46215	0.0111496	comp14068_c0_seq2	3-2300(+)
-	-	25.1583	70.6041	-1.46157	8.40605e-06	comp140739_c0_seq2	2-343(+)
Serologically defined colon cancer antigen 3	sp|Q96C92|SDCG3_HUMAN	54.9861	152.864	-1.46136	1.1944e-07	comp1407942_c0_seq1	332-1003(+)
UNC45A protein	tr|A5PKJ5|A5PKJ5_BOVIN	274.047	752.087	-1.46119	1.18921e-18	comp14085_c0_seq2	3-2954(+)
Troponin I	tr|G7Y343|G7Y343_CLOSI	17.364	46.4187	-1.46093	0.00556849	comp1408647_c0_seq1	3-416(+)
Putative uncharacterized protein	tr|A4K534|A4K534_BUFBG	380.534	1046.63	-1.45999	2.44416e-15	comp1408836_c0_seq2	179-2317(+)
-	-	17.0689	47.2994	-1.45994	0.00248238	comp140895_c0_seq1	107-589(+)
RBPJ-interacting and tubulin-associated protein	sp|P0CJ62|RITA_XENLA	498.103	1371.3	-1.45983	3.16602e-11	comp1409045_c0_seq1	157-948(+)
Promethin-A	sp|Q68F33|T159A_XENLA	940.089	2583.57	-1.45964	8.69363e-10	comp14095_c0_seq9	207-704(+)
-	-	2714.2	7459.48	-1.45892	5.9134e-13	comp1410_c0_seq1	3-356(+)
Solute carrier family 22 (organic anion transporter), member 6	tr|F6YX07|F6YX07_XENTR	32.0182	87.3442	-1.45863	6.70592e-06	comp14101_c0_seq1	385-2064(+)
Protein-glutamine gamma-glutamyltransferase 2	sp|Q01841|TGM2_CHICK	20.4955	55.7248	-1.45853	0.00623073	comp14104_c0_seq1	2-598(+)
-	-	34.2441	93.5121	-1.45851	0.00382914	comp141069_c0_seq1	1-339(+)
LOC398864 protein	tr|A0AUT0|A0AUT0_XENLA	2109.98	5800.86	-1.45827	1.36593e-17	comp1411142_c0_seq1	3753-5681(+)
-	-	7.38195	20.2119	-1.45819	0.0343365	comp14112_c1_seq1	3-503(+)
IKBKB protein	tr|A0JNJ0|A0JNJ0_BOVIN	88.3717	238.616	-1.4579	1.03737e-06	comp1411326_c0_seq1	293-2530(+)
-	-	7.32072	20.4787	-1.45789	0.0269062	comp1411670_c1_seq1	335-1228(+)
Transmembrane protein 200C	tr|F6ZD58|F6ZD58_XENTR	9.68525	26.756	-1.45742	0.0137658	comp14117_c0_seq1	783-2411(+)
Asc-type amino acid transporter 1	sp|P63115|AAA1_MOUSE	297.258	814.876	-1.45735	1.1077e-07	comp141170_c0_seq8	514-2112(+)
-	-	1162.99	3193.83	-1.45669	4.13193e-05	comp1411898_c0_seq1	3-452(+)
Low density lipoprotein receptor-related protein 12	tr|B1WB54|B1WB54_DANRE	46.2292	128.238	-1.45633	0.000603937	comp1412011_c0_seq2	190-2766(+)
NGAP protein	tr|A0JGZ7|A0JGZ7_TETNG	17.7151	48.994	-1.4557	0.00452981	comp141205_c0_seq4	1767-5432(+)
-	-	10.7055	30.1382	-1.45567	0.02481	comp14123_c0_seq8	484-927(+)
-	-	66.4364	182.753	-1.45544	0.000158857	comp1412424_c0_seq2	552-980(+)
-	-	19.6767	54.2719	-1.45521	0.000491463	comp141272_c0_seq3	2-406(+)
Cyclin M2a	tr|A2ATX7|A2ATX7_DANRE	186.956	511.752	-1.45457	2.43807e-06	comp141282_c0_seq1	315-3233(+)
Predicted protein	tr|A7RRR2|A7RRR2_NEMVE	12.5864	33.0656	-1.45433	0.00115719	comp141308_c0_seq1	3-1712(+)
-	-	170.659	468.505	-1.45388	0.000112704	comp1413152_c0_seq1	3-476(+)
-	-	103.675	284.378	-1.45364	0.000978679	comp14132_c0_seq1	3-314(+)
-	-	8.15397	23.2017	-1.4533	0.0206993	comp141336_c0_seq1	257-925(+)
Uncharacterized protein	tr|F7DCD4|F7DCD4_MONDO	56.0726	155.072	-1.45326	1.4381e-07	comp14135_c0_seq1	1-804(+)
Uncharacterized protein C16orf45 homolog	sp|Q5R562|CP045_PONAB	100.379	274.51	-1.45304	7.42902e-07	comp141369_c1_seq2	186-800(+)
LOC100125129 protein	tr|A4QNB3|A4QNB3_XENTR	7.84614	22.4682	-1.4524	0.0183709	comp141372_c0_seq1	107-1114(+)
-	-	23.0616	62.0015	-1.45199	0.00859072	comp1413935_c0_seq1	713-1018(+)
Uncharacterized protein	tr|G1KRL3|G1KRL3_ANOCA	8.77298	23.1963	-1.45022	0.0114572	comp141415_c0_seq2	775-1788(+)
CG1399, isoform B	tr|A1Z734|A1Z734_DROME	24.0028	65.3692	-1.45022	0.00284129	comp14145_c0_seq1	298-4164(+)
-	-	12.9282	35.6628	-1.44964	0.00407347	comp1414548_c0_seq1	120-671(+)
Uncharacterized protein (Fragment)	tr|F6SZQ3|F6SZQ3_ORNAN	27.2005	74.9465	-1.44931	5.71878e-05	comp14146_c0_seq1	181-5943(+)
-	-	109.493	297.657	-1.44907	4.88525e-07	comp141521_c0_seq1	1-375(+)
Uncharacterized protein (Fragment)	tr|F1NDD2|F1NDD2_CHICK	11.447	30.6891	-1.44841	0.0127009	comp1415236_c0_seq1	2-949(+)
Myotubularin related protein 11 (Fragment)	tr|F7BG51|F7BG51_XENTR	220.47	604.832	-1.4481	3.46675e-07	comp141537_c0_seq1	338-2500(+)
-	-	27.2151	72.7124	-1.44784	0.000432166	comp141537_c0_seq3	330-935(+)
-	-	15.5537	43.5192	-1.44784	0.00778283	comp141542_c0_seq1	1116-1502(+)
LOC100037023 protein (Fragment)	tr|A1L3J4|A1L3J4_XENLA	150.451	409.832	-1.44734	5.89675e-06	comp141545_c0_seq1	305-2923(+)
Uncharacterized protein (Fragment)	tr|F1NCG4|F1NCG4_CHICK	56.6866	154.495	-1.44715	0.000144765	comp141545_c0_seq7	285-3050(+)
Lect1 protein	tr|A4IGR4|A4IGR4_XENTR	22.5166	60.9058	-1.44712	0.00420234	comp14156_c0_seq1	2-1141(+)
LOC495961 protein	tr|Q5PQ72|Q5PQ72_XENLA	361.265	983.932	-1.44646	4.89466e-11	comp14159_c0_seq7	241-978(+)
5-hydroxytryptamine (serotonin) receptor 5A (Fragment)	tr|F1QXK2|F1QXK2_DANRE	35.5578	94.9468	-1.44596	2.71762e-06	comp14161_c0_seq1	3160-4209(+)
TRF1 interacting nuclear factor 2	tr|A0JMZ2|A0JMZ2_XENLA	206.351	561.891	-1.44595	2.99747e-05	comp141647_c0_seq2	2-2215(+)
-	-	263.2	716.863	-1.44549	4.82577e-07	comp14165_c0_seq1	1962-2402(+)
LOC495520 protein	tr|A2BD54|A2BD54_XENLA	10.1962	27.8609	-1.44549	0.0274095	comp14166_c0_seq1	50-1723(+)
-	-	32.7647	87.8693	-1.44538	0.000741414	comp14168_c1_seq1	2-349(+)
Uncharacterized protein (Fragment)	tr|F6Z9R0|F6Z9R0_ORNAN	10.7022	29.653	-1.44525	0.00293665	comp1417021_c0_seq1	118-876(+)
Hexokinase domain containing 1	tr|F7DGS4|F7DGS4_XENTR	294.22	799.187	-1.44497	1.34475e-10	comp1417039_c0_seq2	1-1974(+)
LOC100101305 protein	tr|A5PKQ7|A5PKQ7_XENLA	138.057	377.125	-1.44492	4.13692e-08	comp1417080_c0_seq1	332-1555(+)
Uncharacterized protein (Fragment)	tr|F7I5I4|F7I5I4_CALJA	50.0428	136.072	-1.44464	0.0039462	comp1417238_c0_seq1	1096-5955(+)
ERN2 protein	tr|A5YM65|A5YM65_HUMAN	25.7432	70.9659	-1.44428	0.00163003	comp1417380_c0_seq1	1090-3990(+)
CD209 antigen-like protein D	sp|Q91ZW8|C209D_MOUSE	6.56314	18.1492	-1.44419	0.0325796	comp141752_c1_seq2	1-1038(+)
Uncharacterized protein (Fragment)	tr|F6XIJ9|F6XIJ9_ORNAN	2509.19	6821.41	-1.44373	2.04385e-18	comp14176_c0_seq1	1488-2975(+)
-	-	6.94999	19.668	-1.44371	0.0125493	comp14176_c0_seq2	190-630(+)
Serine palmitoyltransferase, long chain base subunit 1 (Predicted), isoform CRA_a	tr|D4A2H2|D4A2H2_RAT	720.663	1956.44	-1.4436	2.17516e-11	comp1417660_c0_seq1	209-1636(+)
Synapsin I	tr|A2AE14|A2AE14_MOUSE	20.6374	56.0143	-1.44339	0.000378723	comp1417678_c0_seq1	1569-3521(+)
Zinc finger and BTB domain-containing protein 45	sp|Q96K62|ZBT45_HUMAN	552.038	1501.47	-1.44277	6.22026e-09	comp1417779_c0_seq1	2-1444(+)
LOC100158571 protein	tr|B2GUE6|B2GUE6_XENTR	92.9629	252.686	-1.44264	2.28973e-06	comp1417887_c0_seq1	108-1151(+)
-	-	76.4374	206.011	-1.44124	1.81347e-09	comp1417896_c0_seq1	1-435(+)
Polyprotein (Fragment)	tr|Q6IMM8|Q6IMM8_LYTVA	17.5009	47.3959	-1.44072	0.00480946	comp14182_c0_seq1	1-360(+)
[truncated: 9,492 more rows]

## Sheet: PRO vs MT_0.25
Name	Closest blasthit	PRO_avg TPM	MT_0.25_avg TPM	log2FoldChange	padj	Transcript ID_1	Transcript ID_2
Uncharacterized protein	tr|F1P493|F1P493_CHICK	0	6391.49	-14.4296	6.29301e-31	comp447282_c0_seq1	2-538(+)
Muscle-related coiled-coil protein	sp|A2VDA9|MURC_XENLA	16.8479	48473.5	-11.5288	1.80386e-188	comp5902621_c0_seq1	3-1214(+)
Uncharacterized protein	tr|F6YGI0|F6YGI0_MONDO	0	696.574	-11.23	8.89728e-20	comp1018367_c0_seq1	330-2747(+)
Putative myosin light chain kinase 3	sp|Q3UIZ8|MYLK3_MOUSE	18.0051	34498.3	-10.9255	1.22664e-293	comp43781_c0_seq1	2-37024(+)
Titin (Fragment)	tr|A2AT70|A2AT70_MOUSE	22.7615	24844.9	-10.1292	5.48281e-208	comp353098_c0_seq2	3-19079(+)
-	-	0.633446	603.831	-10.0608	6.19795e-16	comp53610_c0_seq4	2-319(+)
-	-	2.67236	2289.88	-9.78089	1.42701e-43	comp51517_c2_seq4	3-482(+)
Putative uncharacterized protein (Fragment)	tr|Q9CV48|Q9CV48_MOUSE	19.3383	16575.6	-9.778	1.2944e-194	comp456415_c0_seq1	235-17046(+)
Myosin-3	sp|P13541|MYH3_MOUSE	10.6878	8482.09	-9.66182	1.40713e-110	comp566615_c0_seq1	2-790(+)
-	-	0	229.848	-9.63251	1.13218e-09	comp1001250_c0_seq1	242-565(+)
Myosin-binding protein C, slow-type	tr|G3H680|G3H680_CRIGR	7.94141	5492.75	-9.54015	6.25076e-94	comp71100_c1_seq1	2-1741(+)
Slow myosin heavy chain 1	tr|A0MQ61|A0MQ61_DANRE	7.88958	5619.78	-9.49076	2.34158e-113	comp4029992_c0_seq1	2-2383(+)
Myosin-3	sp|P13541|MYH3_MOUSE	0.896157	723.102	-9.44875	6.38363e-18	comp4998_c0_seq1	2-805(+)
Putative uncharacterized protein	tr|B4F6Y1|B4F6Y1_XENTR	23.0531	16151.9	-9.43781	1.19956e-173	comp3579016_c0_seq1	2-946(+)
DnaJ homolog subfamily C member 1	sp|Q61712|DNJC1_MOUSE	20.8969	13115.2	-9.35898	3.34185e-129	comp57114_c0_seq2	2-1054(+)
Glutamate receptor ionotropic NMDA1 (Zeta 1)	tr|A2AI14|A2AI14_MOUSE	56.5379	36639	-9.33766	0	comp462895_c0_seq1	1587-4331(+)
-	-	1.71497	901.358	-9.171	5.66741e-25	comp3728113_c0_seq1	341-658(+)
-	-	27.1071	13567	-8.99173	4.59387e-246	comp3929973_c0_seq1	853-1188(+)
Putative uncharacterized protein	tr|A8E5Y2|A8E5Y2_XENLA	23.2207	11711	-8.98657	3.97755e-128	comp71872_c0_seq1	258-983(+)
-	-	18.5968	8299.64	-8.7968	3.95417e-142	comp1349617_c0_seq1	246-590(+)
Chromosome 1 SCAF14995, whole genome shotgun sequence. (Fragment)	tr|Q4RU89|Q4RU89_TETNG	41.7987	17850.4	-8.76472	4.79544e-244	comp4875_c0_seq2	652-30057(+)
-	-	17.5103	7587.97	-8.74924	6.62757e-118	comp7755821_c0_seq1	3-656(+)
GMP reductase	tr|A9JRK1|A9JRK1_XENTR	1.34424	663.648	-8.74295	8.05213e-22	comp6017056_c0_seq1	481-1518(+)
Talin	tr|G7YEG2|G7YEG2_CLOSI	0.509309	240.142	-8.72782	3.66697e-12	comp77662_c0_seq1	1-1476(+)
-	-	69.6209	26035.4	-8.55357	4.09614e-201	comp427188_c0_seq1	493-1095(+)
Zgc:153129	tr|Q08BN2|Q08BN2_DANRE	0	107.706	-8.54172	2.66526e-11	comp7089461_c0_seq1	1-381(+)
Si:ch211-203k16.3	tr|F1QFU4|F1QFU4_DANRE	0.509309	203.713	-8.48904	1.17555e-11	comp641282_c0_seq1	1145-2422(+)
-	-	6.74851	2305.28	-8.41358	7.45678e-73	comp3234415_c0_seq1	2630-3229(+)
Uncharacterized protein	tr|E7F438|E7F438_DANRE	4.84817	1756.14	-8.41138	3.70029e-56	comp508547_c0_seq2	266-1138(+)
Putative uncharacterized protein	tr|C3Z0X4|C3Z0X4_BRAFL	933.702	268636	-8.16935	1.35793e-243	comp66637_c0_seq1	128-778(+)
Kelch repeat and BTB (POZ) domain containing 1	tr|A2RRU8|A2RRU8_DANRE	20.8823	5843.58	-8.13279	1.22582e-123	comp486976_c0_seq1	231-2135(+)
Growth arrest-specific 2 like 1	tr|F1Q515|F1Q515_DANRE	40.2315	11022.2	-8.06771	7.30215e-149	comp3412353_c0_seq1	350-3358(+)
Uncharacterized protein	tr|F5H0G9|F5H0G9_HUMAN	10.7795	2921.89	-8.01006	1.38932e-104	comp44892_c0_seq1	111-2687(+)
-	-	41.1602	10121.1	-7.95906	5.55639e-135	comp56773_c0_seq2	2-394(+)
cDNA, FLJ92780, highly similar to Homo sapiens phosphodiesterase 2A, cGMP-stimulated (PDE2A), mRNA	tr|B2R646|B2R646_HUMAN	2.48699	640.217	-7.94588	6.97814e-30	comp82487_c0_seq1	171-3005(+)
Putative uncharacterized protein	tr|B7ZR81|B7ZR81_XENLA	5.08201	1144.18	-7.92061	2.02002e-47	comp5056028_c0_seq1	661-3183(+)
GPR19 protein	tr|A6H7G7|A6H7G7_BOVIN	15.552	3740.72	-7.89413	1.48312e-33	comp595410_c0_seq1	623-1996(+)
-	-	1.40547	366.275	-7.87616	1.36208e-18	comp34766_c1_seq2	2-316(+)
Desmin	sp|P23239|DESM_XENLA	300.22	68182	-7.82652	0	comp15527_c0_seq1	1-1038(+)
Uncharacterized protein	tr|G1NA29|G1NA29_MELGA	0.509309	124.591	-7.77745	5.53771e-10	comp3169333_c0_seq1	100-3003(+)
PWI domain containing protein	tr|A8QGS8|A8QGS8_BRUMA	31.0285	6580.84	-7.75953	4.19411e-108	comp4742469_c0_seq1	3-341(+)
Uncharacterized protein	tr|E1B897|E1B897_BOVIN	134.62	25178.6	-7.55427	0	comp38766_c0_seq1	217-3396(+)
Leucine-rich repeat-containing protein 26	sp|Q6P7C4|LRC26_RAT	1.65206	295.564	-7.55363	1.93332e-15	comp143807_c0_seq1	242-1207(+)
Uncharacterized protein (Fragment)	tr|F1NX85|F1NX85_CHICK	0.633446	106.422	-7.55111	1.88491e-09	comp4041186_c0_seq1	609-1661(+)
Reverse transcriptase-like protein	tr|Q9YGS2|Q9YGS2_TAKRU	0.448079	103.938	-7.51821	2.26906e-09	comp60826_c0_seq1	242-583(+)
-	-	0.448079	103.776	-7.51353	2.61488e-09	comp808533_c0_seq2	1-306(+)
-	-	0.509309	101.742	-7.49853	4.50116e-09	comp792289_c0_seq2	1700-2035(+)
Fast skeletal troponin C beta	tr|O12997|O12997_XENLA	7.63963	1394.1	-7.4921	1.57598e-24	comp82151_c0_seq2	275-766(+)
-	-	1.7762	283.379	-7.48384	5.61734e-15	comp2137944_c0_seq1	2-310(+)
Novel protein similar to vertebrate syntaxin binding protein 5 (STXBP5)	tr|B0S6D5|B0S6D5_DANRE	11.3824	1908.12	-7.43709	6.61889e-81	comp1799024_c0_seq1	3-3764(+)
-	-	16.8657	2860.07	-7.41938	1.48562e-95	comp46650_c0_seq1	367-681(+)
-	-	123.471	20353.5	-7.37551	4.42739e-204	comp740318_c0_seq4	1-432(+)
-	-	5.22226	849.342	-7.35117	3.90994e-46	comp327345_c0_seq1	1-315(+)
A disintegrin and metalloprotease 13	tr|A3EYJ5|A3EYJ5_CHICK	3.2429	485.621	-7.27583	1.08353e-29	comp51703_c0_seq1	839-4294(+)
Parvalbumin beta	sp|P02616|PRVB_AMPME	72.1336	10816.5	-7.23599	1.81094e-86	comp73203_c0_seq2	462-791(+)
-	-	3.50729	546.416	-7.23434	7.02263e-33	comp40498_c1_seq4	1078-1398(+)
ATPase, Ca++ transporting, cardiac muscle, fast twitch 1 like	tr|A0JMP4|A0JMP4_DANRE	4.09394	669.627	-7.19753	1.5088e-32	comp3362057_c0_seq1	3-2264(+)
LOC100036724 protein	tr|A1L1E0|A1L1E0_XENTR	17.4379	2518.88	-7.19114	1.22744e-92	comp12506_c0_seq8	536-3796(+)
Uncharacterized protein	tr|G1N458|G1N458_MELGA	25.0665	3468.91	-7.1352	1.75797e-108	comp42480_c0_seq1	2-2512(+)
Uncharacterized protein (Fragment)	tr|G1KSX0|G1KSX0_ANOCA	4.01492	571.455	-7.10312	3.53318e-37	comp134764_c0_seq1	319-6522(+)
Uncharacterized protein (Fragment)	tr|G1NCP5|G1NCP5_MELGA	11.0117	1486.24	-7.08576	1.04894e-71	comp337992_c0_seq2	424-1086(+)
-	-	0	38.365	-7.06024	2.6331e-07	comp102361_c0_seq1	1261-1581(+)
Uncharacterized protein (Fragment)	tr|F7IRA8|F7IRA8_CALJA	8.02983	1091.53	-7.04107	7.2873e-61	comp482720_c0_seq1	310-6477(+)
-	-	0	37.8941	-7.03381	0.00639671	comp2808262_c0_seq1	2-310(+)
Myosin-3	sp|P13541|MYH3_MOUSE	56.5752	7428.99	-7.02561	2.66302e-136	comp2313950_c0_seq1	134-604(+)
Uncharacterized protein (Fragment)	tr|G1L9A3|G1L9A3_AILME	4.12462	475.348	-7.00995	2.83114e-30	comp3484883_c0_seq1	527-5401(+)
Uncharacterized protein	tr|G3WC58|G3WC58_SARHA	0.896157	131.348	-6.98512	4.14214e-10	comp6180090_c0_seq1	612-1556(+)
Uncharacterized protein	tr|G1N9S6|G1N9S6_MELGA	7.00954	912.579	-6.97359	4.58846e-58	comp377326_c0_seq3	119-1252(+)
-	-	0	36.2195	-6.96785	9.56074e-08	comp1064574_c0_seq1	52-369(+)
-	-	0	35.226	-6.94129	1.33059e-07	comp102361_c0_seq3	68-397(+)
-	-	126.15	15412.6	-6.9359	7.1785e-38	comp1261047_c0_seq1	767-1072(+)
Transmembrane protein 182	sp|Q0V9E0|TM182_XENTR	137.763	16718.4	-6.92243	2.32422e-106	comp392161_c1_seq1	477-956(+)
-	-	211.171	25533.4	-6.92143	5.81994e-207	comp75205_c0_seq8	80-601(+)
Smoothelin-like protein 1	sp|Q99LM3|SMTL1_MOUSE	1.01862	123.142	-6.87763	4.33723e-10	comp45670_c0_seq4	401-1861(+)
Aspartate kinase	tr|A5FGQ9|A5FGQ9_FLAJ1	0	33.8782	-6.87402	1.85056e-07	comp10503_c0_seq1	2-307(+)
Desmin	sp|P23239|DESM_XENLA	97.6624	11160.8	-6.83577	3.4967e-75	comp1152263_c0_seq2	2-616(+)
LOC100037107 protein	tr|A2BD71|A2BD71_XENLA	234.856	26571.3	-6.82656	1.89485e-149	comp7366_c0_seq1	1076-1654(+)
Putative heat shock protein 25 variant 1	tr|B5G208|B5G208_TAEGU	34.9626	3968.93	-6.81672	8.26416e-120	comp1158447_c0_seq1	3-893(+)
Uncharacterized protein	tr|F1NUI2|F1NUI2_CHICK	93.872	10150.9	-6.76316	1.70759e-152	comp15418_c0_seq1	613-8325(+)
Micromolar calcium-activated neutral protease 1 large subunit	tr|A1Z1N7|A1Z1N7_BOSMU	18.6275	1892.96	-6.72652	7.7449e-103	comp441321_c0_seq1	957-3248(+)
Uncharacterized protein (Fragment)	tr|D2HAD5|D2HAD5_AILME	263.373	27829.1	-6.72363	8.37674e-154	comp355213_c0_seq1	1-2157(+)
-	-	0.509309	58.493	-6.6958	3.3433e-07	comp4586707_c0_seq1	1-1458(+)
-	-	0.509309	57.9314	-6.69108	7.81874e-07	comp7091_c0_seq1	1-615(+)
MGC84316 protein	tr|Q6GLS3|Q6GLS3_XENLA	2943.67	296124	-6.65275	1.56013e-177	comp736803_c0_seq1	184-741(+)
LOC398449 protein	tr|A1L2H1|A1L2H1_XENLA	19.317	1987.13	-6.6338	1.49043e-91	comp44673_c0_seq1	134-1981(+)
-	-	0.448079	55.0655	-6.58991	2.43442e-07	comp61399_c0_seq1	2-457(+)
-	-	0	27.11	-6.56768	9.31123e-07	comp1257396_c0_seq1	317-697(+)
-	-	13.7309	1246.34	-6.5617	3.5387e-65	comp4532_c0_seq1	1-501(+)
-	-	2.28551	193.948	-6.53617	2.89171e-17	comp695493_c0_seq2	3-395(+)
Uncharacterized protein (Fragment)	tr|F7GKH7|F7GKH7_MONDO	0.509309	51.9619	-6.52238	7.55815e-07	comp7328816_c0_seq1	757-2100(+)
-	-	0.509309	50.9683	-6.50666	8.81031e-07	comp1027512_c0_seq1	2-352(+)
ORF2-encoded protein (Fragment)	tr|Q3LG56|Q3LG56_DANRE	0	26.0209	-6.4824	1.48058e-06	comp104343_c0_seq1	1409-1930(+)
ATP synthase subunit alpha, mitochondrial	sp|P08428|ATPA_XENLA	0	25.743	-6.44977	4.84641e-07	comp1058137_c0_seq1	1-483(+)
-	-	0.957387	90.7263	-6.44439	6.21811e-09	comp1217661_c0_seq1	3-305(+)
-	-	61.2187	5259.45	-6.43164	6.13419e-99	comp172144_c0_seq1	80-883(+)
-	-	843.884	70748.9	-6.39124	1.17788e-211	comp58110_c0_seq1	3-512(+)
Uncharacterized protein (Fragment)	tr|F6SPL2|F6SPL2_XENTR	37.0416	3106.34	-6.38927	4.14472e-62	comp2964475_c0_seq1	1-354(+)
Rh family, C glycoprotein	tr|F7D6M2|F7D6M2_XENTR	8.34102	698.226	-6.38911	1.81719e-44	comp703280_c0_seq1	2-1525(+)
-	-	0.896157	86.8417	-6.38552	1.0321e-08	comp60983_c0_seq2	431-748(+)
Mg29-prov protein	tr|Q7ZWV8|Q7ZWV8_XENLA	9.03402	736.881	-6.37615	2.3505e-55	comp133502_c0_seq1	304-1101(+)
Cacng6 protein	tr|A4IIP5|A4IIP5_XENTR	7.89294	627.528	-6.32619	2.49703e-45	comp3516784_c0_seq1	216-977(+)
Ryr2 protein (Fragment)	tr|B3DM99|B3DM99_RAT	8.24924	597.744	-6.31202	1.2565e-34	comp53238_c1_seq5	235-6027(+)
AGAP011036-PA (Fragment)	tr|A0NBA9|A0NBA9_ANOGA	59.2202	4772.86	-6.31128	1.06655e-125	comp63446_c0_seq1	309-5189(+)
Uncharacterized protein (Fragment)	tr|G3UQ64|G3UQ64_MELGA	7.56564	568.489	-6.27403	7.03354e-42	comp5939711_c0_seq2	1-3267(+)
RILP-like protein 1	sp|A0PJP4|RIPL1_XENTR	37.055	2857.56	-6.27351	2.46439e-150	comp2627894_c0_seq1	2-1303(+)
Msx2 protein	tr|Q6LEN3|Q6LEN3_AMBME	2141.81	157604	-6.20108	1.57135e-194	comp2443056_c0_seq1	156-911(+)
Netrin 1a	tr|A5PM98|A5PM98_DANRE	265.664	19016.3	-6.16656	4.01665e-188	comp576190_c0_seq1	134-1948(+)
-	-	10.2558	738.789	-6.1541	2.13578e-52	comp573210_c0_seq1	1-432(+)
Uncharacterized protein	tr|F6Q903|F6Q903_HORSE	0	20.5406	-6.13328	8.45257e-06	comp1908_c0_seq1	3-662(+)
-	-	0.633446	39.2262	-6.13088	5.55598e-06	comp106426_c0_seq1	2-433(+)
Uncharacterized protein	tr|F6R1L8|F6R1L8_XENTR	235.381	16416.9	-6.12377	4.80055e-126	comp49279_c1_seq1	303-1727(+)
-	-	0	19.7919	-6.10711	2.48607e-05	comp104055_c0_seq2	3-353(+)
Uncharacterized protein (Fragment)	tr|F1NCJ4|F1NCJ4_CHICK	1.59083	107.445	-6.1034	9.93578e-11	comp56859_c0_seq1	3-1157(+)
-	-	10.391	736.326	-6.09385	1.60132e-42	comp1143182_c0_seq1	189-635(+)
-	-	0	19.6321	-6.08649	0.0267798	comp1000452_c0_seq3	341-688(+)
-	-	11.7064	773.297	-6.07314	2.62774e-62	comp1776525_c1_seq1	187-606(+)
Phosphoglycerate kinase	tr|A1E5U7|A1E5U7_FLAJ1	0	19.0133	-6.05731	2.36191e-05	comp81454_c0_seq1	76-396(+)
-	-	0	18.9115	-6.03876	4.1326e-05	comp771946_c0_seq1	145-450(+)
Reverse transcriptase-like protein	tr|Q9YGS2|Q9YGS2_TAKRU	0	18.7823	-6.02714	7.75701e-06	comp10182_c0_seq1	2-433(+)
CCDC88A protein (Fragment)	tr|A6QQ99|A6QQ99_BOVIN	5.60743	372.009	-6.02414	8.70673e-34	comp62311_c0_seq8	328-6393(+)
Uncharacterized protein (Fragment)	tr|F1QVC8|F1QVC8_DANRE	0	18.9944	-6.01974	2.56479e-05	comp317186_c0_seq1	134-1999(+)
Uncharacterized protein	tr|G1NEU6|G1NEU6_MELGA	1.85354	132.982	-6.00636	8.06295e-14	comp607328_c0_seq1	181-528(+)
-	-	0	18.1494	-5.99277	2.42815e-05	comp61927_c0_seq3	1-540(+)
-	-	12.6493	776.635	-5.98951	2.46404e-37	comp456037_c0_seq1	2-544(+)
-	-	0	17.7422	-5.95663	3.14902e-05	comp10502_c1_seq2	62-583(+)
Uncharacterized protein	tr|F1NUI2|F1NUI2_CHICK	5.93137	385.425	-5.95446	1.23447e-34	comp1331703_c0_seq2	361-11082(+)
Putative uncharacterized protein	tr|D6WN92|D6WN92_TRICA	822.159	49708.7	-5.91898	3.76362e-164	comp2237825_c0_seq1	2-355(+)
-	-	0	17.3848	-5.90963	1.50765e-05	comp1038059_c0_seq1	3-455(+)
cAMP-regulated phosphoprotein 21	sp|Q9UBL0|ARP21_HUMAN	27.6598	1611.75	-5.90747	3.8491e-100	comp26558_c0_seq1	1025-3550(+)
-	-	0.896157	62.1388	-5.8979	1.79362e-07	comp38612_c0_seq1	1-327(+)
-	-	14.6414	869.069	-5.89554	6.47485e-44	comp16834_c0_seq1	3-311(+)
Uncharacterized protein (Fragment)	tr|G3PSJ7|G3PSJ7_GASAC	0	17.027	-5.88552	4.80988e-05	comp6600489_c0_seq1	1-648(+)
Uncharacterized protein (Fragment)	tr|F7FH83|F7FH83_MONDO	36.0364	2117.71	-5.88252	1.66881e-128	comp455389_c1_seq24	302-22945(+)
-	-	0	16.8647	-5.87874	5.05066e-05	comp764583_c0_seq1	183-506(+)
-	-	559.947	32788.1	-5.87481	5.03458e-146	comp679614_c0_seq3	72-404(+)
Uncharacterized protein (Fragment)	tr|G1KXZ1|G1KXZ1_ANOCA	0	16.7849	-5.87315	2.29286e-05	comp104714_c1_seq1	3-392(+)
-	-	0.448079	32.7857	-5.87261	1.44985e-05	comp718310_c0_seq2	1104-1643(+)
-	-	104.319	6153.38	-5.87055	9.68985e-96	comp3133392_c0_seq1	295-891(+)
-	-	11.4759	684.631	-5.86038	3.62504e-35	comp143554_c0_seq1	233-562(+)
LOC100125190 protein	tr|A4QNQ5|A4QNQ5_XENTR	7.50777	423.966	-5.8569	2.38652e-36	comp5041_c0_seq2	1262-2320(+)
Novel protein similar to vertebrate spectrin, beta, non-erythrocytic 2 (SPTBN2)	tr|A2BFE3|A2BFE3_DANRE	22.7504	1239.05	-5.83436	4.28469e-82	comp3390314_c0_seq1	403-7437(+)
-	-	0.633446	31.5505	-5.81941	9.67281e-06	comp103207_c0_seq2	2-316(+)
-	-	5.66698	321.622	-5.81018	2.18078e-30	comp154043_c0_seq2	1590-2012(+)
Creatine kinase, muscle	tr|A2BHA3|A2BHA3_DANRE	39.1196	2133.83	-5.78965	4.89627e-77	comp40256_c0_seq1	122-1267(+)
-	-	0.509309	30.8681	-5.78673	2.89134e-05	comp106103_c0_seq1	1-357(+)
Transient receptor potential cation channel, subfamily V, member 2 (Fragment)	tr|F6UY90|F6UY90_XENTR	3.05585	171.619	-5.78525	1.05004e-16	comp77341_c0_seq1	607-1020(+)
-	-	263.529	14513.1	-5.78452	3.5412e-170	comp2125467_c0_seq2	2-319(+)
-	-	2.03723	113.562	-5.75916	1.57025e-12	comp2121525_c0_seq1	1-339(+)
Putative porin (Fragment)	tr|Q7KPX3|Q7KPX3_TRITR	800.829	42872.7	-5.74171	1.55082e-249	comp2934951_c0_seq2	2-1375(+)
LOC100145803 protein	tr|B1WBK7|B1WBK7_XENTR	0.633446	29.7485	-5.73632	1.72134e-05	comp596549_c0_seq4	343-1944(+)
HOXD10	tr|D3XE28|D3XE28_TRASC	0.448079	29.7789	-5.72199	2.26988e-05	comp7397_c1_seq2	2-1117(+)
-	-	0	14.7656	-5.68793	1.94716e-05	comp69631_c0_seq5	2-352(+)
Uncharacterized protein (Fragment)	tr|F1N802|F1N802_CHICK	12.4333	663.277	-5.68699	2.99054e-54	comp143514_c0_seq9	273-2027(+)
Cas/HEF-like protein 1	tr|B7ZR34|B7ZR34_XENLA	77.4738	3979.4	-5.68584	7.02264e-85	comp32391_c0_seq1	2-643(+)
-	-	52.5843	2693.85	-5.6786	3.44794e-64	comp3225_c0_seq1	1-312(+)
-	-	0	14.6556	-5.66831	3.09646e-05	comp3657933_c0_seq1	2-334(+)
Beta-taxilin	sp|Q9I969|TXLNB_CHICK	84.8779	4319.49	-5.66631	3.72931e-106	comp2071814_c0_seq1	2732-4675(+)
-	-	0	14.5564	-5.66339	0.00030027	comp791326_c0_seq2	2-502(+)
-	-	25.3309	1263.44	-5.65287	2.9593e-67	comp718653_c0_seq4	1-495(+)
TPM4alpha tropomyosin	tr|Q8QGC3|Q8QGC3_AMBME	3.93757	183.692	-5.64048	2.31872e-19	comp10434_c0_seq4	2-817(+)
Chromosome 16 SCAF14974, whole genome shotgun sequence	tr|Q4RZ02|Q4RZ02_TETNG	0	14.4246	-5.62219	4.97806e-05	comp780931_c0_seq2	2-679(+)
-	-	2.28551	103.044	-5.61156	5.87864e-12	comp1070419_c0_seq1	1-303(+)
-	-	1.7762	76.8768	-5.60779	1.728e-09	comp4985_c0_seq3	2-313(+)
-	-	2.60945	127.031	-5.60249	4.81664e-15	comp766305_c0_seq2	2-331(+)
Uncharacterized protein (Fragment)	tr|F6YLC0|F6YLC0_ORNAN	0	13.9871	-5.59401	3.74342e-05	comp1025212_c0_seq1	1-549(+)
Glutamine rich 2 (Fragment)	tr|A2AAP2|A2AAP2_MOUSE	7.25949	350.722	-5.58587	2.99448e-35	comp41574_c0_seq1	1-363(+)
-	-	0.448079	26.7359	-5.57643	5.75117e-05	comp732550_c0_seq1	914-1267(+)
Uncharacterized protein	tr|F6QKC1|F6QKC1_MONDO	13.3762	641.591	-5.57108	9.36892e-57	comp1374257_c0_seq1	650-1876(+)
Uncharacterized protein	tr|F1NTA6|F1NTA6_CHICK	10.9649	539.328	-5.56965	2.95697e-47	comp76314_c0_seq1	280-1593(+)
-	-	0.448079	26.5571	-5.56743	8.61849e-05	comp1059276_c0_seq1	1-597(+)
Chromosome 1 open reading frame 190	tr|F7AJA5|F7AJA5_XENTR	15.7936	760.385	-5.56483	3.60062e-50	comp20863_c1_seq1	925-1881(+)
-	-	0	13.6596	-5.56402	0.000142601	comp66816_c0_seq9	2-364(+)
BEN domain-containing protein 4	sp|Q6ZU67|BEND4_HUMAN	11.5049	520.974	-5.55728	4.23922e-44	comp341817_c1_seq4	194-1231(+)
-	-	1.08153	48.6737	-5.55059	5.91739e-06	comp70189_c0_seq1	280-648(+)
Lambda-recombinase-like protein (Fragment)	tr|Q8UWD0|Q8UWD0_TETNG	2.36285	120.703	-5.54392	1.4421e-14	comp1246430_c0_seq1	383-772(+)
-	-	0	13.4341	-5.53877	5.70666e-05	comp1043741_c0_seq1	307-627(+)
-	-	0	13.4506	-5.52812	5.97419e-05	comp10640714_c0_seq1	3-482(+)
Ornithine decarboxylase 2	sp|Q9I8S4|DCOR2_XENLA	29.2923	1346.84	-5.51093	4.04489e-66	comp267458_c0_seq2	463-1692(+)
-	-	0	13.1892	-5.50623	7.76872e-05	comp4779681_c0_seq1	3-371(+)
Regulator of G-protein signaling 9-binding protein B	sp|Q6GLX4|R9BPB_XENLA	0	13.1066	-5.50336	0.000110142	comp4117611_c0_seq1	424-1188(+)
-	-	1.08153	47.439	-5.5027	1.83914e-06	comp3525210_c0_seq1	498-923(+)
-	-	12.5379	564.144	-5.4953	6.39278e-52	comp508780_c0_seq2	2-307(+)
Dynein heavy chain 14, axonemal	sp|Q0VDD8|DYH14_HUMAN	23.3515	1040.89	-5.49039	1.00554e-38	comp5055445_c0_seq1	1-414(+)
Putative uncharacterized protein	tr|A5FB26|A5FB26_FLAJ1	0	12.8479	-5.49016	0.000341941	comp814679_c0_seq1	3-485(+)
-	-	0	12.8645	-5.48352	0.000111853	comp77064_c0_seq2	2-310(+)
ORF2-encoded protein (Fragment)	tr|Q3LG56|Q3LG56_DANRE	2.10014	92.4124	-5.47673	3.80272e-11	comp58086_c0_seq1	1171-1551(+)
-	-	29.2055	1280.26	-5.47065	4.06853e-67	comp153758_c0_seq1	3-365(+)
-	-	30.1596	1318.13	-5.46561	1.89111e-83	comp38336_c0_seq1	3-353(+)
-	-	0.448079	24.4441	-5.45485	8.83959e-05	comp715377_c0_seq11	3-368(+)
ATPase, Na+/K+ transporting, alpha 3 polypeptide (Fragment)	tr|F7E0B8|F7E0B8_XENTR	0	12.4408	-5.44986	0.000131322	comp70918_c2_seq1	1-639(+)
-	-	0	12.4739	-5.43323	0.000103977	comp103863_c0_seq2	2-325(+)
-	-	0	12.3748	-5.43043	0.000203315	comp54110_c0_seq1	2-325(+)
Wilms tumor 1 +KTS isoform	tr|A9CSE6|A9CSE6_GLARU	0	12.3446	-5.42244	0.000109722	comp1003816_c0_seq3	775-2055(+)
-	-	0	12.3116	-5.41741	0.000168279	comp79237_c0_seq4	3-572(+)
Novel glutamate receptor interacting protein family (Fragment)	tr|A5WUM3|A5WUM3_DANRE	3.89246	174.545	-5.39659	5.03622e-19	comp652837_c0_seq2	328-1722(+)
-	-	0	12.1162	-5.39045	0.00084752	comp64684_c0_seq2	174-581(+)
Putative uncharacterized protein	tr|A5FL88|A5FL88_FLAJ1	13.4987	566.35	-5.38707	5.30086e-45	comp6085235_c0_seq2	2-1069(+)
-	-	1.59083	64.4188	-5.37696	1.22211e-08	comp1157198_c0_seq1	1436-1807(+)
-	-	0	11.7585	-5.35949	0.000206985	comp105441_c1_seq1	1-303(+)
Putative uncharacterized protein	tr|B7QKP1|B7QKP1_IXOSC	0	11.6925	-5.35103	0.000253698	comp69929_c0_seq7	121-510(+)
Uncharacterized protein	tr|E1C2M3|E1C2M3_CHICK	3.38147	147.352	-5.34852	1.41973e-16	comp791969_c0_seq2	309-1085(+)
Reverse transcriptase-like protein	tr|Q9YGS2|Q9YGS2_TAKRU	0	11.5797	-5.34608	0.000243936	comp10451_c0_seq3	1207-1602(+)
-	-	0	11.6429	-5.3436	0.000348957	comp2474211_c0_seq1	137-619(+)
Putative uncharacterized protein (Fragment)	tr|Q7SY81|Q7SY81_XENLA	2.36285	104.549	-5.33985	1.41152e-11	comp1274749_c0_seq1	1-342(+)
Myo18a protein	tr|B2RRE2|B2RRE2_MOUSE	43.2528	1756.62	-5.33915	1.11162e-09	comp63059_c0_seq1	253-6879(+)
Integrin beta	tr|A0AVL6|A0AVL6_HUMAN	0	11.8577	-5.33834	0.000109426	comp100750_c0_seq4	875-6421(+)
-	-	0	11.5466	-5.33821	0.000382958	comp68147_c1_seq2	287-589(+)
Ras association domain-containing protein 5	sp|O35141|RASF5_RAT	2.60945	104.864	-5.33607	2.17368e-11	comp114295_c0_seq1	2-598(+)
Myosin heavy chain (Fragment)	tr|Q33CJ5|Q33CJ5_CYNPY	0.957387	41.8128	-5.32975	4.57564e-06	comp49780_c0_seq9	3-824(+)
Gap junction protein	tr|G1KPB5|G1KPB5_ANOCA	22.3039	902.242	-5.31525	7.24364e-61	comp3158021_c0_seq1	791-1903(+)
Neuropeptide Y	tr|Q6DMM9|Q6DMM9_AMBME	62.0358	2448.99	-5.30945	2.65258e-53	comp3276_c0_seq1	211-513(+)
Protocadherin-15-CD2/CD3 isoform 1	tr|Q0ZM13|Q0ZM13_CHICK	0	11.6927	-5.30488	0.000403157	comp56637_c1_seq2	73-1536(+)
-	-	1.14276	41.6643	-5.30399	5.72519e-06	comp107856_c0_seq1	1-363(+)
Zinc finger protein 215	sp|Q5RE50|ZN215_PONAB	0	11.4808	-5.29669	0.000197105	comp59688_c0_seq1	2-358(+)
-	-	9.88338	400.315	-5.2926	1.52093e-26	comp56286_c1_seq1	3-362(+)
Musk (Fragment)	tr|A4JYH2|A4JYH2_DANRE	27.4795	1051.57	-5.29247	2.19792e-68	comp14372_c0_seq4	213-3068(+)
Uncharacterized protein (Fragment)	tr|F7BYC9|F7BYC9_XENTR	0.448079	22.5051	-5.28935	0.000159654	comp618_c0_seq1	181-1107(+)
-	-	0	11.2056	-5.28622	0.000134067	comp637199_c0_seq2	3-335(+)
Uncharacterized protein	tr|A8MXF4|A8MXF4_HUMAN	0.448079	21.7123	-5.28361	0.000106124	comp104847_c0_seq1	204-2867(+)
-	-	0	11.0928	-5.27799	0.000126232	comp1024637_c0_seq1	321-635(+)
-	-	0	11.0102	-5.26712	0.000322311	comp80820_c0_seq1	3-458(+)
Putative uncharacterized protein	tr|D7EM16|D7EM16_TRICA	0	10.9635	-5.26426	0.000168927	comp61556_c1_seq4	2-412(+)
FAM109A	tr|E6ZH66|E6ZH66_DICLA	3.38147	139.638	-5.26325	3.88227e-17	comp634679_c0_seq1	258-1049(+)
-	-	0	11.1396	-5.25731	0.000269913	comp105503_c2_seq9	36-395(+)
-	-	0.448079	21.03	-5.24628	7.74269e-05	comp44432_c0_seq2	181-516(+)
-	-	1.14276	39.3418	-5.24586	7.27744e-06	comp105136_c0_seq1	2-430(+)
-	-	0.509309	20.9777	-5.22846	0.000190669	comp723892_c0_seq1	2-310(+)
-	-	42.7492	1611.39	-5.21801	3.12467e-88	comp53536_c0_seq1	1400-2983(+)
Uncharacterized protein (Fragment)	tr|F1NPP4|F1NPP4_CHICK	509.477	18832.8	-5.208	6.5343e-72	comp142333_c0_seq1	3-1169(+)
Ceruloplasmin (Fragment)	tr|B3GPD0|B3GPD0_PIG	9.8384	335.08	-5.20658	1.27459e-30	comp1438382_c0_seq2	2-457(+)
Uncharacterized protein (Fragment)	tr|G1N3S3|G1N3S3_MELGA	494.201	18237.3	-5.20322	1.08844e-117	comp3501441_c0_seq1	2-880(+)
Uncharacterized protein (Fragment)	tr|G1MZ01|G1MZ01_MELGA	0	10.5865	-5.1994	0.00033541	comp105543_c0_seq9	2539-3099(+)
Mediator complex subunit 26	tr|F6REY1|F6REY1_XENTR	0	10.7298	-5.19714	0.0129324	comp1001945_c0_seq1	254-2092(+)
Uncharacterized protein (Fragment)	tr|G1KY31|G1KY31_ANOCA	9.43698	360.672	-5.19573	9.95794e-41	comp296399_c0_seq2	1-3879(+)
Angiotensin I converting enzyme	tr|A1YQ85|A1YQ85_PIG	0	10.4242	-5.19405	0.000212453	comp1015739_c0_seq2	3158-7009(+)
-	-	0.448079	20.5238	-5.19186	0.000168126	comp1046628_c0_seq1	131-454(+)
Forkhead box I2	tr|C1K2Z7|C1K2Z7_ORYLA	0	10.4903	-5.19017	0.000354921	comp70082_c1_seq14	3-587(+)
-	-	0.448079	20.2155	-5.1899	0.000210039	comp60643_c0_seq6	2-340(+)
-	-	0	10.1958	-5.18315	0.00026003	comp66914_c0_seq8	131-475(+)
Polyadenylate-binding protein 1	tr|G3HAN2|G3HAN2_CRIGR	4.83541	170.883	-5.18164	6.30751e-19	comp66079_c0_seq1	1-360(+)
Reverse transcriptase/ribonuclease H/putative methyltransferase (Fragment)	tr|Q8UWC9|Q8UWC9_TETNG	0.448079	20.3615	-5.17854	0.000545758	comp71063_c0_seq2	623-1039(+)
Uncharacterized protein	tr|G1KG74|G1KG74_ANOCA	23.1517	799.975	-5.14351	3.51934e-58	comp1769412_c0_seq1	1-648(+)
-	-	0.448079	19.6627	-5.13924	0.000109036	comp10634_c0_seq1	193-537(+)
-	-	1.4667	54.3028	-5.13738	3.192e-07	comp11040_c0_seq3	1-336(+)
-	-	0	10.1959	-5.13616	0.0197495	comp10070_c0_seq1	188-757(+)
-	-	0	10.0666	-5.1291	0.00051827	comp1016159_c0_seq1	1-330(+)
Uncharacterized protein	tr|G1KIV6|G1KIV6_ANOCA	2.36285	90.3221	-5.12421	9.11112e-12	comp12250_c1_seq1	256-1203(+)
Uncharacterized protein (Fragment)	tr|G1KJK0|G1KJK0_ANOCA	81.2983	2830.86	-5.1226	3.55642e-115	comp152572_c0_seq1	100-1287(+)
-	-	5.66866	197.908	-5.11375	3.44099e-18	comp1149786_c0_seq1	3-1106(+)
Uncharacterized protein	tr|G3WJG6|G3WJG6_SARHA	99.7327	3412.79	-5.10399	8.21862e-97	comp177067_c0_seq1	3-1529(+)
-	-	0	9.88775	-5.1031	0.000474038	comp7091066_c0_seq1	2-319(+)
Predicted protein	tr|A7T5N5|A7T5N5_NEMVE	0	9.87124	-5.09882	0.000807742	comp4724665_c0_seq1	2-397(+)
Putative uncharacterized protein	tr|D7GY04|D7GY04_TRICA	0	9.67577	-5.09451	0.00097352	comp70962_c0_seq1	1-684(+)
Chromosome undetermined scaffold_17, whole genome shotgun sequence	tr|A0CDW0|A0CDW0_PARTE	0	9.65929	-5.09325	0.000629575	comp10532_c0_seq1	1-1551(+)
-	-	0	9.79147	-5.0859	0.00293114	comp45303_c0_seq5	3-341(+)
Integrin alpha 6 (Fragment)	tr|A2AU05|A2AU05_MOUSE	5.72989	194.136	-5.08016	4.92125e-24	comp1294027_c0_seq1	537-3836(+)
-	-	0.509309	18.8346	-5.07749	0.000258172	comp1061442_c1_seq1	194-502(+)
-	-	1.26689	35.6994	-5.07683	2.40962e-05	comp11059_c0_seq1	1171-1671(+)
-	-	1.08153	34.819	-5.074	7.36255e-06	comp700509_c0_seq2	34-696(+)
-	-	4.13906	141.118	-5.07257	1.88631e-18	comp1347107_c0_seq1	2-328(+)
Uncharacterized protein	tr|E1C3S5|E1C3S5_CHICK	48.9373	1652.09	-5.0719	2.05319e-30	comp45833_c0_seq9	361-2373(+)
Uncharacterized protein (Fragment)	tr|F6S2N4|F6S2N4_XENTR	0	9.72547	-5.07047	0.000820986	comp721032_c0_seq1	192-515(+)
Protein YIPF7	sp|A5D7K7|YIPF7_BOVIN	4.34054	155.146	-5.06081	3.42628e-18	comp3142426_c0_seq1	80-838(+)
-	-	0	9.54652	-5.0578	0.00417439	comp802086_c0_seq1	114-431(+)
-	-	0.448079	18.5567	-5.05734	0.000257373	comp71913_c0_seq1	3-650(+)
Uncharacterized protein (Fragment)	tr|F7EAV6|F7EAV6_XENTR	8.1251	245.61	-5.05723	3.03202e-29	comp4651960_c0_seq1	3-1337(+)
-	-	0.448079	18.6889	-5.05484	0.000168424	comp69202_c0_seq9	367-735(+)
Uncharacterized protein (Fragment)	tr|F7EHB2|F7EHB2_XENTR	0	9.53008	-5.05257	0.000825008	comp77214_c0_seq1	646-1086(+)
UDP-galactose:beta-D-galactoside beta-1,4-galactosyltransferase	tr|D3UBG8|D3UBG8_COLLI	0	9.40075	-5.04892	0.000534585	comp10580_c0_seq3	2-1441(+)
-	-	10.6443	357.233	-5.04487	2.54046e-36	comp72091_c0_seq2	2105-2623(+)
LOC100127703 protein (Fragment)	tr|A8WGH8|A8WGH8_XENTR	98.0117	3215.08	-5.04402	2.80955e-77	comp1962262_c0_seq1	306-5633(+)
Uncharacterized protein	tr|F7A0L5|F7A0L5_HORSE	0	9.62644	-5.04388	0.000678129	comp79097_c0_seq1	3-1610(+)
-	-	0	9.53013	-5.04038	0.000625552	comp804279_c0_seq1	27-329(+)
-	-	0.957387	33.8424	-5.03779	3.44866e-05	comp71670_c0_seq2	2-316(+)
-	-	0	9.31813	-5.03268	0.00216108	comp616_c0_seq1	3-332(+)
-	-	0	9.41734	-5.02733	0.000883362	comp47514_c0_seq1	2-352(+)
-	-	0	9.35126	-5.0244	0.000908319	comp242291_c0_seq12	1-438(+)
-	-	1.26689	34.4282	-5.02154	3.79864e-05	comp76459_c0_seq1	3-488(+)
Predicted protein (Fragment)	tr|A7RGL2|A7RGL2_NEMVE	24.4909	781.365	-5.01952	5.73194e-71	comp3817999_c0_seq1	3-9989(+)
Bestrophin-3	sp|Q8N1M1|BEST3_HUMAN	21.0014	674.932	-5.01254	2.13575e-52	comp45829_c0_seq1	3-2087(+)
Leucine rich repeat containing 3	tr|F7BWT0|F7BWT0_XENTR	33.6422	1101.34	-5.00729	2.11559e-45	comp224539_c0_seq14	1110-1892(+)
Coiled-coil domain containing 141	tr|A2AST1|A2AST1_MOUSE	147.525	4757.33	-5.00709	6.78472e-110	comp4600971_c0_seq1	117-4481(+)
-	-	0	9.30177	-5.00504	0.00283605	comp3688242_c0_seq1	1-435(+)
-	-	1.4667	49.8324	-5.00484	8.15672e-08	comp10625_c0_seq1	3-491(+)
-	-	0.509309	17.9542	-4.99931	0.000299114	comp4038123_c0_seq1	3-326(+)
-	-	0	9.20549	-4.99321	0.00162785	comp341474_c0_seq1	363-776(+)
-	-	0.509309	17.5002	-4.97699	0.000434703	comp632947_c0_seq1	126-539(+)
-	-	0	8.97705	-4.97342	0.00156612	comp375542_c1_seq1	99-398(+)
Uncharacterized protein	tr|E1C6S8|E1C6S8_CHICK	4.07615	130.674	-4.97144	8.36078e-18	comp541649_c0_seq2	470-1117(+)
-	-	0	8.89444	-4.97131	0.00170541	comp54302_c0_seq1	148-456(+)
POU domain, class 6, transcription factor 2	sp|P78424|PO6F2_HUMAN	0	8.92754	-4.97095	0.000528649	comp1013140_c0_seq1	1-576(+)
-	-	0	8.99362	-4.96946	0.000615956	comp422608_c0_seq4	3-326(+)
-	-	1.08153	32.2629	-4.966	4.47031e-05	comp652915_c0_seq1	424-762(+)
Uncharacterized protein	tr|E7EXQ2|E7EXQ2_DANRE	6.1924	208.161	-4.96149	6.91009e-24	comp660721_c0_seq2	152-1510(+)
Uncharacterized protein (Fragment)	tr|G1KVZ8|G1KVZ8_ANOCA	1.7762	48.9653	-4.95951	5.50569e-07	comp749128_c0_seq2	1-627(+)
Putative helicase 009L	sp|Q6GZW6|009L_FRG3G	0.633446	17.4041	-4.95691	0.000222126	comp10553_c0_seq2	2-934(+)
-	-	0	8.78172	-4.94666	0.00100686	comp780686_c0_seq2	1-456(+)
-	-	0.448079	17.1426	-4.94629	0.000224361	comp67553_c1_seq1	1-345(+)
4Fe-4S ferredoxin, iron-sulfur binding domain protein	tr|A5FJF2|A5FJF2_FLAJ1	0.448079	17.4013	-4.94165	0.000379117	comp65637_c0_seq5	1-369(+)
-	-	0	8.78174	-4.94001	0.000966183	comp82556_c0_seq1	282-587(+)
-	-	0.448079	17.1398	-4.93945	0.000476617	comp646899_c0_seq1	2-460(+)
Uncharacterized protein (Fragment)	tr|G1KY36|G1KY36_ANOCA	1.14276	31.9245	-4.93808	6.17276e-05	comp1049_c0_seq1	2-670(+)
Uncharacterized protein	tr|C9J243|C9J243_HUMAN	27.942	847.483	-4.93382	8.57633e-56	comp4065320_c0_seq1	1-1458(+)
-	-	0	8.76526	-4.93163	0.000768442	comp226788_c0_seq1	2-487(+)
Uncharacterized protein	tr|E7F3G4|E7F3G4_DANRE	1.85354	62.2206	-4.93111	1.22995e-08	comp1204999_c0_seq2	2-832(+)
-	-	1.01862	31.4211	-4.93031	0.000114584	comp1073312_c0_seq1	367-900(+)
Uncharacterized protein	tr|G3UR30|G3UR30_MELGA	0.509309	17.1262	-4.92904	0.000241996	comp7414904_c0_seq1	3-1793(+)
Putative uncharacterized protein	tr|D6WEQ6|D6WEQ6_TRICA	0	8.76528	-4.92118	0.00397775	comp775333_c0_seq2	1-336(+)
Uncharacterized protein	tr|A6NI63|A6NI63_HUMAN	16.9431	517.117	-4.91572	1.05588e-46	comp113668_c1_seq55	142-4584(+)
-	-	0	8.69923	-4.91312	0.000976218	comp740255_c0_seq2	810-1331(+)
-	-	0.633446	16.8648	-4.90851	0.000490539	comp736299_c0_seq4	24-329(+)
Poly [ADP-ribose] polymerase 12	sp|Q8BZ20|PAR12_MOUSE	0	8.61946	-4.90399	0.00113091	comp39280_c0_seq1	2-349(+)
-	-	0	8.49005	-4.90106	0.0033062	comp76333_c0_seq8	3-320(+)
-	-	0.509309	16.6694	-4.89937	0.000442792	comp105893_c0_seq1	2-511(+)
Uridine phosphorylase 1	tr|F6ZQM1|F6ZQM1_XENTR	173.085	5127.13	-4.89055	8.79251e-128	comp27584_c0_seq1	360-1304(+)
Homeobox protein orthopedia	sp|Q5XKR4|OTP_HUMAN	0	8.44061	-4.88179	0.00100428	comp5441112_c0_seq1	199-1254(+)
A-kinase anchor protein 6	sp|Q13023|AKAP6_HUMAN	2.87216	91.0321	-4.87959	1.06982e-10	comp59189_c0_seq2	1-2235(+)
Retrovirus-related Pol polyprotein from type-1 retrotransposable element R2 (Fragment)	tr|G7YKP1|G7YKP1_CLOSI	346.942	10206.8	-4.87511	1.01601e-132	comp2741810_c0_seq1	1-948(+)
Putative uncharacterized protein	tr|E9H851|E9H851_DAPPU	0	8.27823	-4.87268	0.00138157	comp614892_c0_seq2	917-1249(+)
-	-	0	8.29479	-4.87149	0.000591847	comp105419_c1_seq1	2-397(+)
-	-	1.08153	30.3621	-4.8657	5.27853e-05	comp77072_c0_seq1	1056-1490(+)
-	-	1.52793	45.0999	-4.8655	6.99436e-06	comp7500_c0_seq4	3-323(+)
-	-	15.5248	443.514	-4.86448	1.84069e-36	comp12931_c0_seq2	1514-1966(+)
-	-	0	8.22866	-4.863	0.00242421	comp66466_c2_seq1	1-375(+)
-	-	0	8.30851	-4.86022	0.00132435	comp1027118_c0_seq2	359-1132(+)
-	-	21.8558	643.23	-4.85772	1.56211e-45	comp188992_c0_seq7	3-470(+)
-	-	78.7167	2280.76	-4.85659	1.48312e-33	comp11190_c0_seq9	3-491(+)
Uncharacterized protein (Fragment)	tr|G1PL39|G1PL39_MYOLU	3.62807	105.556	-4.85106	4.69275e-10	comp109931_c0_seq2	54-488(+)
Si:ch73-340m8.2	tr|E7F063|E7F063_DANRE	0	8.31136	-4.84737	0.0018106	comp76222_c0_seq1	402-1856(+)
-	-	90.9954	2595.33	-4.84322	1.01754e-58	comp39565_c0_seq3	747-1052(+)
-	-	1.08153	30.0156	-4.83848	8.32065e-05	comp1067309_c0_seq1	2-322(+)
Uncharacterized protein (Fragment)	tr|G1S4E5|G1S4E5_NOMLE	112.987	3212.14	-4.83806	3.60129e-57	comp474601_c0_seq1	65-700(+)
Acetylcholine receptor subunit delta	sp|P09628|ACHD_XENLA	7.31904	207.57	-4.83144	5.32895e-28	comp301073_c0_seq1	2-601(+)
-	-	4.9723	145.975	-4.82915	2.32096e-14	comp13194_c0_seq7	3-347(+)
Cytochrome P450 2C8	sp|P10632|CP2C8_HUMAN	0.509309	15.6925	-4.8255	0.00106303	comp79106_c0_seq1	2-907(+)
Zgc:158138 protein	tr|A3KMH5|A3KMH5_DANRE	3.89078	116.051	-4.82362	1.27103e-12	comp13249_c0_seq1	2-2308(+)
Uncharacterized protein (Fragment)	tr|F6YWB9|F6YWB9_MONDO	0	8.116	-4.82317	0.00104187	comp35375_c0_seq9	3-344(+)
-	-	0	8.08297	-4.81778	0.00111368	comp72600_c1_seq2	182-532(+)
-	-	0	8.03338	-4.81691	0.00268462	comp68180_c0_seq1	1-471(+)
LOC394897 protein (Fragment)	tr|Q6P306|Q6P306_XENTR	0	7.92061	-4.81234	0.000811159	comp1027478_c0_seq1	457-2154(+)
-	-	0	8.16279	-4.80687	0.00103391	comp23132_c0_seq1	2-322(+)
Uncharacterized protein (Fragment)	tr|F6ZTX3|F6ZTX3_XENTR	342.055	9432.32	-4.784	1.04799e-67	comp12632_c9_seq2	179-2527(+)
-	-	1.4667	42.2691	-4.77979	2.52395e-06	comp111284_c0_seq1	3-719(+)
-	-	5.34472	142.713	-4.77721	1.04763e-19	comp34298_c0_seq4	1582-1977(+)
-	-	0.957387	27.8885	-4.77315	0.000109885	comp1057524_c0_seq1	2-382(+)
CR1-3	tr|E7BKJ3|E7BKJ3_RHIDE	31.1705	841.788	-4.77284	2.73785e-33	comp1200571_c0_seq3	1-405(+)
-	-	1.08153	28.2327	-4.76359	8.4895e-05	comp699400_c0_seq1	1061-1435(+)
Uncharacterized protein	tr|E2RTI6|E2RTI6_CANFA	0.448079	15.2856	-4.76341	0.000743477	comp10639_c0_seq3	2-2359(+)
-	-	34.4065	944.38	-4.75974	2.87104e-46	comp175281_c0_seq1	2396-4675(+)
-	-	0	7.75833	-4.75967	0.00237735	comp23380_c0_seq1	2-364(+)
Potassium inwardly-rectifying channel, subfamily J, member 12	tr|A2VDS5|A2VDS5_BOVIN	3.12044	84.7756	-4.75644	4.53978e-12	comp1280714_c0_seq1	675-1970(+)
LOC100127800 protein (Fragment)	tr|A9JTN1|A9JTN1_XENTR	2.03891	55.6069	-4.75618	1.47098e-08	comp66424_c0_seq2	1-339(+)
-	-	0.448079	15.1067	-4.75616	0.000927131	comp6535312_c0_seq1	3-353(+)
-	-	0	7.75835	-4.75608	0.00113407	comp7726739_c0_seq1	3-428(+)
Putative uncharacterized protein (Fragment)	tr|D2HTA7|D2HTA7_AILME	3.81511	99.6742	-4.75092	1.31007e-11	comp73172_c0_seq2	1387-6624(+)
-	-	0	7.67571	-4.74946	0.00624942	comp36793_c0_seq1	3-350(+)
-	-	0.957387	27.388	-4.74411	0.000126255	comp67689_c0_seq3	402-806(+)
Putative uncharacterized protein (Fragment)	tr|A9JRQ4|A9JRQ4_DANRE	96.3417	2575.9	-4.74202	2.03967e-69	comp2062843_c0_seq1	894-7802(+)
Thyrotropin subunit beta	sp|P01222|TSHB_HUMAN	2.28551	55.7196	-4.74123	1.8098e-08	comp1045222_c0_seq1	2-301(+)
-	-	0	7.74187	-4.741	0.0181674	comp81526_c0_seq1	3-341(+)
Myosin heavy chain (Fragment)	tr|Q9YHD8|Q9YHD8_RANCA	0	8.06661	-4.74042	0.000825012	comp77694_c0_seq1	1-570(+)
Phosphorylase	tr|E1F6R5|E1F6R5_GIAIA	0.448079	15.1894	-4.74002	0.000402015	comp105318_c0_seq1	79-570(+)
Tbxas1 protein	tr|Q6PAY3|Q6PAY3_XENLA	7.95249	209.17	-4.73712	1.67365e-18	comp1324588_c0_seq1	153-1736(+)
Heat shock protein 90 (Fragment)	tr|B2WVU0|B2WVU0_SPIVO	0.633446	15.1427	-4.73603	0.000607517	comp1834243_c0_seq1	2-334(+)
Uncharacterized protein	tr|E1C4S5|E1C4S5_CHICK	759.133	20205.1	-4.73574	2.62592e-102	comp30792_c0_seq1	676-7650(+)
Uncharacterized protein (Fragment)	tr|G1MU63|G1MU63_MELGA	0.448079	15.2362	-4.73433	0.000804939	comp1042676_c0_seq1	2-1291(+)
-	-	0.896157	27.0277	-4.72469	0.000121505	comp60941_c0_seq1	2-319(+)
Uncharacterized protein (Fragment)	tr|G1KXG4|G1KXG4_ANOCA	2.22428	55.0811	-4.72159	1.83851e-07	comp1123840_c0_seq2	245-877(+)
ADP-ribosylation factor-like 11	tr|F6RGT2|F6RGT2_XENTR	300.688	7911.2	-4.72055	5.71122e-65	comp50148_c0_seq1	208-750(+)
Putative uncharacterized protein	tr|C3Z0X4|C3Z0X4_BRAFL	0	7.59322	-4.72053	0.00606805	comp43133_c1_seq1	2-343(+)
-	-	0.633446	14.7325	-4.71307	0.00186821	comp659739_c0_seq1	1-312(+)
LOC100037845 protein	tr|A2RUV3|A2RUV3_XENTR	13.7018	364.672	-4.70948	3.3369e-34	comp12509_c0_seq1	2-1432(+)
Uncharacterized protein (Fragment)	tr|F1P1T3|F1P1T3_CHICK	0.509309	14.7987	-4.70895	0.000656157	comp74174_c0_seq3	114-1607(+)
-	-	0	7.49697	-4.70442	0.00218139	comp775671_c0_seq1	1-420(+)
-	-	0	7.67589	-4.7034	0.00201841	comp6725482_c0_seq1	1-321(+)
Castor zinc finger 1	tr|A0JNL2|A0JNL2_BOVIN	59.8905	1544.14	-4.69661	6.54454e-99	comp37938_c0_seq9	175-5931(+)
-	-	0	7.53004	-4.69072	0.00172248	comp423803_c0_seq2	264-2144(+)
-	-	137.266	3542.42	-4.69066	1.36578e-60	comp509991_c0_seq32	331-660(+)
-	-	9.35964	241.442	-4.68874	1.49579e-29	comp3128287_c0_seq1	2-397(+)
-	-	0	7.25476	-4.68529	0.00581108	comp7204125_c0_seq1	431-895(+)
-	-	1.14276	26.8352	-4.68515	3.59903e-05	comp4247250_c0_seq1	2-364(+)
-	-	0.509309	14.2621	-4.68111	0.000916371	comp82086_c0_seq2	251-568(+)
Putative uncharacterized protein	tr|E5SIR3|E5SIR3_TRISP	6.44068	171.944	-4.67949	2.63115e-21	comp52089_c0_seq5	2-427(+)
Reverse transcriptase-like protein	tr|Q7T271|Q7T271_PAROL	0	7.36768	-4.67716	0.00215727	comp42957_c1_seq4	2-748(+)
Eag-like K[+] channel	tr|A1ZB14|A1ZB14_DROME	3.49117	81.4437	-4.67647	2.25629e-10	comp660990_c0_seq1	752-4189(+)
-	-	0.448079	14.2786	-4.6686	0.00102572	comp69178_c0_seq10	1-477(+)
Protein FAM78B	sp|Q5VT40|FA78B_HUMAN	7.07077	183.774	-4.66096	5.91345e-22	comp150104_c0_seq2	1733-2518(+)
-	-	0	7.15579	-4.65546	0.00210145	comp500249_c0_seq4	3-506(+)
-	-	1.26689	26.6232	-4.65492	0.000115203	comp753357_c0_seq3	1-477(+)
Putative uncharacterized protein (Fragment)	tr|G7N998|G7N998_MACMU	0	7.20535	-4.65376	0.00209362	comp104551_c0_seq1	1-4443(+)
Uncharacterized protein	tr|G1KLL9|G1KLL9_ANOCA	1.91477	52.4326	-4.65304	3.85535e-08	comp682836_c0_seq2	383-1702(+)
Fast troponin I	tr|Q5EGN2|Q5EGN2_RANCA	174.029	4375.26	-4.65022	1.40934e-92	comp63301_c0_seq1	249-800(+)
Potassium channel tetramerisation domain containing 12b	tr|E7F7K1|E7F7K1_DANRE	0.509309	14.2953	-4.64717	0.00101122	comp6485597_c0_seq1	3-368(+)
-	-	0.448079	13.954	-4.64115	0.00209299	comp5219_c0_seq1	2-349(+)
-	-	7.01122	178.816	-4.6378	1.72841e-16	comp1272293_c0_seq1	2-433(+)
Uncharacterized protein	tr|G3WWR6|G3WWR6_SARHA	136.862	3411.24	-4.6373	3.33669e-76	comp3649064_c0_seq1	659-3385(+)
-	-	1.71497	38.5906	-4.6273	3.92401e-06	comp677563_c0_seq1	196-750(+)
-	-	0	7.00999	-4.62375	0.00231043	comp70919_c0_seq4	1-375(+)
LOC100125117 protein	tr|A4IHK1|A4IHK1_XENTR	98.2031	2402.01	-4.6207	3.04539e-91	comp1361541_c0_seq1	463-12753(+)
-	-	0.957387	25.1402	-4.6183	0.000192039	comp6850_c0_seq1	131-592(+)
-	-	0.633446	13.5963	-4.61535	0.00105262	comp54160_c0_seq5	2-301(+)
-	-	34.1633	849.462	-4.61528	3.39113e-35	comp116620_c0_seq1	2-430(+)
Myosin heavy chain fast 1 isoform (Fragment)	tr|Q0H796|Q0H796_9CHON	1.976	51.2468	-4.60788	1.26967e-08	comp519151_c0_seq2	1-483(+)
-	-	0.509309	13.6762	-4.60045	0.00110519	comp105264_c0_seq1	95-451(+)
-	-	0	6.97702	-4.5966	0.00241658	comp592374_c0_seq1	1720-2157(+)
Uncharacterized protein (Fragment)	tr|G1T0G9|G1T0G9_RABIT	0	6.9605	-4.59572	0.00151354	comp105138_c0_seq1	2-1738(+)
-	-	0	6.79807	-4.59381	0.0052984	comp4007062_c0_seq1	3-305(+)
Uncharacterized protein (Fragment)	tr|G1KVZ8|G1KVZ8_ANOCA	0	6.8642	-4.589	0.0031048	comp78021_c0_seq2	3-377(+)
-	-	27.2049	665.031	-4.58755	4.33348e-30	comp35253_c0_seq3	470-1009(+)
-	-	0	6.73204	-4.58412	0.0032303	comp76694_c0_seq1	3-353(+)
Uncharacterized protein	tr|E7F3G4|E7F3G4_DANRE	0	6.92748	-4.58292	0.0178666	comp5834102_c0_seq1	177-956(+)
Scratch homolog 1, zinc finger protein a (Drosophila)	tr|A8WGA5|A8WGA5_DANRE	1.26689	25.289	-4.57957	5.34661e-05	comp422555_c0_seq4	340-1194(+)
UDP-N-acetylmuramoyl-tripeptide--D-alanyl-D-alanine ligase	tr|A5FJN0|A5FJN0_FLAJ1	0	6.81468	-4.57602	0.00162826	comp2639639_c0_seq1	3-719(+)
-	-	0	6.83117	-4.57541	0.00723865	comp591861_c0_seq1	3-416(+)
Ubiquitin carboxyl-terminal hydrolase	tr|A0AUT2|A0AUT2_XENLA	54.4479	1298.16	-4.57411	1.48054e-64	comp370686_c0_seq2	1-2751(+)
-	-	31.1849	738.473	-4.57363	6.33939e-21	comp1337372_c0_seq2	2-394(+)
-	-	0.448079	13.0928	-4.57323	0.00102861	comp1051816_c0_seq1	2-328(+)
-	-	0	6.89448	-4.57098	0.00399311	comp7877_c0_seq9	489-800(+)
Putative uncharacterized protein (Fragment)	tr|E9J987|E9J987_SOLIN	14.7978	366.727	-4.57047	5.38142e-40	comp127122_c0_seq1	3-401(+)
Uncharacterized protein (Fragment)	tr|F1NBS2|F1NBS2_CHICK	2.48531	60.7406	-4.56212	2.97102e-07	comp77207_c0_seq8	264-680(+)
Uncharacterized protein (Fragment)	tr|F6SUM7|F6SUM7_XENTR	0.633446	13.2056	-4.56202	0.00212685	comp7120452_c0_seq1	1-333(+)
Homeobox protein Hox-B8	sp|P17481|HXB8_HUMAN	3.32024	83.9493	-4.5609	1.24815e-10	comp121385_c0_seq1	490-1074(+)
-	-	3.93925	86.5824	-4.55972	1.79889e-11	comp1336863_c0_seq2	143-568(+)
Filamin-A-interacting protein 1	sp|Q8K4T4|FLIP1_RAT	24.6218	566.99	-4.55347	3.98683e-51	comp4135932_c0_seq1	3-461(+)
Phosphomannomutase	tr|A5FBA9|A5FBA9_FLAJ1	0.633446	12.9139	-4.55344	0.00132989	comp77326_c0_seq1	2-571(+)
-	-	0.448079	12.9469	-4.55315	0.00190228	comp7321_c0_seq1	1283-1768(+)
-	-	0	6.7184	-4.55085	0.00631408	comp80902_c1_seq1	2-316(+)
Gas7 protein	tr|A0JPG4|A0JPG4_XENLA	2.42576	60.8705	-4.54673	1.8346e-09	comp72155_c0_seq1	937-2430(+)
Uncharacterized protein (Fragment)	tr|G1PWI8|G1PWI8_MYOLU	7.89126	182.872	-4.54426	1.19297e-18	comp11019_c0_seq9	2-448(+)
-	-	0	6.63581	-4.54093	0.00732452	comp815797_c0_seq1	3-359(+)
-	-	0.509309	12.6856	-4.5406	0.00111506	comp734760_c0_seq2	2-358(+)
-	-	0.448079	12.9607	-4.53756	0.00266607	comp790_c0_seq1	1-396(+)
-	-	0.633446	12.9773	-4.53566	0.00271987	comp803934_c0_seq1	2-562(+)
-	-	1.14276	24.9564	-4.53527	0.000524081	comp32562_c1_seq3	3-314(+)
Dynein heavy chain 7 axonemal (Fragment)	tr|G7YJW1|G7YJW1_CLOSI	0	6.73217	-4.53435	0.00427084	comp4559_c0_seq1	3-476(+)
-	-	36.1445	829.225	-4.53012	3.24724e-25	comp43945_c0_seq5	1795-2304(+)
GldK (Precursor)	tr|A5FIS8|A5FIS8_FLAJ1	1.14276	23.9407	-4.52312	0.000290004	comp68205_c0_seq1	1-465(+)
-	-	0	6.60286	-4.51238	0.0097647	comp808939_c0_seq1	1-666(+)
-	-	0.633446	12.4572	-4.50872	0.00149021	comp105233_c0_seq2	2-508(+)
Uncharacterized protein	tr|E7F1U5|E7F1U5_DANRE	1.90034	35.8919	-4.50495	4.27753e-06	comp5283890_c0_seq1	1-561(+)
Reverse transcriptase-like protein	tr|Q7T271|Q7T271_PAROL	0.633446	12.6691	-4.50263	0.00681154	comp6513576_c0_seq1	692-1054(+)
Uncharacterized protein (Fragment)	tr|F6QYE6|F6QYE6_XENTR	48.4018	1099.68	-4.49917	1.28979e-38	comp34682_c0_seq1	2-703(+)
Uncharacterized protein	tr|E1BT20|E1BT20_CHICK	308.069	6958.33	-4.49584	8.32734e-77	comp105779_c0_seq4	262-1332(+)
Dystonin (Fragment)	tr|Q5TF24|Q5TF24_HUMAN	42.1694	935.042	-4.49557	1.39887e-42	comp135531_c0_seq1	3-7256(+)
-	-	2.36285	57.5547	-4.49501	2.79776e-08	comp1136170_c0_seq1	800-1126(+)
Micromolar calcium-activated neutral protease 1 large subunit	tr|A1Z1N7|A1Z1N7_BOSMU	17.4507	395.678	-4.49287	1.73743e-26	comp5150557_c0_seq1	903-3020(+)
-	-	0.448079	12.7023	-4.48862	0.00294728	comp697380_c0_seq1	114-551(+)
-	-	1.34424	33.7788	-4.48702	3.58567e-05	comp72224_c0_seq1	143-484(+)
-	-	0	6.55337	-4.48557	0.00638503	comp784598_c0_seq2	86-460(+)
Uncharacterized protein	tr|F6QFQ9|F6QFQ9_XENTR	0	6.49009	-4.48523	0.00920392	comp13801_c0_seq1	2-595(+)
Polyprotein (Fragment)	tr|Q6IMM8|Q6IMM8_LYTVA	5.46718	117.107	-4.48184	6.61845e-14	comp6894684_c0_seq1	1-447(+)
Structural maintenance of chromosomes protein	tr|G4VHB4|G4VHB4_SCHMA	0	6.39096	-4.48121	0.00749104	comp68752_c0_seq1	357-1838(+)
-	-	0.509309	12.4243	-4.47977	0.00137953	comp106472_c0_seq2	1-321(+)
Uncharacterized protein	tr|E7FDP5|E7FDP5_DANRE	2.22428	46.4786	-4.47667	9.66391e-08	comp4803815_c0_seq1	221-829(+)
-	-	0.509309	12.3445	-4.47352	0.00210202	comp6532920_c0_seq1	151-567(+)
-	-	1.26689	23.6962	-4.47108	0.000136883	comp4859052_c0_seq1	25-339(+)
Uncharacterized protein (Fragment)	tr|G1KI70|G1KI70_ANOCA	182.506	4032.3	-4.46996	3.01326e-57	comp122225_c0_seq1	1-603(+)
Tripartite motif protein 7	tr|A5HUJ9|A5HUJ9_CHICK	46.487	1032.06	-4.46894	9.41562e-43	comp36831_c0_seq1	253-1575(+)
-	-	0	6.40752	-4.46842	0.00496072	comp773271_c0_seq1	43-498(+)
Myogenic regulatory factor; transcription factor (Fragment)	tr|Q91151|Q91151_NOTVI	28.6367	625.145	-4.46827	5.25257e-56	comp2600743_c0_seq1	168-896(+)
-	-	0	6.31122	-4.46646	0.00373893	comp76663_c6_seq6	1-663(+)
-	-	0	6.32776	-4.45676	0.00468957	comp6516295_c0_seq1	2-376(+)
-	-	0.633446	12.1327	-4.4566	0.00142523	comp6204540_c0_seq1	3-332(+)
Putative uncharacterized protein (Fragment)	tr|E9J6M8|E9J6M8_SOLIN	2.81093	66.4353	-4.45509	3.79519e-08	comp68741_c0_seq1	2-502(+)
-	-	0	6.39104	-4.45267	0.00359332	comp773977_c0_seq2	846-1283(+)
Uncharacterized protein (Fragment)	tr|G1KC86|G1KC86_ANOCA	0	6.14606	-4.44592	0.00405685	comp2516726_c0_seq1	419-1219(+)
-	-	0	6.17911	-4.44433	0.00311117	comp104721_c1_seq4	1-303(+)
Uncharacterized protein	tr|F6QI09|F6QI09_XENTR	0	6.13232	-4.44375	0.00793352	comp825334_c0_seq2	476-1693(+)
-	-	0.509309	12.1327	-4.44307	0.00241629	comp709531_c0_seq2	455-778(+)
-	-	0	6.2617	-4.44285	0.00562139	comp78660_c0_seq1	2-364(+)
Proline-rich transmembrane protein 1	tr|G3IFG0|G3IFG0_CRIGR	0.448079	12.1327	-4.44213	0.00160485	comp6368486_c0_seq1	386-1141(+)
-	-	0	6.21214	-4.44087	0.00704455	comp407067_c0_seq2	1-348(+)
-	-	0	6.1324	-4.4406	0.00135609	comp102609_c0_seq1	3-446(+)
-	-	0.509309	12.017	-4.43847	0.0027477	comp780822_c0_seq2	1-399(+)
-	-	0.957387	22.0699	-4.43656	0.000277518	comp6746406_c0_seq1	3-374(+)
Corticoliberin	sp|P06850|CRF_HUMAN	0.509309	12.1327	-4.43549	0.00167887	comp1050895_c0_seq4	88-540(+)
-	-	0	6.21216	-4.43411	0.00451272	comp808913_c0_seq1	99-485(+)
-	-	0.509309	12.5868	-4.43334	0.00127486	comp30550_c0_seq1	1-351(+)
-	-	0	6.21216	-4.43319	0.00529102	comp693948_c0_seq4	3-383(+)
-	-	2.48699	55.3262	-4.43161	8.41764e-08	comp119313_c0_seq1	510-857(+)
Predicted protein	tr|A7SR29|A7SR29_NEMVE	237.869	5120.72	-4.43151	3.34252e-41	comp395259_c0_seq1	1-1662(+)
Calreticulin (Precursor)	tr|O76961|O76961_NECAM	337.19	7234.48	-4.42604	8.14036e-60	comp333516_c0_seq2	3-512(+)
-	-	0.633446	12.0667	-4.42518	0.00331851	comp51747_c1_seq1	1-363(+)
Diacylglycerol kinase kappa (Fragment)	tr|A2AEP1|A2AEP1_MOUSE	2.53379	44.6269	-4.42309	4.98254e-08	comp1046801_c0_seq1	695-4228(+)
Uncharacterized protein	tr|G3W1S8|G3W1S8_SARHA	0.509309	11.8906	-4.42246	0.00168913	comp64619_c0_seq3	126-773(+)
-	-	3.69265	77.8807	-4.41835	9.31245e-10	comp5305430_c0_seq1	445-924(+)
-	-	2.03891	43.9913	-4.418	3.58533e-07	comp116173_c0_seq9	172-498(+)
Myocyte-specific enhancer factor 2A	sp|A2ICN5|MEF2A_PIG	183.665	3935.65	-4.41749	7.25794e-77	comp223793_c0_seq1	663-2261(+)
-	-	0	6.09937	-4.41205	0.0072546	comp57289_c1_seq2	2-337(+)
-	-	2.22428	44.349	-4.41132	3.94509e-07	comp77479_c0_seq1	2-364(+)
GH22959 (Fragment)	tr|B4JW24|B4JW24_DROGR	102.847	2171.14	-4.40853	2.35033e-35	comp1314362_c0_seq2	1-21750(+)
Polyprotein (Fragment)	tr|Q6IMM8|Q6IMM8_LYTVA	0.448079	12.1796	-4.40712	0.00198691	comp3406205_c0_seq1	2-442(+)
Uncharacterized protein	tr|F7ALD9|F7ALD9_XENTR	56.6621	1202.4	-4.40554	3.89002e-30	comp1217960_c0_seq1	189-875(+)
Gamma-crystallin 1 (Fragment)	sp|P02530|CRG1_RANTE	0	6.18204	-4.40532	0.0378513	comp106124_c0_seq1	3-344(+)
-	-	0	6.08288	-4.40365	0.00262206	comp77073_c1_seq1	1-306(+)
-	-	113.797	2401.83	-4.3984	1.24414e-38	comp48743_c0_seq1	3-317(+)
-	-	0	6.03334	-4.39637	0.00214638	comp102272_c0_seq1	315-1145(+)
-	-	0	5.90398	-4.39622	0.00433258	comp105256_c0_seq1	313-672(+)
Predicted protein	tr|A7T2T8|A7T2T8_NEMVE	0.509309	11.7255	-4.39256	0.00176031	comp63637_c0_seq4	181-489(+)
-	-	0.448079	11.742	-4.38966	0.00300771	comp70879_c0_seq1	2-361(+)
-	-	0	6.19573	-4.38944	0.00367732	comp59126_c0_seq1	3-353(+)
Lon protease	sp|A5FG89|LON_FLAJ1	0	6.00029	-4.38844	0.0104029	comp805877_c0_seq2	832-1158(+)
Popeye domain containing 3	tr|B1H1F6|B1H1F6_XENTR	23.224	484.078	-4.38789	7.28951e-35	comp36157_c0_seq1	363-1424(+)
-	-	1.01862	21.5968	-4.3876	0.000303976	comp768157_c0_seq1	2-619(+)
Uncharacterized protein	tr|D4A3B7|D4A3B7_RAT	0	5.90401	-4.38627	0.00374735	comp73223_c0_seq2	1-1746(+)
-	-	2.93339	65.1182	-4.3833	5.96305e-11	comp219162_c0_seq1	2-313(+)
Transducin-like enhancer protein 4	tr|G7YR60|G7YR60_CLOSI	14.445	297.211	-4.37337	1.88529e-07	comp41728_c0_seq2	3-359(+)
Uncharacterized protein	tr|F6TY13|F6TY13_XENTR	38.3137	776.885	-4.37324	6.43723e-31	comp494952_c0_seq1	185-1402(+)
-	-	1.26689	21.5004	-4.37208	0.000211669	comp73800_c0_seq2	3-305(+)
-	-	1.08153	21.5006	-4.3717	0.000217849	comp6293_c8_seq2	3-308(+)
-	-	0.896157	20.9942	-4.36872	0.000341948	comp5222995_c0_seq1	2-352(+)
-	-	1.71497	32.4115	-4.3687	3.79909e-05	comp74670_c1_seq6	265-804(+)
Chromosome 12 SCAF14999, whole genome shotgun sequence	tr|Q4RT70|Q4RT70_TETNG	0.896157	20.9805	-4.36834	0.00029117	comp1096740_c0_seq1	145-756(+)
-	-	0	6.04991	-4.36776	0.00495266	comp70372_c0_seq5	2-310(+)
Predicted protein	tr|C0SIU5|C0SIU5_PARBP	0	5.85447	-4.36468	0.00765369	comp817351_c0_seq1	1-651(+)
tRNA modification GTPase MnmE	sp|A5FGE0|MNME_FLAJ1	0	6.01688	-4.36219	0.00590921	comp541292_c0_seq1	2-697(+)
ORF2-encoded protein (Fragment)	tr|Q3LG56|Q3LG56_DANRE	0	5.90404	-4.36078	0.0139671	comp2573693_c0_seq1	2-481(+)
Heat shock protein 40	tr|A9CPE7|A9CPE7_ALLMI	1.40547	31.2891	-4.35904	3.70708e-05	comp619619_c0_seq2	1-333(+)
-	-	0	5.82142	-4.35564	0.0163062	comp80543_c1_seq2	343-702(+)
-	-	0	6.06645	-4.35509	0.00441864	comp2056984_c0_seq1	42-383(+)
-	-	0	5.80496	-4.35475	0.00334234	comp10440_c0_seq1	1-438(+)
-	-	0	5.90406	-4.35404	0.00880639	comp10676_c0_seq1	173-592(+)
-	-	0.633446	11.2716	-4.35153	0.00209988	comp61224_c0_seq4	299-601(+)
-	-	0	6.00039	-4.34409	0.00537548	comp809468_c0_seq1	75-443(+)
-	-	0	5.70865	-4.34391	0.00587131	comp786043_c0_seq1	2-526(+)
-	-	0	5.90409	-4.34231	0.00565257	comp1044402_c0_seq1	3-410(+)
Uncharacterized protein (Fragment)	tr|G1KXG4|G1KXG4_ANOCA	9.73037	192.241	-4.33966	1.55145e-14	comp13237_c0_seq2	1-804(+)
-	-	6.68728	135.985	-4.33887	1.38858e-11	comp7228050_c0_seq1	3-335(+)
-	-	2.36285	51.5076	-4.33844	1.03883e-07	comp77151_c0_seq2	154-630(+)
-	-	0	5.87106	-4.33705	0.0109466	comp804598_c0_seq4	2546-3187(+)
Uncharacterized protein (Fragment)	tr|G1KXZ1|G1KXZ1_ANOCA	0.957387	20.6366	-4.33364	0.000458798	comp74026_c0_seq1	1-444(+)
-	-	0.633446	11.1588	-4.33193	0.00357277	comp58066_c0_seq1	2-319(+)
-	-	20.2973	403.485	-4.33091	3.28327e-18	comp1307398_c0_seq1	1-330(+)
Uncharacterized protein	tr|G3UPX7|G3UPX7_MELGA	0	5.64539	-4.33042	0.0073585	comp101816_c0_seq2	265-5601(+)
-	-	0	5.83803	-4.32926	0.00938304	comp61963_c0_seq1	1-354(+)
-	-	7.27561	155.193	-4.32839	1.17047e-19	comp276649_c0_seq4	2-397(+)
-	-	8.92767	183.247	-4.32515	1.05272e-13	comp134582_c0_seq1	187-546(+)
ORF2-encoded protein (Fragment)	tr|Q3LG56|Q3LG56_DANRE	0	5.67565	-4.32471	0.00595895	comp56596_c0_seq1	2-412(+)
-	-	0	5.72519	-4.3247	0.0133826	comp64967_c0_seq1	215-544(+)
-	-	1.65206	31.4378	-4.32398	3.70049e-05	comp705257_c0_seq1	1-357(+)
Uncharacterized protein	tr|E7F1A1|E7F1A1_DANRE	9.66746	189.355	-4.32267	2.33306e-21	comp13906_c0_seq2	235-1728(+)
Uncharacterized protein (Fragment)	tr|G3UT85|G3UT85_MELGA	0.509309	11.156	-4.32039	0.00331638	comp42078_c0_seq1	10-696(+)
Kinesin family member 26A (Fragment)	tr|F6Z3X6|F6Z3X6_XENTR	191.459	3820.78	-4.31777	2.35819e-49	comp159732_c0_seq2	286-1698(+)
KLB protein	tr|B7ZL50|B7ZL50_HUMAN	0	5.67567	-4.31593	0.00418563	comp104352_c0_seq3	260-3256(+)
-	-	7.32072	144.74	-4.31465	4.35155e-14	comp1411670_c1_seq1	335-1228(+)
-	-	0	5.65911	-4.31454	0.0174966	comp714549_c1_seq1	679-1047(+)
-	-	0.957387	20.4578	-4.31393	0.000614054	comp727_c0_seq4	115-642(+)
-	-	0.957387	20.2789	-4.31057	0.000548217	comp69567_c0_seq4	71-403(+)
-	-	0	5.67567	-4.30845	0.00847346	comp780337_c0_seq1	3-332(+)
-	-	0.509309	10.9937	-4.30829	0.00369416	comp72467_c0_seq9	366-674(+)
-	-	1.08153	20.3779	-4.30502	0.000828986	comp7578100_c0_seq1	579-902(+)
Copine V	tr|E7FCQ5|E7FCQ5_DANRE	1.40547	30.2493	-4.30497	3.27426e-05	comp7601632_c0_seq1	414-770(+)
-	-	2.22428	41.2292	-4.30469	1.07964e-06	comp72418_c0_seq4	888-1349(+)
-	-	0	5.77201	-4.30436	0.0106296	comp762474_c0_seq4	1-1008(+)
Satb1 protein	tr|A4IIM8|A4IIM8_XENTR	3.80068	69.7346	-4.30131	0.000616861	comp107669_c0_seq1	1254-3089(+)
Poliovirus receptor-related protein 4	sp|Q5FWR8|PVRL4_XENTR	0.448079	10.9937	-4.29899	0.00327705	comp6993609_c0_seq1	447-2030(+)
-	-	0	5.56285	-4.29875	0.00880916	comp1690336_c0_seq1	3-425(+)
-	-	0	5.62611	-4.29648	0.0242642	comp8056_c1_seq2	324-656(+)
Ryanodine receptor 2	tr|B0LPN4|B0LPN4_RAT	50.7891	1006.9	-4.2949	4.46407e-58	comp31999_c0_seq1	79-15180(+)
Potassium channel, subfamily K, member 12 (Fragment)	tr|F6WH56|F6WH56_XENTR	0.957387	19.7617	-4.28614	0.000447493	comp57839_c0_seq2	1-621(+)
-	-	0.448079	10.8809	-4.28568	0.00424786	comp398162_c0_seq1	3-317(+)
Reverse transcriptase/ribonuclease H/putative methyltransferase (Fragment)	tr|Q8UWC9|Q8UWC9_TETNG	2.73359	50.8582	-4.28521	4.16513e-07	comp7608064_c0_seq1	1-384(+)
Regulator of G-protein signaling 13	sp|O14921|RGS13_HUMAN	1.91477	40.7674	-4.28485	4.89644e-07	comp3424207_c0_seq1	184-657(+)
Protocadherin gamma b22 isoform	tr|D0IQ74|D0IQ74_ANOCA	1.08153	20.0699	-4.28459	0.000350104	comp634994_c0_seq1	175-648(+)
Putative uncharacterized protein	tr|E9H851|E9H851_DAPPU	0	5.48031	-4.27838	0.00529102	comp51779_c1_seq2	175-525(+)
Endothelial nitric oxide synthase splice variant eNOS13A	tr|A0S0A6|A0S0A6_HUMAN	0	5.7418	-4.27505	0.00386096	comp1029707_c0_seq1	3-3542(+)
-	-	0	5.57942	-4.27479	0.0251472	comp82445_c0_seq2	2-361(+)
Vestigial-like 1	tr|E0XKS6|E0XKS6_XENLA	1.08153	20.1167	-4.27255	0.00029046	comp6225132_c0_seq1	1-948(+)
-	-	4.91275	99.2905	-4.26938	2.61867e-13	comp13681_c0_seq20	225-599(+)
Uncharacterized protein	tr|G3VG03|G3VG03_SARHA	17.3928	338.398	-4.2669	8.13155e-31	comp1400_c0_seq1	2-1360(+)
-	-	0.633446	10.9278	-4.26632	0.00316184	comp6221_c0_seq3	208-552(+)
-	-	0.633446	10.636	-4.26466	0.00313319	comp791709_c0_seq1	3-527(+)
-	-	1.4667	29.3852	-4.26316	3.34079e-05	comp7161605_c0_seq1	1-303(+)
-	-	33.9313	649.512	-4.26147	3.51268e-22	comp1459020_c0_seq1	3-470(+)
Uncharacterized protein (Fragment)	tr|G1PDG3|G1PDG3_MYOLU	99.4316	1892.94	-4.25822	3.82518e-81	comp41151_c0_seq1	138-3524(+)
-	-	0	5.31798	-4.25742	0.00430251	comp1040339_c0_seq1	1-378(+)
-	-	2.67236	49.7002	-4.25593	1.33367e-07	comp11185_c0_seq1	64-366(+)
B-cell CLL/lymphoma 6	tr|A5PL18|A5PL18_HUMAN	14.2095	275.912	-4.25448	2.51684e-27	comp1271060_c0_seq1	111-2237(+)
Uncharacterized protein	tr|E7FBV3|E7FBV3_DANRE	2.10014	39.1794	-4.2507	2.61952e-06	comp6686_c0_seq1	1-348(+)
Protein ripply1	sp|Q2WG80|RIPP1_DANRE	22.1152	425.268	-4.24965	3.43846e-16	comp143151_c0_seq1	2-457(+)
-	-	0	5.35101	-4.24655	0.00858172	comp518156_c0_seq1	264-662(+)
Uncharacterized protein (Fragment)	tr|G1KXG4|G1KXG4_ANOCA	2.28551	39.936	-4.24619	2.89922e-06	comp69921_c0_seq1	3-623(+)
-	-	0	5.44731	-4.24599	0.0150682	comp4274919_c0_seq1	2-310(+)
-	-	1.14276	19.8086	-4.2457	0.000403803	comp106102_c0_seq1	2-6550(+)
-	-	0.633446	10.6058	-4.24558	0.00516485	comp1040200_c0_seq1	3-332(+)
-	-	0.509309	10.9443	-4.24403	0.0021316	comp6538_c0_seq1	64-441(+)
Kaiso	tr|A0MPA7|A0MPA7_CHICK	0.509309	10.5865	-4.2436	0.0038881	comp44298_c0_seq1	1-381(+)
-	-	1.71497	29.743	-4.24138	4.11994e-05	comp75832_c7_seq6	2-415(+)
Uncharacterized protein (Fragment)	tr|F1LVE2|F1LVE2_RAT	47.0465	887.589	-4.24091	1.22153e-54	comp36689_c0_seq1	741-7583(+)
-	-	25.9048	485.135	-4.23993	5.72298e-42	comp1799576_c0_seq4	1-636(+)
-	-	1.01862	19.4343	-4.23937	0.000553767	comp728494_c0_seq1	1-339(+)
Heat shock protein 90	tr|Q5I5Q4|Q5I5Q4_9MUSC	0.448079	10.4572	-4.23773	0.00253622	comp5410385_c0_seq1	2-1153(+)
-	-	0	5.20521	-4.23708	0.00297445	comp8118434_c0_seq1	2-385(+)
Uncharacterized protein (Fragment)	tr|G3WR87|G3WR87_SARHA	0.633446	10.7654	-4.23611	0.00193817	comp1028955_c0_seq1	286-720(+)
-	-	0.633446	10.6664	-4.23542	0.00836114	comp429192_c0_seq1	3-563(+)
-	-	3.93757	69.7367	-4.23477	2.15246e-08	comp12307_c0_seq1	1-576(+)
Two component transcriptional regulator, LuxR family	tr|F4KYL0|F4KYL0_HALH1	0	5.31793	-4.23386	0.0282077	comp1028874_c0_seq1	3-524(+)
Probable outer membrane efflux protein	tr|A6H283|A6H283_FLAPJ	0.633446	10.4737	-4.23034	0.00777197	comp46753_c0_seq6	3-590(+)
Uncharacterized protein	tr|E1C1Y6|E1C1Y6_CHICK	1.26689	19.9545	-4.22926	0.000405998	comp46818_c0_seq1	111-1355(+)
-	-	0	5.33452	-4.22807	0.0100538	comp8035_c0_seq1	95-460(+)
-	-	2.54654	48.3988	-4.22574	1.01875e-07	comp114190_c0_seq1	1181-1516(+)
-	-	0.509309	10.4572	-4.22505	0.00371399	comp781005_c0_seq1	2-367(+)
-	-	0	5.26844	-4.22112	0.0123185	comp69234_c0_seq2	3-404(+)
Atonal homolog 1 (Fragment)	tr|F6Y8L8|F6Y8L8_XENTR	2.42408	47.5486	-4.2196	2.63055e-06	comp111918_c0_seq1	915-1796(+)
-	-	0	5.33452	-4.21877	0.0239842	comp76684_c3_seq9	3-449(+)
Predicted protein	tr|A7S858|A7S858_NEMVE	0.896157	18.9805	-4.21629	0.00054752	comp7076_c0_seq1	1-657(+)
-	-	0	5.31803	-4.21529	0.0067585	comp1045027_c0_seq5	41-406(+)
-	-	0.957387	19.107	-4.21507	0.000795387	comp73657_c0_seq2	173-550(+)
Uncharacterized protein (Fragment)	tr|G1KWH8|G1KWH8_ANOCA	7.2127	139.812	-4.21422	3.73922e-11	comp711787_c0_seq1	3-947(+)
Uncharacterized protein	tr|E1BYY4|E1BYY4_CHICK	3.2429	58.3035	-4.21089	7.272e-10	comp1140062_c0_seq1	197-1804(+)
Coiled-coil domain-containing protein 162 (Fragment)	tr|G7YIK3|G7YIK3_CLOSI	0	5.28501	-4.20836	0.00653883	comp77791_c0_seq1	2-415(+)
-	-	1.91477	37.5371	-4.20779	3.03879e-05	comp6951920_c0_seq1	2-331(+)
-	-	0.448079	10.2949	-4.20752	0.00406817	comp43049_c0_seq1	572-1003(+)
Fox-1-like protein A	tr|G5B2N0|G5B2N0_HETGA	24.1593	431.6	-4.20092	4.71817e-32	comp182170_c0_seq9	1-1473(+)
-	-	24.836	457.283	-4.19645	6.51487e-39	comp5195015_c0_seq1	596-1033(+)
Uncharacterized protein (Fragment)	tr|G1KWA5|G1KWA5_ANOCA	5.48329	102.974	-4.19571	1.85555e-10	comp72630_c1_seq6	1-342(+)
Putative uncharacterized protein	tr|C3Z526|C3Z526_BRAFL	0	5.30154	-4.19524	0.00709445	comp1035246_c0_seq2	288-1214(+)
Anxa9-prov protein	tr|Q7ZWX0|Q7ZWX0_XENLA	79.8012	1443.51	-4.19498	9.94367e-49	comp3408657_c0_seq1	457-1476(+)
-	-	0	5.13916	-4.19492	0.00763555	comp76690_c2_seq8	3-449(+)
Uncharacterized protein (Fragment)	tr|F1QCH2|F1QCH2_DANRE	1.26689	19.206	-4.19485	0.000444866	comp67940_c0_seq1	1365-2402(+)
-	-	0.633446	10.1958	-4.19236	0.00540334	comp760756_c0_seq1	375-728(+)
Putative uncharacterized protein	tr|G7YAY7|G7YAY7_CLOSI	0	5.23547	-4.19137	0.0117095	comp57022_c0_seq1	1-687(+)
-	-	0	5.28503	-4.19113	0.00941011	comp775873_c0_seq1	2-451(+)
-	-	0.896157	18.4247	-4.18942	0.00219235	comp691594_c0_seq2	3-503(+)
Uncharacterized protein	tr|G3WFX4|G3WFX4_SARHA	0.957387	18.4741	-4.18447	0.000979996	comp701829_c0_seq1	1-330(+)
-	-	1.976	37.6171	-4.17865	9.13414e-07	comp11633_c0_seq1	2-304(+)
Glycolipid transfer protein domain containing 2	tr|F6RSD0|F6RSD0_XENTR	46.6128	845.283	-4.17703	1.11535e-31	comp3358269_c0_seq2	1805-2686(+)
-	-	0	5.30162	-4.17493	0.0382276	comp797710_c1_seq7	3-380(+)
Neurotensin receptor 1	tr|Q538H7|Q538H7_RANCA	0	5.21898	-4.17481	0.0122557	comp410017_c0_seq1	1548-2783(+)
-	-	0.896157	18.3284	-4.17219	0.000546504	comp5657_c1_seq1	1-384(+)
-	-	1.90034	28.962	-4.16973	1.20856e-05	comp1966874_c0_seq1	54-1388(+)
Uncharacterized protein	tr|G1QEK3|G1QEK3_MYOLU	0.509309	10.0335	-4.1695	0.00514915	comp81980_c0_seq1	428-1225(+)
G protein-activated inward rectifier potassium channel 4	sp|O02670|IRK5_PIG	39.6254	721.542	-4.1671	6.29699e-52	comp1849195_c0_seq1	361-1314(+)
ADP-ribosylation factor-like 14	tr|Q5EBE3|Q5EBE3_XENTR	0.509309	10.0335	-4.16332	0.00516305	comp7742_c0_seq2	111-716(+)
-	-	0	5.13921	-4.16253	0.00885075	comp48241_c0_seq1	295-618(+)
Gamma-aminobutyric acid receptor subunit pi	sp|Q5EA06|GBRP_BOVIN	0	5.28508	-4.1622	0.01001	comp774824_c0_seq1	143-1456(+)
-	-	1.71497	27.9712	-4.16198	3.30369e-05	comp1142870_c0_seq1	3-392(+)
-	-	3.56684	64.5315	-4.16178	1.69616e-08	comp73171_c0_seq1	543-887(+)
Uncharacterized protein	tr|E1C0U8|E1C0U8_CHICK	0	5.20529	-4.15965	0.00459489	comp71460_c1_seq4	2-448(+)
Uncharacterized protein (Fragment)	tr|F7D6G9|F7D6G9_XENTR	96.8287	1731.13	-4.15897	2.03259e-39	comp610370_c0_seq2	1335-2894(+)
-	-	0.448079	9.97029	-4.15822	0.00499252	comp788132_c0_seq2	2-562(+)
-	-	1.5296	27.9715	-4.15714	2.98546e-05	comp105309_c0_seq4	1-318(+)
Chromosome undetermined SCAF12330, whole genome shotgun sequence	tr|Q4SXU0|Q4SXU0_TETNG	0	5.28508	-4.15475	0.00682241	comp7840_c0_seq2	818-1366(+)
Condensin complex subunit 1	tr|G7Y980|G7Y980_CLOSI	0	5.20531	-4.15395	0.0183608	comp53766_c1_seq2	2-787(+)
Uncharacterized protein (Fragment)	tr|G1KBK8|G1KBK8_ANOCA	5.15935	92.5889	-4.15347	1.94051e-14	comp1165880_c0_seq1	2-1993(+)
-	-	1.59083	27.6797	-4.15298	6.72209e-05	comp112518_c0_seq1	3-338(+)
-	-	1.08153	18.4274	-4.15212	0.000903342	comp70426_c1_seq2	2-607(+)
-	-	0	5.02634	-4.15068	0.0347712	comp101331_c0_seq1	3-356(+)
SET domain containing 1A	tr|E9QGQ0|E9QGQ0_DANRE	295.403	5225.82	-4.14615	1.92061e-65	comp34041_c0_seq1	466-3432(+)
-	-	0.448079	9.82165	-4.1449	0.00552519	comp66995_c0_seq4	230-595(+)
-	-	5.85403	101.139	-4.14366	9.12603e-13	comp116067_c0_seq2	248-556(+)
Uncharacterized protein	tr|E1BRY6|E1BRY6_CHICK	0	4.81452	-4.14009	0.00474906	comp1048793_c0_seq1	555-2684(+)
Interleukin 12 receptor beta 2 (Fragment)	tr|Q5GR16|Q5GR16_CHICK	0.509309	9.83821	-4.13483	0.00518758	comp68143_c0_seq1	210-2744(+)
-	-	0	5.0897	-4.13474	0.0112007	comp234720_c0_seq1	495-893(+)
-	-	366.612	6424.92	-4.13342	1.71523e-50	comp21205_c0_seq1	3-374(+)
Predicted protein	tr|A9S455|A9S455_PHYPA	0.633446	9.77493	-4.13234	0.00700335	comp44707_c0_seq1	1-450(+)
Cleavage and polyadenylation specific factor 4-like	tr|Q28DB2|Q28DB2_XENTR	43.4184	760.62	-4.13218	3.4247e-21	comp3642598_c0_seq1	3-752(+)
Autism susceptibility gene 2 protein	sp|Q8WXX7|AUTS2_HUMAN	26.6912	470.865	-4.12809	9.48702e-44	comp32395_c0_seq2	1718-4114(+)
-	-	1.14276	18.1825	-4.12766	0.000762139	comp73743_c0_seq1	2-346(+)
-	-	0	4.96036	-4.1272	0.00864339	comp5642001_c0_seq1	404-775(+)
Mucin 4 transcript variant 4	tr|D6PW25|D6PW25_PIG	3.5524	56.0083	-4.12703	2.15696e-07	comp735161_c0_seq4	1-3930(+)
Uncharacterized protein (Fragment)	tr|G1KXG4|G1KXG4_ANOCA	1.40547	26.6038	-4.12648	0.000139611	comp70959_c0_seq1	2-865(+)
-	-	0	4.96036	-4.12525	0.00978071	comp7032756_c0_seq1	2-475(+)
-	-	4.20029	72.7471	-4.12472	8.21476e-10	comp741_c0_seq1	733-1125(+)
-	-	0.509309	9.95108	-4.12382	0.00447749	comp6550_c0_seq2	1-639(+)
-	-	5.58964	92.0798	-4.12096	4.04028e-12	comp117732_c0_seq1	266-868(+)
LOC100127639 protein	tr|A8KBD4|A8KBD4_XENTR	0	4.89423	-4.11932	0.0315131	comp5265384_c0_seq1	307-3147(+)
Uncharacterized protein (Fragment)	tr|F6R6D8|F6R6D8_XENTR	0	4.99341	-4.11911	0.00713272	comp1038529_c0_seq1	285-1604(+)
Dynein heavy chain family protein	tr|A2E755|A2E755_TRIVA	0.957387	18.4249	-4.11812	0.000380226	comp157131_c0_seq3	3-7646(+)
-	-	7.19659	126.787	-4.11597	1.04057e-17	comp153649_c0_seq1	83-469(+)
Uncharacterized protein (Fragment)	tr|F6S1F7|F6S1F7_MONDO	0.957387	17.8084	-4.11568	0.000607254	comp1388_c0_seq1	3-4202(+)
LOC100125034 protein (Fragment)	tr|A4IIP3|A4IIP3_XENTR	338.095	5864.32	-4.1131	3.40545e-75	comp3268997_c0_seq1	2-1468(+)
-	-	2.22428	36.057	-4.11217	5.20626e-06	comp5994232_c0_seq1	270-572(+)
-	-	5.60575	97.7521	-4.11191	2.85329e-13	comp1489024_c0_seq1	1-327(+)
Collagen type XXVIII alpha 1 b (Precursor)	tr|C0H5V6|C0H5V6_DANRE	53.8027	932.504	-4.10989	6.33331e-70	comp4165013_c0_seq1	160-3729(+)
-	-	0.957387	17.5304	-4.1095	0.00086667	comp664938_c0_seq2	3-305(+)
cDNA FLJ77600, highly similar to Human acid sphingomyelinase (ASM) mRNA	tr|A8K8M3|A8K8M3_HUMAN	4.34054	78.8569	-4.1059	7.3399e-11	comp117754_c0_seq1	442-2223(+)
Reverse transcriptase-like protein	tr|Q9YGS2|Q9YGS2_TAKRU	0.509309	9.49983	-4.10526	0.00415364	comp5179106_c0_seq1	1-312(+)
-	-	0.448079	9.80529	-4.10311	0.00599148	comp1793108_c0_seq1	3-467(+)
-	-	0	4.99344	-4.10251	0.0167965	comp2603_c0_seq1	19-348(+)
Uncharacterized protein (Fragment)	tr|F6TKS4|F6TKS4_XENTR	6.17965	107.564	-4.10232	4.24146e-15	comp75944_c0_seq1	412-825(+)
Protein TILB homolog	sp|O88978|TILB_MOUSE	1.59083	26.5928	-4.10167	0.000245476	comp6596056_c0_seq1	1-312(+)
Uncharacterized protein	tr|G3W9J1|G3W9J1_SARHA	0	4.83106	-4.1013	0.00962808	comp792503_c0_seq1	777-1985(+)
-	-	0.448079	9.56311	-4.10127	0.00412187	comp7729501_c0_seq1	1-423(+)
-	-	0	4.92736	-4.10046	0.0109196	comp7710883_c0_seq1	324-638(+)
Uncharacterized protein	tr|G1NC90|G1NC90_MELGA	0	4.91085	-4.09598	0.0115582	comp1133200_c0_seq1	156-632(+)
-	-	0.509309	9.56311	-4.09413	0.00850422	comp787271_c0_seq1	3-308(+)
CDH1 protein	tr|A5D8W4|A5D8W4_HUMAN	0	4.99347	-4.09015	0.0175674	comp103207_c0_seq6	427-3078(+)
-	-	3.4427	60.677	-4.0871	5.55633e-08	comp62997_c0_seq1	2-382(+)
GK17622	tr|B4NPA7|B4NPA7_DROWI	16.0018	278.156	-4.08628	1.24457e-23	comp5426457_c0_seq1	2-703(+)
Ciliary neurotrophic factor receptor	tr|D2X5T2|D2X5T2_9SALA	19.1512	319.502	-4.08534	2.29296e-36	comp69037_c0_seq1	2389-3498(+)
Reverse transcriptase (Fragment)	tr|Q64IX6|Q64IX6_FUNHE	0	4.92739	-4.08472	0.0138833	comp1374620_c0_seq1	1-1107(+)
Uncharacterized protein	tr|F7F160|F7F160_MACMU	2.61113	44.6081	-4.0816	4.72227e-08	comp4818416_c0_seq1	614-2443(+)
-	-	2.16305	35.1104	-4.08096	1.83487e-05	comp11380_c0_seq2	532-885(+)
Uncharacterized protein	tr|F7DFF6|F7DFF6_MONDO	0.448079	9.49708	-4.0788	0.0107132	comp347933_c0_seq4	1-351(+)
-	-	0.509309	9.4008	-4.07329	0.00507502	comp77388_c0_seq1	2-388(+)
-	-	0	4.74849	-4.07157	0.015369	comp48306_c0_seq1	80-1228(+)
Hypocretin (Orexin) receptor 2	tr|B2RU43|B2RU43_MOUSE	0	4.79805	-4.07137	0.0142797	comp52144_c0_seq1	376-1713(+)
-	-	0.896157	17.1564	-4.07015	0.00111811	comp790013_c0_seq1	2-334(+)
Replication factor C subunit 5	sp|P40937|RFC5_HUMAN	16.1566	265.139	-4.06858	3.72259e-27	comp141952_c0_seq3	69-653(+)
-	-	0.448079	9.23841	-4.06771	0.00605967	comp6468_c1_seq1	140-634(+)
Netrin-3 (Fragment)	sp|Q90923|NET3_CHICK	0	4.70175	-4.06506	0.0154201	comp1230501_c0_seq1	1-942(+)
Tbx15 protein	tr|A1A5U2|A1A5U2_DANRE	64.781	1088.16	-4.06467	5.11748e-50	comp13828_c0_seq9	509-2302(+)
-	-	0	4.74846	-4.06387	0.0408355	comp817581_c0_seq1	146-502(+)
-	-	0.633446	9.1888	-4.06274	0.0118006	comp732568_c0_seq1	375-767(+)
Polyprotein (Fragment)	tr|Q6IMM8|Q6IMM8_LYTVA	0	4.79808	-4.05978	0.00747363	comp7628_c0_seq1	98-508(+)
-	-	0.633446	9.25498	-4.05738	0.00528127	comp73886_c1_seq8	3-302(+)
-	-	1.59083	25.7262	-4.05643	6.54113e-05	comp685013_c0_seq1	316-777(+)
G protein-coupled receptor 54 isoform 1a	tr|C6F3T6|C6F3T6_XENTR	0	4.61918	-4.05502	0.0108704	comp674961_c0_seq2	2-790(+)
Uncharacterized protein	tr|G3VZ46|G3VZ46_SARHA	38949	645237	-4.05015	1.68364e-54	comp2353638_c0_seq1	251-1207(+)
-	-	2.54822	42.4947	-4.04897	2.27876e-07	comp11621_c0_seq4	3-677(+)
LOC100144942 protein	tr|B0BM11|B0BM11_XENTR	224.546	3707.84	-4.04835	2.56536e-79	comp113818_c0_seq1	254-1663(+)
DMD protein	tr|A1L0U9|A1L0U9_HUMAN	85.9933	1430.33	-4.0467	3.81596e-69	comp2094_c0_seq2	209-11362(+)
-	-	4.0166	67.5247	-4.04633	3.85637e-09	comp73202_c0_seq1	1-474(+)
-	-	0.633446	9.30177	-4.04314	0.00742914	comp7863272_c0_seq1	307-1014(+)
-	-	0	4.74854	-4.04172	0.0231254	comp137058_c0_seq8	242-1087(+)
-	-	0	4.78159	-4.04029	0.0342611	comp4251691_c0_seq1	1-507(+)
Uncharacterized protein (Fragment)	tr|F7EEA7|F7EEA7_ORNAN	36.9633	595.732	-4.04017	2.70702e-55	comp557886_c0_seq1	608-2581(+)
-	-	0.448079	9.1559	-4.04017	0.00711588	comp7627597_c0_seq1	1-465(+)
Uncharacterized protein	tr|E1C2M2|E1C2M2_CHICK	96.0707	1564.82	-4.0378	1.7203e-57	comp1535674_c0_seq1	529-2388(+)
-	-	1.7762	26.6209	-4.03746	7.87668e-05	comp61195_c0_seq1	3-335(+)
-	-	0.509309	9.17239	-4.0363	0.0208021	comp640552_c0_seq6	2-511(+)
-	-	321.868	5267.29	-4.03394	9.19165e-67	comp6442924_c0_seq1	138-467(+)
-	-	0.509309	9.01008	-4.03271	0.0047368	comp6318132_c0_seq1	977-1282(+)
-	-	3.32024	58.124	-4.0327	1.18381e-08	comp5761_c0_seq1	2-319(+)
-	-	38.4877	639.551	-4.03223	3.19924e-41	comp1217779_c0_seq1	3-353(+)
Uncharacterized protein	tr|E1C5I8|E1C5I8_CHICK	0.957387	16.5235	-4.02917	0.00250325	comp7347_c0_seq1	1979-3490(+)
-	-	1.14276	16.8647	-4.02679	0.000962386	comp613255_c0_seq2	188-511(+)
Uncharacterized protein (Fragment)	tr|F6U8S1|F6U8S1_XENTR	0	4.58618	-4.02055	0.0166725	comp71275_c0_seq1	3-1559(+)
Uncharacterized protein (Fragment)	tr|F6XU27|F6XU27_XENTR	0	4.58618	-4.02051	0.0167064	comp1317401_c0_seq1	3-548(+)
Retrotransposon-like protein 1	sp|A6NKG5|RTL1_HUMAN	1.71497	25.2751	-4.01946	6.50515e-05	comp72206_c0_seq1	2-334(+)
-	-	0	4.61923	-4.01724	0.0133089	comp640070_c0_seq1	136-534(+)
-	-	5.28181	84.2245	-4.01636	1.03369e-09	comp648856_c0_seq1	3-353(+)
Regulator of G-protein signaling 4	sp|P49798|RGS4_HUMAN	51.9508	841.439	-4.0135	2.58451e-58	comp1695334_c0_seq2	116-751(+)
Si:ch211-140l13.3	tr|F1Q4R0|F1Q4R0_DANRE	1.14276	16.9115	-4.01022	0.00144312	comp671157_c0_seq1	1-336(+)
-	-	3.25901	57.164	-4.00716	1.55155e-09	comp115047_c0_seq3	2-334(+)
-	-	0	4.58621	-4.00688	0.0154213	comp1387103_c0_seq2	3-455(+)
Protein kinase C, delta	tr|A0JN97|A0JN97_BOVIN	26.6428	432.71	-4.00506	2.89233e-20	comp1508919_c0_seq1	2-2335(+)
LOC100049148 protein (Fragment)	tr|A4QN33|A4QN33_XENLA	111.489	1787.21	-4.00438	1.83306e-76	comp2906852_c0_seq1	381-3572(+)
Gucy1b2 protein	tr|B2RQD5|B2RQD5_MOUSE	11.1954	177.136	-4.00418	1.87955e-15	comp1514218_c0_seq1	130-2463(+)
Myosin-6	sp|Q02566|MYH6_MOUSE	15.5232	243.808	-4.00296	8.89932e-25	comp1827880_c0_seq1	1-342(+)
Uncharacterized protein (Fragment)	tr|G3NY57|G3NY57_GASAC	0.448079	8.9771	-4.00178	0.00987988	comp785046_c0_seq1	2-1999(+)
Uncharacterized protein (Fragment)	tr|G1KY91|G1KY91_ANOCA	1.5296	24.59	-4.00156	5.89465e-05	comp5589646_c0_seq1	2-568(+)
-	-	1.90034	25.451	-4.00079	0.00011216	comp7254172_c0_seq1	1-495(+)
-	-	0.448079	8.94408	-4.00034	0.00674745	comp47722_c0_seq12	2-364(+)
-	-	0.509309	8.83126	-4.00021	0.00569146	comp7000113_c0_seq1	94-426(+)
Protein piccolo (Fragment)	sp|Q9PU36|PCLO_CHICK	0	4.60275	-3.99484	0.0165434	comp103763_c0_seq4	3-2267(+)
-	-	0.509309	8.84777	-3.99444	0.00854075	comp425531_c0_seq1	844-1320(+)
Uncharacterized protein	tr|E7F7U4|E7F7U4_DANRE	5.09644	81.9824	-3.993	4.69864e-11	comp142699_c0_seq1	481-1224(+)
-	-	0.509309	8.78449	-3.98903	0.0115956	comp8058726_c0_seq1	3-434(+)
-	-	1.01862	16.196	-3.98844	0.00288955	comp6652078_c0_seq1	547-918(+)
-	-	3.69098	57.9126	-3.98826	3.41976e-08	comp7760899_c0_seq1	3-419(+)
-	-	1.71497	24.9313	-3.98716	8.22668e-05	comp66764_c1_seq4	1-309(+)
-	-	6.11338	98.6084	-3.98415	6.61907e-16	comp145624_c0_seq1	2-322(+)
LOC100145251 protein	tr|B0JZV6|B0JZV6_XENTR	1.5296	24.1992	-3.98249	0.000162236	comp107079_c0_seq8	2-784(+)
-	-	1.14276	16.6529	-3.98158	0.00251838	comp4054010_c0_seq1	364-753(+)
-	-	2.73359	40.9513	-3.98111	2.55825e-07	comp53639_c0_seq1	3-392(+)
-	-	0	4.69908	-3.97899	0.0147171	comp706362_c0_seq1	227-562(+)
-	-	33.791	529.92	-3.9778	1.2917e-16	comp161483_c0_seq2	209-631(+)
Uncharacterized protein (Fragment)	tr|F6XAS5|F6XAS5_XENTR	1.01862	16.4081	-3.97704	0.00163614	comp11024_c0_seq1	189-611(+)
Uncharacterized protein (Fragment)	tr|F6VE22|F6VE22_XENTR	0.896157	15.8715	-3.97636	0.00198744	comp361690_c0_seq2	1241-1873(+)
-	-	1.85354	31.6164	-3.97534	2.37809e-05	comp6627008_c0_seq1	94-507(+)
Uncharacterized protein (Fragment)	tr|G3VWP3|G3VWP3_SARHA	0.509309	8.49	-3.97532	0.00800609	comp78314_c0_seq1	3-446(+)
Uncharacterized protein	tr|G3ULG3|G3ULG3_LOXAF	0	4.53669	-3.9743	0.0326244	comp51743_c0_seq2	1-834(+)
-	-	1.91477	32.1669	-3.97309	1.98586e-05	comp58044_c0_seq1	71-412(+)
-	-	1.08153	16.1989	-3.97301	0.0014881	comp669932_c0_seq1	2-304(+)
-	-	0.896157	15.8083	-3.97283	0.00284237	comp60771_c0_seq2	3-389(+)
LReO_3 protein	tr|Q8UUM8|Q8UUM8_ORYLA	0	4.37431	-3.97098	0.0174011	comp4563430_c0_seq1	2-355(+)
Reverse transcriptase-like protein	tr|Q9YGS2|Q9YGS2_TAKRU	0	4.56974	-3.97092	0.0224918	comp8208_c0_seq1	2-445(+)
FLJ00119 protein (Fragment)	tr|Q8TES4|Q8TES4_HUMAN	599.052	9391.97	-3.97064	9.12488e-49	comp17910_c0_seq2	2-3967(+)
-	-	5.03353	80.9263	-3.96825	2.90127e-12	comp40232_c0_seq1	1744-2247(+)
LOC100158297 protein	tr|B1H1T1|B1H1T1_XENLA	15.552	249.337	-3.96809	1.88482e-21	comp1253671_c0_seq2	275-2467(+)
Uncharacterized protein	tr|G3P8A5|G3P8A5_GASAC	166.621	2606.29	-3.96681	4.68149e-13	comp14335_c0_seq2	93-515(+)
Chromosome 21 SCAF15022, whole genome shotgun sequence	tr|Q4RLD1|Q4RLD1_TETNG	0.896157	15.7092	-3.96643	0.00257098	comp6705196_c0_seq1	367-1200(+)
Uncharacterized protein (Fragment)	tr|F6SMS9|F6SMS9_MONDO	27.1827	423.779	-3.96543	9.95563e-37	comp632602_c0_seq1	3-305(+)
-	-	0.448079	8.65246	-3.96458	0.00491534	comp1040495_c0_seq1	2-331(+)
Micromolar calcium-activated neutral protease 1 large subunit	tr|A1Z1N7|A1Z1N7_BOSMU	0.509309	8.7818	-3.96383	0.00693834	comp104393_c0_seq2	323-2431(+)
Uncharacterized protein (Fragment)	tr|F1NMY0|F1NMY0_CHICK	3.12044	48.3823	-3.9637	1.43079e-07	comp6658_c0_seq1	2-880(+)
-	-	6.17797	96.6847	-3.96344	3.92736e-10	comp679246_c0_seq1	1-303(+)
-	-	0	4.37433	-3.96137	0.0135549	comp7220515_c0_seq1	3-395(+)
-	-	0	4.37433	-3.96057	0.0139859	comp6203722_c0_seq1	1-651(+)
-	-	0	4.42387	-3.95927	0.0291272	comp7000537_c0_seq1	347-664(+)
-	-	21.4562	332.076	-3.95855	9.29011e-18	comp5332265_c0_seq1	3-380(+)
-	-	0.448079	8.6029	-3.95809	0.0078082	comp2111913_c0_seq1	3-485(+)
-	-	0.896157	15.5001	-3.95627	0.00435044	comp1752315_c0_seq1	3-686(+)
Zgc:193801	tr|B3DGY3|B3DGY3_DANRE	3.69098	56.3661	-3.95483	1.62559e-07	comp1245426_c0_seq1	208-1755(+)
Uncharacterized protein	tr|E7F4F6|E7F4F6_DANRE	0	4.40739	-3.95427	0.0108798	comp1025149_c0_seq1	198-1634(+)
-	-	0	4.55326	-3.95137	0.0225934	comp792189_c0_seq1	1-318(+)
Reverse transcriptase-like protein	tr|A7KE08|A7KE08_SALSA	5.60575	87.4984	-3.95112	3.58849e-11	comp1315873_c0_seq1	102-641(+)
Uncharacterized protein	tr|G1KKP0|G1KKP0_ANOCA	43.9718	678.309	-3.95069	3.96226e-05	comp1047399_c0_seq1	670-2040(+)
-	-	33.9958	523.298	-3.94832	8.44726e-50	comp1637154_c0_seq1	717-1055(+)
Uncharacterized protein (Fragment)	tr|F6XTC6|F6XTC6_XENTR	0.448079	8.47359	-3.94801	0.00666406	comp6843805_c0_seq1	129-2285(+)
-	-	0.633446	8.56987	-3.94569	0.0124624	comp73651_c0_seq2	3-311(+)
-	-	2.03891	31.6166	-3.94418	3.39801e-06	comp73439_c0_seq1	97-471(+)
LOC100170496 protein	tr|B3DLI7|B3DLI7_XENTR	17.193	264.551	-3.94339	4.64211e-23	comp45552_c0_seq1	486-3692(+)
Polyadenylate-binding protein 1 (Fragment)	tr|F1C783|F1C783_PERFV	0	4.37436	-3.9402	0.0156877	comp832324_c0_seq1	2-1009(+)
-	-	0	4.35782	-3.94017	0.0300821	comp8203318_c0_seq1	95-478(+)
-	-	0.896157	15.2552	-3.93944	0.00699062	comp751834_c0_seq1	3-395(+)
Uncharacterized protein	tr|F7GH54|F7GH54_MONDO	1.91477	31.3911	-3.93612	8.49029e-06	comp12_c0_seq1	64-465(+)
-	-	0.633446	8.68556	-3.93553	0.00807342	comp68190_c0_seq1	3-500(+)
Leucine-rich repeat, immunoglobulin-like and transmembrane domains 2	tr|B8A5X4|B8A5X4_DANRE	0	4.42392	-3.93486	0.017626	comp7913567_c0_seq1	62-1783(+)
-	-	0	4.53674	-3.9328	0.0110829	comp4197325_c0_seq1	1-324(+)
Uncharacterized protein (Fragment)	tr|F6ZPM3|F6ZPM3_XENTR	0.633446	8.71579	-3.9326	0.00582829	comp106237_c0_seq8	3-677(+)
-	-	0.448079	8.27823	-3.93106	0.0059531	comp58152_c0_seq2	2-382(+)
Dipeptidyl-peptidase	tr|A3J3K1|A3J3K1_9FLAO	0	4.37436	-3.93025	0.0389674	comp700891_c0_seq1	1-555(+)
-	-	2.03891	31.1901	-3.92393	1.40939e-05	comp62035_c0_seq2	3-422(+)
-	-	0	4.26156	-3.92145	0.0130197	comp1046243_c0_seq2	144-593(+)
-	-	0.633446	8.61954	-3.92101	0.0122039	comp1026285_c0_seq3	2-391(+)
-	-	2.60945	39.0638	-3.92072	9.50203e-06	comp638950_c0_seq2	1-366(+)
-	-	0.509309	8.4571	-3.92047	0.0195057	comp62589_c1_seq1	519-887(+)
-	-	17.4379	261.348	-3.91953	2.19194e-15	comp6761_c0_seq1	1-402(+)
-	-	0	4.29459	-3.9184	0.0234437	comp5066551_c0_seq1	311-628(+)
Uncharacterized protein (Fragment)	tr|G1P3Q8|G1P3Q8_MYOLU	3.69098	55.065	-3.91826	2.45898e-08	comp1245202_c0_seq1	1-363(+)
-	-	6.11506	94.3083	-3.9176	2.18302e-15	comp111261_c0_seq2	2-328(+)
Predicted protein	tr|A7SRR7|A7SRR7_NEMVE	459.866	6940.33	-3.91726	3.43321e-60	comp1595689_c0_seq1	197-5497(+)
-	-	0	4.26156	-3.91688	0.015849	comp80653_c0_seq2	3-338(+)
-	-	0	4.212	-3.91594	0.0193286	comp1762534_c0_seq1	2-469(+)
-	-	0	4.212	-3.91337	0.0210887	comp2735784_c0_seq1	1-363(+)
-	-	1.08153	15.6597	-3.91301	0.00175993	comp74_c4_seq3	2-565(+)
SLC5A1 protein (Fragment)	tr|A4QPH0|A4QPH0_HUMAN	1.26689	15.5331	-3.91136	0.00109747	comp10483_c0_seq1	2-2335(+)
-	-	9.62235	146.51	-3.90747	3.97354e-11	comp5938842_c0_seq1	3-305(+)
-	-	0	4.22854	-3.90169	0.0213881	comp15736_c0_seq1	3-431(+)
-	-	0	4.22854	-3.90163	0.0214524	comp41590_c1_seq5	2-328(+)
-	-	0.448079	8.34154	-3.90151	0.0126851	comp63663_c0_seq23	295-744(+)
-	-	32890.4	491385	-3.9011	1.36448e-26	comp272029_c0_seq1	3-383(+)
-	-	33.0061	495.87	-3.89986	2.10851e-18	comp174973_c0_seq2	2-643(+)
-	-	1.08153	15.3709	-3.89873	0.00182774	comp610574_c0_seq1	183-695(+)
-	-	0	4.2781	-3.89828	0.0236854	comp2169_c0_seq1	2-400(+)
-	-	0	4.37444	-3.89737	0.043515	comp719_c1_seq7	2-409(+)
Family with sequence similarity 110, member A	tr|F6WXL7|F6WXL7_XENTR	346.096	5132.34	-3.8963	2.72229e-106	comp331090_c0_seq2	632-2113(+)
Protein very KIND	sp|Q0KK55|VKIND_MOUSE	0	4.24505	-3.89462	0.0444697	comp6202_c0_seq1	2-319(+)
-	-	0	4.39095	-3.89149	0.0221167	comp31974_c0_seq1	2-376(+)
Lambda-recombinase-like protein (Fragment)	tr|Q8UWD0|Q8UWD0_TETNG	3.95369	61.5388	-3.8906	2.42699e-10	comp435369_c0_seq1	1-333(+)
Anti-Mullerian hormone	tr|Q0P6K6|Q0P6K6_ANAPL	0.896157	14.8645	-3.89032	0.00181873	comp11032_c0_seq1	1-789(+)
-	-	2.60945	38.4616	-3.88883	1.58225e-06	comp64893_c1_seq4	495-899(+)
-	-	1.5296	22.5265	-3.88764	0.000260495	comp49931_c0_seq2	3-395(+)
-	-	49.8931	733.382	-3.88681	9.14103e-20	comp1512084_c0_seq1	251-634(+)
FLJ25371	tr|B5XCM7|B5XCM7_SALSA	4.07783	61.5223	-3.88676	2.81414e-10	comp136490_c0_seq1	230-763(+)
-	-	5.60743	83.6744	-3.88644	2.55312e-10	comp123554_c0_seq1	3-314(+)
-	-	12.1561	178.27	-3.8858	3.18612e-17	comp50855_c3_seq9	1367-1711(+)
Transcription factor Sox-7	sp|O42342|SOX7_XENLA	26.9234	394.231	-3.88453	7.95399e-23	comp147162_c0_seq1	3-836(+)
Uncharacterized protein	tr|G1KGU4|G1KGU4_ANOCA	360.031	5306.22	-3.88436	9.03369e-55	comp1360606_c0_seq1	1-675(+)
Solute carrier family 12, member 1	tr|A2AQ50|A2AQ50_MOUSE	0	4.22856	-3.88239	0.028014	comp2616317_c0_seq1	337-1950(+)
-	-	0	4.21205	-3.87932	0.0233694	comp79246_c0_seq3	401-700(+)
ORF2-encoded protein (Fragment)	tr|Q3LG56|Q3LG56_DANRE	1.976	30.3291	-3.87806	7.56722e-06	comp724263_c0_seq1	104-787(+)
-	-	0.509309	8.22877	-3.87752	0.017491	comp454180_c0_seq1	1178-1951(+)
Protein tyrosine phosphatase, receptor type, N polypeptide 2	tr|A3KN68|A3KN68_MOUSE	56.39	823.846	-3.87594	2.33658e-42	comp19054_c0_seq1	335-3469(+)
Putative uncharacterized protein	tr|E2AD23|E2AD23_CAMFO	0	4.11574	-3.87386	0.0239467	comp808202_c0_seq1	3-518(+)
Uncharacterized protein (Fragment)	tr|G1KXZ1|G1KXZ1_ANOCA	5.48329	82.4887	-3.87372	5.00659e-10	comp13125_c0_seq1	1282-1776(+)
ORF2-encoded protein (Fragment)	tr|Q3LG56|Q3LG56_DANRE	2.03891	30.0675	-3.87344	3.70049e-05	comp7051325_c0_seq1	2-505(+)
Predicted protein	tr|A7SQQ4|A7SQQ4_NEMVE	23.5112	347.09	-3.87316	5.69731e-19	comp133799_c0_seq1	1-3183(+)
-	-	20.2973	292.948	-3.87113	1.44794e-15	comp1208876_c0_seq1	1-564(+)
Uncharacterized protein	tr|F6QMK5|F6QMK5_HORSE	0	4.19554	-3.87046	0.0353385	comp560867_c0_seq16	1-378(+)
Uncharacterized protein	tr|E7F3G4|E7F3G4_DANRE	0.957387	14.8481	-3.86774	0.00227416	comp7227819_c0_seq1	140-625(+)
-	-	4.7725	68.0477	-3.86502	1.38835e-09	comp12413_c0_seq1	230-910(+)
-	-	1.59083	22.5706	-3.86489	0.000254758	comp769435_c0_seq10	2-376(+)
-	-	3.12044	44.968	-3.86338	8.51191e-08	comp65626_c0_seq2	81-416(+)
-	-	0.633446	8.06641	-3.8631	0.0147253	comp7501055_c0_seq1	1096-1467(+)
Doublecortin domain-containing protein 2C	sp|A8MYV0|DCD2C_HUMAN	0	4.21208	-3.86239	0.00989242	comp10360865_c0_seq1	1-558(+)
-	-	0.633446	8.16274	-3.8618	0.015212	comp7625185_c0_seq1	53-472(+)
Ppx/GppA phosphatase	tr|A5FB83|A5FB83_FLAJ1	2.9963	44.5938	-3.86003	1.74823e-07	comp11720_c1_seq4	3-641(+)
-	-	2.40965	30.6702	-3.85977	1.33917e-05	comp116728_c0_seq4	215-622(+)
Uncharacterized protein	tr|F1NZJ3|F1NZJ3_CHICK	0.509309	8.26189	-3.8568	0.0146406	comp634761_c0_seq1	1-372(+)
Uncharacterized protein (Fragment)	tr|F1P4Z7|F1P4Z7_CHICK	0.896157	15.0739	-3.85431	0.00203711	comp106849_c0_seq2	3-710(+)
-	-	9.82215	146.06	-3.8527	3.61478e-12	comp119249_c0_seq1	3-440(+)
Uncharacterized protein (Fragment)	tr|G1KXZ1|G1KXZ1_ANOCA	2.79482	37.9607	-3.85189	1.21798e-05	comp63730_c0_seq1	1-504(+)
Uncharacterized protein (Fragment)	tr|F6Q582|F6Q582_XENTR	0.957387	14.7353	-3.85102	0.00236062	comp110325_c0_seq1	47-364(+)
Uncharacterized protein	tr|G1N399|G1N399_MELGA	317.671	4584.94	-3.84894	1.0736e-65	comp77221_c0_seq1	251-1555(+)
Uncharacterized protein (Fragment)	tr|F6SLM1|F6SLM1_MONDO	169.037	2433.59	-3.8481	1.70181e-07	comp1240151_c0_seq1	1722-3953(+)
-	-	0.633446	8.04994	-3.84744	0.0139509	comp5452_c0_seq1	2-385(+)
-	-	53.7353	782.506	-3.84393	3.08736e-41	comp424905_c0_seq9	3-614(+)
-	-	1.40547	21.8086	-3.84355	0.000777188	comp1116638_c0_seq1	2-370(+)
-	-	4.32442	59.5877	-3.84291	4.5313e-09	comp669384_c0_seq1	2-310(+)
-	-	0	4.30846	-3.84231	0.0482893	comp41122_c0_seq2	1-600(+)
-	-	0.448079	7.92064	-3.84217	0.0072951	comp71556_c1_seq13	2-454(+)
Predicted protein	tr|A7S1S1|A7S1S1_NEMVE	0	4.13231	-3.84149	0.0481438	comp4310196_c0_seq1	1-318(+)
Transient receptor potential cation channel, subfamily M, member 7	tr|A0ZSY3|A0ZSY3_SHEEP	0.633446	8.19584	-3.83991	0.00961199	comp10438_c0_seq1	2-1939(+)
-	-	4.20196	59.3428	-3.83945	5.02654e-07	comp65709_c0_seq5	371-799(+)
Lymphocyte-specific c-src family protein tyrosine kinase	tr|A0F037|A0F037_PSEMX	3.18167	44.0573	-3.83467	1.1665e-07	comp11044_c0_seq21	291-1808(+)
Carcinoembryonic antigen-related cell adhesion molecule 21	sp|Q3KPI0|CEA21_HUMAN	0	4.01669	-3.83442	0.0189369	comp42438_c0_seq2	1-306(+)
-	-	0	4.0332	-3.83371	0.0240604	comp6048836_c0_seq1	76-444(+)
-	-	136.733	1941.9	-3.82982	1.22879e-53	comp7145572_c0_seq1	1030-1431(+)
-	-	0.633446	7.74176	-3.82861	0.008466	comp7202744_c0_seq1	2-646(+)
-	-	1.59083	21.8745	-3.82611	0.00048368	comp67437_c1_seq2	1-327(+)
-	-	4.07615	58.4846	-3.82574	5.5034e-08	comp69351_c0_seq2	370-831(+)
Uncharacterized protein	tr|F6SEP4|F6SEP4_XENTR	0	4.0332	-3.82436	0.040601	comp73135_c0_seq2	1-1233(+)
-	-	0	4.00018	-3.82241	0.0261245	comp7574_c0_seq1	3-365(+)
-	-	0	4.391	-3.81908	0.0135334	comp31172_c1_seq1	1-321(+)
-	-	0.448079	7.82153	-3.81846	0.0172632	comp65584_c0_seq1	1051-1353(+)
RNA-binding protein Musashi	tr|G7Y373|G7Y373_CLOSI	1349.07	19022	-3.81798	2.89442e-80	comp412695_c0_seq1	92-778(+)
-	-	0.633446	7.85461	-3.81588	0.00993108	comp138433_c0_seq1	1-507(+)
ORF2-encoded protein (Fragment)	tr|Q3LG56|Q3LG56_DANRE	0.509309	7.82156	-3.81405	0.0146742	comp7242201_c0_seq1	2-340(+)
-	-	2.60945	37.2267	-3.81395	8.48966e-07	comp4569663_c0_seq1	3-320(+)
Atp8a1 protein	tr|A1L332|A1L332_MOUSE	0.633446	8.00048	-3.81239	0.00930606	comp14971_c0_seq2	534-4100(+)
-	-	2.34842	30.2139	-3.81116	3.049e-05	comp2636490_c0_seq1	501-836(+)
-	-	0.957387	14.1988	-3.81094	0.00230127	comp67995_c0_seq1	338-652(+)
Kinesin 13B	tr|B9UR70|B9UR70_XENLA	20.4342	285.652	-3.80852	5.34844e-33	comp19119_c0_seq6	1-2982(+)
-	-	1.26689	14.8151	-3.80666	0.002256	comp232278_c0_seq1	231-539(+)
-	-	0	4.01672	-3.8065	0.0371164	comp81714_c0_seq1	1-435(+)
Uncharacterized protein	tr|G3P8A5|G3P8A5_GASAC	0.957387	14.1162	-3.80437	0.0047162	comp771953_c0_seq1	3-509(+)
Uncharacterized protein	tr|F1N4N8|F1N4N8_BOVIN	59.1841	826.397	-3.80258	9.15725e-21	comp4688634_c0_seq1	33-569(+)
-	-	2.67236	36.1339	-3.80153	6.08002e-06	comp674661_c0_seq1	3-371(+)
-	-	9.11304	128.931	-3.80122	4.67888e-14	comp1294378_c0_seq1	275-616(+)
Pema-SRCR protein (Precursor)	tr|Q92098|Q92098_PETMA	48.821	677.599	-3.80102	4.23198e-24	comp1402860_c0_seq1	60-2390(+)
-	-	6.70339	98.4291	-3.8008	8.4909e-11	comp14555_c0_seq1	444-746(+)
Putative uncharacterized protein	tr|C3XZE2|C3XZE2_BRAFL	0	3.92041	-3.80042	0.0320306	comp80070_c0_seq1	177-671(+)
-	-	0	3.92041	-3.80014	0.0323875	comp833814_c0_seq1	2-307(+)
-	-	3.62975	50.3824	-3.79956	8.81649e-08	comp758742_c0_seq1	2-379(+)
-	-	91.8398	1272.48	-3.79871	2.88775e-38	comp4416033_c0_seq1	1175-1594(+)
-	-	6.68895	93.1879	-3.79807	1.45607e-11	comp7147_c0_seq2	1-1044(+)
Uncharacterized protein (Fragment)	tr|F1Q804|F1Q804_DANRE	0	4.03325	-3.79668	0.0342032	comp57562_c1_seq1	3-461(+)
Response regulator receiver protein	tr|A5FFU4|A5FFU4_FLAJ1	0	3.87087	-3.79643	0.0223501	comp36769_c0_seq2	1-663(+)
-	-	0	4.03325	-3.79637	0.0292952	comp255320_c0_seq1	3-338(+)
Actin-binding LIM protein 2	sp|Q6H8Q1|ABLM2_HUMAN	23.1839	323.828	-3.79376	9.57907e-28	comp15295_c2_seq1	237-2249(+)
Uncharacterized protein	tr|G1NAX8|G1NAX8_MELGA	1.26689	14.4574	-3.79207	0.00177542	comp71207_c0_seq2	1367-2386(+)
-	-	0	4.01674	-3.79112	0.0291029	comp58144_c0_seq9	1-504(+)
-	-	6.36501	86.4363	-3.78984	8.69633e-09	comp66291_c1_seq1	2-454(+)
Protein maelstrom homolog	sp|Q8BVN9|MAEL_MOUSE	1.71497	21.5665	-3.78755	0.000316598	comp63654_c0_seq1	1-531(+)
-	-	0	4.00023	-3.78603	0.03349	comp825644_c0_seq1	3-356(+)
-	-	4.2164	62.6911	-3.786	1.81579e-08	comp73144_c0_seq1	340-867(+)
-	-	1.4667	21.2061	-3.78561	0.000173068	comp761875_c0_seq1	3-308(+)
-	-	0	4.00023	-3.78561	0.0226167	comp8321_c0_seq9	1625-2113(+)
-	-	0.448079	7.70881	-3.78485	0.0122958	comp7_c0_seq4	2-322(+)
Uncharacterized protein (Fragment)	tr|F6XU27|F6XU27_XENTR	0	3.95349	-3.77985	0.0196825	comp1152536_c0_seq1	1-375(+)
-	-	0	3.90392	-3.77985	0.0308818	comp64976_c0_seq1	694-1080(+)
SJCHGC06004 protein	tr|Q5DGU9|Q5DGU9_SCHJA	0.448079	7.56294	-3.77928	0.0150471	comp659776_c0_seq1	1-357(+)
-	-	1.14276	14.2456	-3.77677	0.0016608	comp5264349_c0_seq1	3-500(+)
-	-	2.48699	34.9179	-3.7748	1.38788e-05	comp7088639_c0_seq1	3-416(+)
-	-	8.83589	115.515	-3.77331	4.157e-16	comp4477043_c0_seq1	70-399(+)
Putative uncharacterized protein	tr|G2Z508|G2Z508_9FLAO	1.59083	21.4537	-3.77279	0.0148961	comp100753_c0_seq1	3-332(+)
-	-	1.40547	20.7026	-3.77247	0.000933458	comp48981_c0_seq1	1-507(+)
-	-	4.38565	57.0319	-3.77176	4.88272e-09	comp12701_c0_seq1	3-308(+)
-	-	1.01862	14.0365	-3.77175	0.00252363	comp742055_c0_seq2	3-350(+)
-	-	0	3.85438	-3.77009	0.0237273	comp46686_c0_seq1	2-310(+)
Ankrd6 protein	tr|A8WGD6|A8WGD6_XENTR	22.9179	312.713	-3.7684	8.7913e-32	comp16940_c0_seq1	577-2802(+)
-	-	0	3.92046	-3.76821	0.0265251	comp3363130_c0_seq1	2-343(+)
-	-	2.73359	35.5176	-3.76743	1.99015e-05	comp768324_c0_seq1	2-349(+)
-	-	1.08153	14.2292	-3.76741	0.00338165	comp762379_c0_seq4	1-606(+)
Uncharacterized protein	tr|G3W558|G3W558_SARHA	1.59083	21.0603	-3.76725	0.000182909	comp115259_c0_seq1	165-1745(+)
-	-	2.67236	35.2895	-3.76207	1.88523e-06	comp118964_c0_seq1	1-345(+)
Uncharacterized protein (Fragment)	tr|G1KUX6|G1KUX6_ANOCA	0.633446	7.52994	-3.762	0.0186786	comp1645807_c0_seq1	69-386(+)
Putative gag protein	tr|Q6IMM9|Q6IMM9_LYTVA	4.00048	50.1539	-3.76131	2.78203e-07	comp66969_c0_seq1	3-584(+)
-	-	0.896157	13.5963	-3.76098	0.00725178	comp71004_c0_seq1	472-843(+)
-	-	2.48699	35.4851	-3.76031	7.78938e-07	comp4862_c0_seq1	2-508(+)
-	-	1.14276	13.9704	-3.75967	0.00285561	comp764599_c0_seq1	94-402(+)
Slow myosin heavy chain 1	tr|A0MQ61|A0MQ61_DANRE	1.01862	14.1329	-3.75948	0.00402012	comp24288_c1_seq2	137-1234(+)
-	-	3.50561	48.674	-3.75884	1.19602e-06	comp70108_c0_seq1	2-385(+)
-	-	0	3.88743	-3.75831	0.0252683	comp769238_c0_seq2	2-352(+)
-	-	1.5296	20.9117	-3.75801	0.000465239	comp73302_c0_seq1	3-506(+)
-	-	20.697	280.012	-3.75743	2.14239e-16	comp1563968_c0_seq1	215-589(+)
-	-	0	4.00028	-3.75689	0.0441332	comp418480_c0_seq1	1-1017(+)
Reverse transcriptase-like protein	tr|Q7T271|Q7T271_PAROL	0.448079	7.65933	-3.75572	0.0105641	comp6380961_c0_seq1	2-331(+)
-	-	0	3.83789	-3.75554	0.0104346	comp76571_c0_seq1	1-351(+)
-	-	2.7497	41.1497	-3.75487	8.73406e-07	comp102454_c0_seq2	1-312(+)
-	-	0	4.04982	-3.75458	0.0225685	comp2952283_c0_seq2	3-599(+)
Putative uncharacterized protein	tr|G4V7Y9|G4V7Y9_SCHMA	0	3.83787	-3.75455	0.0407085	comp816767_c0_seq1	1-612(+)
-	-	13.3133	180.199	-3.75174	6.5704e-12	comp75031_c0_seq1	879-1496(+)
Flavin reductase domain protein FMN-binding	tr|C6Y428|C6Y428_PEDHD	0.633446	7.6263	-3.75141	0.0130566	comp742_c0_seq1	188-583(+)
-	-	3.32024	47.9092	-3.75015	4.41408e-07	comp76539_c0_seq5	1-540(+)
-	-	0.448079	7.48043	-3.75001	0.0145392	comp62318_c0_seq1	3-416(+)
-	-	0.957387	13.8413	-3.74905	0.0036661	comp723691_c0_seq1	3-308(+)
-	-	1.40547	20.2816	-3.74808	0.000557725	comp7820_c0_seq1	2-415(+)
Uncharacterized protein	tr|E7F429|E7F429_DANRE	0	3.85441	-3.74535	0.0355618	comp1427825_c0_seq1	3-326(+)
Putative uncharacterized protein	tr|C3YA23|C3YA23_BRAFL	4.06171	49.1168	-3.74022	4.01311e-08	comp1278767_c0_seq1	124-2778(+)
Transcription factor HoxB3	tr|Q6TXS8|Q6TXS8_PLEWA	0.448079	7.38412	-3.73998	0.0197163	comp75957_c0_seq2	3-575(+)
-	-	4.40177	61.1999	-3.73869	3.07598e-09	comp137577_c0_seq5	1-363(+)
Caspase recruitment domain family, member 14	tr|B1ATD8|B1ATD8_MOUSE	0	3.72507	-3.73858	0.0249145	comp4709_c0_seq1	272-3271(+)
Aminopeptidase N-like protein (Precursor)	tr|A5FJ10|A5FJ10_FLAJ1	0.509309	7.40063	-3.73833	0.0249673	comp7742360_c0_seq1	2-373(+)
-	-	0	3.88746	-3.73712	0.0282193	comp66397_c0_seq2	1-528(+)
Uncharacterized protein (Fragment)	tr|G1KXG4|G1KXG4_ANOCA	2.67236	34.5408	-3.73679	3.53882e-05	comp701593_c0_seq1	3-812(+)
-	-	4.44856	56.0251	-3.73655	3.00131e-08	comp11218_c0_seq6	3-329(+)
Uncharacterized protein (Fragment)	tr|G1KXZ1|G1KXZ1_ANOCA	3.30581	41.4546	-3.73479	7.65117e-07	comp7291_c0_seq1	609-1025(+)
Uncharacterized protein	tr|F1LQ24|F1LQ24_RAT	17.2994	225.104	-3.73378	6.52498e-16	comp1274_c0_seq1	393-3431(+)
Uncharacterized protein	tr|F7FGF7|F7FGF7_MONDO	1236.88	16423.5	-3.73136	3.22999e-92	comp1602310_c0_seq1	298-2064(+)
-	-	13.0974	169.068	-3.73134	1.60984e-13	comp71581_c0_seq2	1-360(+)
Glutamate receptor, ionotropic kainate 3	sp|P42264|GRIK3_RAT	0.509309	7.48048	-3.73084	0.0163411	comp499178_c0_seq1	1-804(+)
Novel protein similar to H.sapiens GGT1, gamma-glutamyltransferase 1 (GGT1, zgc:64172)	tr|B0UXV5|B0UXV5_DANRE	0	3.74161	-3.73062	0.0164856	comp1050301_c0_seq1	2-1822(+)
-	-	2.10014	27.4843	-3.72994	4.52343e-05	comp493988_c0_seq9	905-1309(+)
-	-	0	3.70856	-3.72972	0.0282458	comp682471_c0_seq4	651-1085(+)
SMYD1 protein	tr|A3KMV0|A3KMV0_BOVIN	120.279	1590.39	-3.72905	3.72306e-45	comp6394_c0_seq1	150-1628(+)
-	-	15.8488	207.675	-3.72736	6.57632e-14	comp7227507_c0_seq1	2-301(+)
Lambda-recombinase-like protein (Fragment)	tr|Q8UWD0|Q8UWD0_TETNG	1.26689	13.8082	-3.72681	0.00131245	comp10953_c0_seq1	2-379(+)
-	-	5.54452	74.7138	-3.72643	4.69202e-10	comp1212764_c0_seq3	3-344(+)
-	-	4.32442	55.0179	-3.72353	1.07596e-07	comp560509_c0_seq13	799-1263(+)
-	-	0.633446	7.33463	-3.72328	0.0124505	comp791717_c0_seq1	2-478(+)
-	-	4.64836	61.4063	-3.72302	1.37795e-08	comp627362_c0_seq1	3-869(+)
-	-	0	3.78835	-3.72159	0.0460939	comp81505_c0_seq1	2-409(+)
Carbonic anhydrase XI (Fragment)	tr|F6THJ0|F6THJ0_XENTR	46.953	610.966	-3.72073	6.59138e-49	comp315519_c0_seq5	887-1879(+)
Titin-cap (telethonin)	tr|F6SK79|F6SK79_XENTR	80.0587	1052.95	-3.72059	1.93258e-35	comp184641_c0_seq1	2-454(+)
-	-	0	4.03331	-3.71688	0.0123247	comp2048550_c0_seq1	3-425(+)
-	-	0	3.69205	-3.71683	0.0369547	comp47347_c0_seq8	3-572(+)
Uncharacterized protein (Fragment)	tr|F7FI75|F7FI75_MONDO	1.7762	20.4275	-3.71618	0.000156779	comp111250_c0_seq1	3-500(+)
-	-	2.87216	39.9746	-3.71558	5.63435e-06	comp608079_c0_seq4	106-540(+)
Cocaine- and amphetamine-regulated transcript protein	sp|Q68RJ9|CART_BOVIN	36.4327	482.803	-3.71492	1.21524e-40	comp166195_c0_seq2	336-659(+)
-	-	5.34472	68.0477	-3.71425	3.17781e-10	comp10722_c0_seq1	302-607(+)
Uncharacterized protein	tr|G1PVX4|G1PVX4_MYOLU	1.85354	26.4084	-3.71394	0.000133633	comp66549_c0_seq1	223-1422(+)
Uncharacterized protein	tr|E1C2P6|E1C2P6_CHICK	15.5972	205.72	-3.71336	1.39695e-18	comp432826_c0_seq1	401-703(+)
cDNA, FLJ93928, highly similar to Homo sapiens PDZ domain containing ring finger 1 (PDZRN1), mRNA	tr|B2R8J5|B2R8J5_HUMAN	0.957387	13.8551	-3.71334	0.00232683	comp105613_c0_seq4	243-2306(+)
DNA polymerase I	tr|A5FJH6|A5FJH6_FLAJ1	0	3.65902	-3.7104	0.0325176	comp741970_c0_seq1	3-353(+)
-	-	1.4667	20.213	-3.71027	0.000546771	comp7590_c0_seq1	2-376(+)
-	-	1.34424	19.6324	-3.7099	0.000461609	comp668_c0_seq2	2-427(+)
Putative uncharacterized protein	tr|Q6DII1|Q6DII1_XENTR	0.957387	13.7395	-3.70795	0.00276237	comp4254239_c0_seq1	2-409(+)
-	-	3.56852	47.0177	-3.70693	1.39818e-07	comp1255332_c0_seq6	762-1088(+)
Uncharacterized protein	tr|G3VCN9|G3VCN9_SARHA	2.73359	34.3487	-3.70656	2.97194e-05	comp1179576_c0_seq1	2-676(+)
Predicted protein (Fragment)	tr|A7SS78|A7SS78_NEMVE	157.195	2040.14	-3.70632	1.25152e-70	comp1809250_c0_seq1	164-5968(+)
-	-	0	3.65902	-3.70366	0.0408133	comp688405_c0_seq2	3-506(+)
-	-	0	3.83795	-3.70347	0.0375807	comp163222_c0_seq2	2-331(+)
-	-	1.01862	13.4671	-3.70221	0.00675824	comp7133_c0_seq1	257-676(+)
-	-	47.2769	610.235	-3.70217	1.02891e-27	comp4519_c0_seq1	279-662(+)
-	-	8.15397	107.255	-3.70158	1.97606e-11	comp141336_c0_seq1	257-925(+)
Serine/threonine kinase	tr|G4VAR4|G4VAR4_SCHMA	0	3.69207	-3.70047	0.0343075	comp80423_c1_seq1	1-489(+)
-	-	4.40177	59.3263	-3.69826	1.20909e-07	comp71885_c0_seq1	3-512(+)
-	-	3.18167	40.1699	-3.69824	7.90963e-07	comp60594_c0_seq8	179-505(+)
-	-	0.448079	7.31817	-3.6971	0.0125949	comp7745_c0_seq2	3-455(+)
Putative uncharacterized protein	tr|C3ZRF9|C3ZRF9_BRAFL	1.08153	13.5138	-3.69546	0.00310825	comp103989_c0_seq2	1-840(+)
-	-	25.1583	329.206	-3.69461	4.27752e-35	comp140739_c0_seq2	2-343(+)
Transcriptional regulator, LysR family (Precursor)	tr|F4KSI2|F4KSI2_HALH1	0.633446	7.1062	-3.69302	0.0231254	comp4108366_c0_seq1	66-506(+)
Thiol-disulfide oxidoreductase	tr|D9PFH7|D9PFH7_9ZZZZ	2.30162	32.6401	-3.69263	3.15281e-05	comp61910_c0_seq1	1-324(+)
-	-	0	3.52971	-3.69139	0.0243919	comp82691_c0_seq1	188-709(+)
Uncharacterized protein (Fragment)	tr|F1NYQ1|F1NYQ1_CHICK	7.9057	105.34	-3.69013	1.15435e-11	comp58757_c0_seq4	2-553(+)
-	-	2.03723	26.5571	-3.68739	0.000475129	comp72678_c0_seq1	1-585(+)
Uncharacterized protein	tr|G3VCT4|G3VCT4_SARHA	1.71497	20.4442	-3.68642	0.000294587	comp111338_c0_seq2	3-1070(+)
Reverse transcriptase-like protein	tr|Q9YGS2|Q9YGS2_TAKRU	1.59083	20.0671	-3.68506	0.000571087	comp7685_c0_seq1	3-395(+)
Putative uncharacterized protein	tr|C3Z0X4|C3Z0X4_BRAFL	2.03891	26.5544	-3.6845	0.000130365	comp72759_c2_seq6	3-554(+)
Putative uncharacterized protein	tr|C3ZKM4|C3ZKM4_BRAFL	9.66746	121.695	-3.68426	1.92572e-10	comp75827_c1_seq4	1-582(+)
-	-	20.499	250.307	-3.68344	5.22929e-15	comp1662942_c0_seq1	2-490(+)
-	-	0.633446	7.12279	-3.68221	0.0127244	comp1059_c0_seq1	2-346(+)
-	-	6.11506	79.3578	-3.68153	1.99804e-08	comp29678_c0_seq2	3-845(+)
Chromosome undetermined SCAF14565, whole genome shotgun sequence	tr|Q4SKI6|Q4SKI6_TETNG	1.65206	20.3452	-3.68025	0.000210526	comp48298_c0_seq1	3-7571(+)
-	-	5.40595	66.3224	-3.67985	7.53073e-10	comp119519_c0_seq1	1-327(+)
-	-	42.3191	539.186	-3.67969	2.06343e-17	comp66876_c1_seq3	2-1030(+)
Polyprotein	tr|Q8JIZ1|Q8JIZ1_DANRE	1.14276	13.4973	-3.67941	0.00500174	comp605601_c0_seq8	396-887(+)
-	-	0.633446	7.17235	-3.67882	0.0111002	comp7072339_c0_seq1	960-1277(+)
GTP-binding protein Di-Ras2	sp|Q5PR73|DIRA2_MOUSE	20.4487	265.399	-3.67879	2.18458e-23	comp3737_c0_seq1	459-1058(+)
-	-	2.22428	26.6397	-3.67871	2.05288e-05	comp113702_c0_seq8	3-512(+)
Uncharacterized protein (Fragment)	tr|F6SHL8|F6SHL8_XENTR	0	3.67559	-3.6785	0.0218845	comp57098_c0_seq1	450-1592(+)
-	-	0	3.60951	-3.67814	0.028918	comp72739_c0_seq1	3-599(+)
Kinesin light chain 4	tr|D8KWE8|D8KWE8_ZONAL	1.40547	19.4839	-3.67746	0.000430685	comp765311_c0_seq1	3-365(+)
-	-	10.5185	137.273	-3.67707	6.09054e-13	comp694915_c0_seq2	864-1190(+)
-	-	15.1813	199.221	-3.67577	2.57299e-13	comp710796_c0_seq6	2-469(+)
-	-	0	3.65907	-3.67173	0.0263572	comp352621_c0_seq2	2-367(+)
Novel protein (Fragment)	tr|A2BI30|A2BI30_MOUSE	7.96693	105.834	-3.67157	8.39972e-13	comp1067820_c0_seq1	430-4572(+)
-	-	1.4667	19.4976	-3.66951	0.00235745	comp64952_c0_seq5	748-1101(+)
-	-	0	3.838	-3.66819	0.0431961	comp39507_c0_seq1	3-353(+)
Putative uncharacterized protein	tr|C3ZKM4|C3ZKM4_BRAFL	1.08153	13.1561	-3.66802	0.00618504	comp77567_c0_seq1	1-453(+)
-	-	0.957387	12.9608	-3.66781	0.00460597	comp67874_c0_seq4	1-564(+)
UPF0235 protein C15orf40 homolog	sp|Q9CRC3|CO040_MOUSE	760.325	9644.46	-3.66495	1.2269e-72	comp2508210_c0_seq1	63-626(+)
-	-	1.01862	13.6435	-3.66459	0.00768938	comp50676_c0_seq1	3-329(+)
-	-	0	3.56277	-3.66397	0.0378643	comp3881886_c0_seq1	616-1512(+)
-	-	0	3.85448	-3.66363	0.0209983	comp10261_c0_seq2	3-353(+)
Uncharacterized protein (Fragment)	tr|F6TAJ1|F6TAJ1_MONDO	1.79231	25.2227	-3.6621	0.000325392	comp1114075_c0_seq1	3-6017(+)
Putative uncharacterized protein	tr|E9HIH1|E9HIH1_DAPPU	0	3.64256	-3.66175	0.0482039	comp464683_c0_seq1	3-446(+)
-	-	1.14276	13.0764	-3.65892	0.00236795	comp72842_c0_seq3	332-697(+)
Slow myosin heavy chain 1	tr|A0MQ61|A0MQ61_DANRE	0.509309	7.1724	-3.65674	0.0213171	comp4313278_c0_seq1	137-5971(+)
RASEF protein	tr|A7Z031|A7Z031_BOVIN	0.633446	7.12284	-3.65664	0.0185084	comp10181_c1_seq18	1286-3448(+)
Putative uncharacterized protein MGC145844	tr|A0JM22|A0JM22_XENTR	4.52423	58.2204	-3.65624	1.65709e-08	comp11493_c0_seq2	742-3900(+)
Uncharacterized protein	tr|E1C6L3|E1C6L3_CHICK	68.9798	863.816	-3.6556	1.35053e-35	comp3655607_c0_seq1	315-1412(+)
Uncharacterized protein (Fragment)	tr|G1KVV8|G1KVV8_ANOCA	2.40965	26.8021	-3.65511	6.67731e-05	comp774055_c0_seq2	1-321(+)
Adenylate kinase 1	tr|Q6DFN0|Q6DFN0_XENTR	278.889	3500.44	-3.65501	1.12468e-39	comp3202734_c0_seq1	273-857(+)
-	-	0.509309	7.02653	-3.65408	0.0176576	comp71286_c0_seq1	1-318(+)
-	-	0.448079	6.96043	-3.65196	0.0281273	comp4492262_c0_seq1	2-631(+)
-	-	2.85773	33.2399	-3.65185	1.38295e-05	comp11266_c0_seq1	1-351(+)
-	-	10.0671	128.43	-3.65147	8.24655e-10	comp668517_c0_seq1	801-1460(+)
-	-	0	3.67561	-3.65128	0.0274172	comp4083514_c0_seq1	3-314(+)
-	-	9.66914	118.766	-3.65093	6.66979e-13	comp1500870_c0_seq1	2-502(+)
-	-	0.448079	7.08981	-3.65072	0.0177535	comp1017171_c0_seq2	75-380(+)
-	-	4.07783	51.8268	-3.64942	3.44858e-08	comp1317974_c0_seq1	214-537(+)
Myosin, heavy chain 2, skeletal muscle, adult	tr|F7AJH1|F7AJH1_XENTR	15.2103	189.383	-3.64829	3.33166e-16	comp605711_c0_seq1	2-913(+)
-	-	0	3.49671	-3.64794	0.032254	comp67672_c0_seq1	1-315(+)
-	-	40.615	521.153	-3.64634	1.25682e-31	comp26153_c1_seq2	936-1700(+)
Surface antigen (D15) (Precursor)	tr|A5FJ90|A5FJ90_FLAJ1	0	3.56279	-3.6463	0.0332044	comp10356_c0_seq1	1-645(+)
Probable phospholipid-transporting ATPase IC	sp|O43520|AT8B1_HUMAN	0	3.4802	-3.64551	0.0299009	comp646107_c0_seq1	2-2146(+)
-	-	132.064	1659.06	-3.64427	6.0796e-31	comp105465_c1_seq1	1-357(+)
-	-	0.633446	6.96048	-3.64357	0.0166969	comp78963_c0_seq1	1-357(+)
-	-	2.9963	39.0176	-3.64303	3.04756e-07	comp6549_c0_seq1	3-308(+)
Collapsin response mediator protein-1B	tr|Q71SG3|Q71SG3_CHICK	14.7639	182.563	-3.64055	4.90296e-14	comp16102_c0_seq1	2-841(+)
-	-	2.60945	32.3622	-3.63921	1.20883e-05	comp72519_c0_seq1	78-425(+)
-	-	68.8828	857.455	-3.63838	1.24047e-21	comp1796645_c0_seq1	207-941(+)
Uncharacterized protein (Fragment)	tr|F7EG30|F7EG30_XENTR	0	3.64259	-3.63794	0.0216471	comp10315_c0_seq1	128-1306(+)
-	-	5.2189	64.7079	-3.63703	3.72393e-08	comp1355_c1_seq1	1-417(+)
Zgc:174877	tr|E7FFX2|E7FFX2_DANRE	17.0043	211.843	-3.63666	1.24471e-17	comp1436555_c0_seq1	3-503(+)
-	-	0	3.52977	-3.63644	0.0316128	comp1664958_c0_seq1	1-597(+)
-	-	0.957387	12.9114	-3.63541	0.00331759	comp64163_c0_seq4	3-377(+)
-	-	2.87216	37.7296	-3.63402	1.24352e-05	comp65917_c1_seq4	2866-3279(+)
Uridine kinase (Fragment)	tr|A6H8T1|A6H8T1_DANRE	6.5487	78.8745	-3.63311	1.77698e-12	comp381992_c0_seq1	83-1690(+)
Uncharacterized protein	tr|A6NI63|A6NI63_HUMAN	241.891	2995.86	-3.63122	1.26424e-49	comp177537_c1_seq2	280-4908(+)
MGC83659 protein	tr|Q6GN06|Q6GN06_XENLA	0	3.35089	-3.63066	0.0222186	comp64818_c0_seq1	3-791(+)
Glucokinase regulatory protein	sp|Q91754|GCKR_XENLA	1.08153	13.0242	-3.62988	0.0116338	comp7016_c1_seq1	1-597(+)
Peptidase S45, penicillin amidase (Precursor)	tr|A5FMN7|A5FMN7_FLAJ1	5.79112	71.8812	-3.6298	1.10885e-09	comp1045864_c0_seq1	1-324(+)
-	-	19.061	239.149	-3.62963	2.77291e-15	comp169797_c0_seq1	131-610(+)
-	-	114.56	1414.88	-3.62773	2.77387e-41	comp11126_c0_seq1	177-545(+)
Uncharacterized protein (Fragment)	tr|G1KX90|G1KX90_ANOCA	3.05753	38.236	-3.62765	8.65258e-06	comp1242423_c0_seq1	406-957(+)
-	-	0.957387	12.4407	-3.62593	0.00665838	comp751250_c0_seq1	233-694(+)
Uncharacterized protein (Fragment)	tr|F7FUU6|F7FUU6_ORNAN	0.633446	6.83117	-3.62451	0.0178435	comp6410734_c0_seq1	3-1097(+)
-	-	9.40475	111.682	-3.62438	3.48289e-11	comp651546_c0_seq1	302-664(+)
-	-	11.4581	140.679	-3.62365	1.8012e-13	comp14492_c0_seq1	2-430(+)
-	-	1.52793	18.9941	-3.62226	0.000933852	comp7127126_c0_seq1	3-389(+)
Carbohydrate (N-acetylgalactosamine 4-0) sulfotransferase 8	tr|Q0D2D0|Q0D2D0_XENTR	4.52423	57.2082	-3.62192	4.3348e-09	comp76215_c0_seq2	494-1819(+)
MGC148871 protein	tr|A5D7T2|A5D7T2_BOVIN	10.9649	137.999	-3.62037	1.24033e-12	comp1320136_c0_seq2	734-2059(+)
-	-	13.8226	172.327	-3.61731	1.20811e-24	comp128876_c0_seq1	3-305(+)
Complement component C8B	tr|A0SEH2|A0SEH2_PIG	14.1321	172.284	-3.61714	6.98243e-13	comp150921_c0_seq1	166-1893(+)
-	-	4.52423	56.5448	-3.61688	4.27967e-07	comp694666_c0_seq2	2-445(+)
-	-	12.0754	142.895	-3.61614	6.23423e-18	comp42910_c0_seq2	1-1218(+)
Uncharacterized protein (Fragment)	tr|F6VLF6|F6VLF6_ORNAN	39.6638	489.464	-3.61556	3.21542e-20	comp1937572_c0_seq1	132-1310(+)
-	-	0.509309	6.81466	-3.61553	0.0250351	comp65836_c0_seq1	1-360(+)
Angiopoietin-like 4	tr|F6YHQ1|F6YHQ1_XENTR	6.33446	75.6223	-3.6146	0.0372632	comp243265_c0_seq1	218-1600(+)
Neuropeptide FF receptor 1 (Fragment)	tr|F7E412|F7E412_XENTR	1.08153	12.6196	-3.61358	0.00764905	comp760876_c0_seq2	249-1337(+)
Putative uncharacterized protein	tr|E9H4I0|E9H4I0_DAPPU	1.14276	12.7489	-3.61351	0.00664263	comp68553_c1_seq13	3-815(+)
LOC100037023 protein (Fragment)	tr|A1L3J4|A1L3J4_XENLA	150.451	1834.98	-3.61306	3.31465e-33	comp141545_c0_seq1	305-2923(+)
Uncharacterized protein (Fragment)	tr|G1NJF1|G1NJF1_MELGA	1.08153	12.5068	-3.6128	0.00412527	comp605_c0_seq1	3-314(+)
-	-	0	3.64261	-3.61219	0.0284329	comp57337_c1_seq2	79-417(+)
Sarcalumenin	tr|A0AUR2|A0AUR2_DANRE	10.4556	132.435	-3.61186	9.62133e-16	comp51555_c0_seq1	229-3162(+)
Adenylosuccinate synthetase	sp|A5FHR3|PURA_FLAJ1	0.448079	6.6523	-3.61109	0.0171746	comp4649244_c0_seq1	1-672(+)
Tetratricopeptide repeat protein 34	sp|Q5PPS5|TTC34_XENLA	57.0251	693.373	-3.61085	3.23381e-21	comp46951_c1_seq9	2-322(+)
-	-	2.34842	25.6823	-3.6101	9.79938e-05	comp719011_c0_seq1	3-308(+)
-	-	265.197	3230.23	-3.60992	5.76617e-37	comp45115_c0_seq1	478-2883(+)
-	-	58.7401	714.294	-3.60978	2.07998e-14	comp6897958_c0_seq1	2-421(+)
-	-	11.5066	135	-3.60831	1.31326e-14	comp118153_c1_seq8	3-533(+)
Uncharacterized protein (Fragment)	tr|F6TFN3|F6TFN3_MONDO	33.5528	407.065	-3.60799	8.59981e-36	comp158634_c0_seq1	2-5038(+)
Uncharacterized protein (Fragment)	tr|F7D1S7|F7D1S7_XENTR	1.91477	24.5734	-3.60731	0.000649419	comp658931_c0_seq1	1-573(+)
-	-	3.81511	44.2003	-3.60688	1.44314e-07	comp1152623_c0_seq1	3-317(+)
-	-	0.509309	6.79817	-3.60607	0.0202324	comp638992_c0_seq3	295-771(+)
Myosin binding protein C, cardiac	tr|A2AGQ1|A2AGQ1_MOUSE	1.01862	12.5729	-3.604	0.00885	comp78908_c0_seq4	79-3453(+)
Camp-dependent protein kinase type II-alpha regulatory subunit, putative	tr|G4LV34|G4LV34_SCHMA	0	3.64264	-3.60347	0.0463246	comp77344_c1_seq4	121-732(+)
Uncharacterized protein (Fragment)	tr|F1NHA2|F1NHA2_CHICK	114.318	1389.64	-3.60265	1.15352e-43	comp5117919_c0_seq1	443-1786(+)
Zgc:153917	tr|E7FF63|E7FF63_DANRE	0	3.49676	-3.60232	0.0233718	comp1026699_c0_seq2	506-1252(+)
-	-	0.509309	6.83122	-3.60213	0.0154485	comp6680911_c0_seq1	684-1205(+)
Myosin-11	sp|P10587|MYH11_CHICK	0	3.4472	-3.60176	0.0458005	comp3528776_c0_seq1	3-341(+)
Dynein heavy chain 7 axonemal (Fragment)	tr|G7YJW1|G7YJW1_CLOSI	0.957387	12.2619	-3.60034	0.00699028	comp6914313_c0_seq1	1-351(+)
Fibronectin type III (Fragment)	tr|Q9WUU4|Q9WUU4_MOUSE	1.01862	12.5069	-3.59954	0.00490318	comp111428_c0_seq6	3-431(+)
-	-	17.5443	204.246	-3.59816	2.95935e-25	comp178066_c0_seq1	3-512(+)
-	-	5.72989	69.9303	-3.598	8.87579e-11	comp388464_c0_seq1	224-982(+)
AT-rich interactive domain-containing protein 3A	sp|A2BEA6|ARI3A_DANRE	0.509309	6.79819	-3.59734	0.0129784	comp4370396_c0_seq1	299-1927(+)
-	-	1.08153	12.6032	-3.59709	0.0102889	comp7621_c0_seq1	2-538(+)
Uncharacterized protein	tr|F6UR91|F6UR91_HORSE	4.91107	60.8904	-3.59708	0.00097922	comp1005273_c0_seq1	105-6518(+)
-	-	65.6075	795.863	-3.59585	1.51828e-23	comp11260_c1_seq1	2-313(+)
Uncharacterized protein	tr|E1BRH4|E1BRH4_CHICK	7.19826	88.5342	-3.59549	9.08207e-12	comp12557_c0_seq1	2-502(+)
-	-	2.42408	30.8187	-3.59444	1.7495e-05	comp122523_c0_seq1	1972-2400(+)
Radiation-inducible immediate-early gene IEX-1	sp|P46694|IEX1_MOUSE	0	3.46374	-3.59306	0.0207434	comp505089_c0_seq6	2-559(+)
Dynein, axonemal, heavy chain 8 (Fragment)	tr|F7D5U9|F7D5U9_XENTR	0.896157	12.1492	-3.59291	0.00397775	comp6474580_c0_seq1	3-548(+)
LReO_3 protein	tr|Q8UUM8|Q8UUM8_ORYLA	1.4667	18.2649	-3.59192	0.00207093	comp7651_c0_seq1	1-531(+)
Uncharacterized protein	tr|G3T6D3|G3T6D3_LOXAF	0	3.33438	-3.59038	0.045889	comp62354_c0_seq8	96-704(+)
Uncharacterized protein	tr|F6YA41|F6YA41_XENTR	6.48412	75.9986	-3.59021	8.71163e-09	comp1076401_c0_seq1	3-449(+)
Ceramide glucosyltransferase-A	sp|Q8AY29|CEGTA_XENLA	345.818	4165.96	-3.58978	1.83365e-57	comp125111_c0_seq1	498-1682(+)
-	-	3.36704	38.7179	-3.58772	4.20131e-06	comp429_c0_seq1	3-617(+)
-	-	2.34842	25.6629	-3.58671	0.000597214	comp6006436_c0_seq1	1-807(+)
-	-	6.30211	74.9395	-3.58605	1.73689e-08	comp74211_c0_seq1	245-841(+)
-	-	2.30162	30.4914	-3.58374	1.71706e-05	comp64807_c0_seq1	2-319(+)
Uncharacterized protein (Fragment)	tr|F7E0F7|F7E0F7_XENTR	2.9963	36.6429	-3.58199	1.73082e-06	comp63669_c1_seq2	1-345(+)
Neuronal leucine-rich repeat 1	tr|A4GXI4|A4GXI4_ONCMY	15.4908	189.454	-3.58186	8.24839e-17	comp48609_c0_seq1	1-2022(+)
-	-	1.14276	12.7491	-3.58174	0.00536764	comp7017_c0_seq2	3-332(+)
-	-	5.40595	62.5815	-3.58149	2.3541e-11	comp6699_c0_seq6	67-450(+)
-	-	0.633446	6.55324	-3.5812	0.0183415	comp70905_c0_seq1	3-344(+)
-	-	0	3.36743	-3.58047	0.0482561	comp61948_c0_seq27	3-311(+)
cDNA FLJ60993, highly similar to Homo sapiens dystrophia myotonica-protein kinase (DMPK), mRNA	tr|B4DZE2|B4DZE2_HUMAN	143.117	1717.05	-3.58009	2.95416e-67	comp17995_c0_seq1	1298-3121(+)
T-box transcription factor	tr|B7ZRC1|B7ZRC1_XENLA	610.307	7288.71	-3.57962	3.52308e-67	comp2230976_c0_seq1	337-1833(+)
-	-	2.10014	24.5404	-3.57936	8.83029e-05	comp7543441_c0_seq1	3-344(+)
-	-	1.5296	18.4138	-3.57724	0.000569828	comp67852_c0_seq1	2-604(+)
-	-	0	3.43071	-3.57532	0.0468401	comp465128_c0_seq1	1-420(+)
Uncharacterized protein	tr|F6U5P4|F6U5P4_MACMU	0	3.31789	-3.56948	0.0398956	comp468684_c0_seq2	390-1460(+)
-	-	0.448079	6.76522	-3.56713	0.0224918	comp7669_c0_seq1	1-306(+)
-	-	0	3.31789	-3.56649	0.0437181	comp491889_c0_seq1	3-437(+)
Probable TonB-dependent outer membrane receptor	tr|G2Z4P0|G2Z4P0_9FLAO	0	3.35094	-3.56625	0.0252267	comp10310_c0_seq1	3-608(+)
-	-	0	3.48028	-3.5644	0.0269924	comp71947_c0_seq4	53-379(+)
-	-	25.5886	303.015	-3.56408	6.55084e-29	comp3917_c0_seq1	215-577(+)
-	-	32254.6	381490	-3.56406	9.53145e-05	comp10278_c0_seq1	144-527(+)
-	-	0.957387	11.9676	-3.56183	0.00813252	comp2758320_c0_seq1	324-860(+)
-	-	5.35915	65.8823	-3.56162	5.12292e-09	comp65336_c0_seq2	2-319(+)
-	-	0	3.33443	-3.56104	0.0253328	comp2498_c0_seq1	2-346(+)
-	-	0	3.35094	-3.56055	0.0333252	comp1149410_c0_seq1	2-625(+)
-	-	1.4667	17.9872	-3.55752	0.000723076	comp69680_c0_seq2	404-850(+)
-	-	5.39151	57.2748	-3.55741	5.35387e-09	comp3759560_c0_seq1	3-326(+)
Receptor-type tyrosine-protein phosphatase eta	sp|Q12913|PTPRJ_HUMAN	6.439	78.9597	-3.55701	5.28023e-10	comp328254_c1_seq9	3-878(+)
-	-	1.01862	12.0336	-3.55663	0.00772771	comp787_c0_seq1	173-517(+)
-	-	0.896157	11.8081	-3.55533	0.00813968	comp7269_c0_seq1	142-510(+)
-	-	0.448079	6.44047	-3.5543	0.0185819	comp62015_c0_seq1	1-336(+)
-	-	4.89496	55.3592	-3.55395	9.86233e-08	comp72620_c0_seq1	3-374(+)
-	-	0	3.28487	-3.55317	0.046652	comp1183189_c0_seq2	413-784(+)
Uncharacterized protein (Fragment)	tr|G3WTY1|G3WTY1_SARHA	32.7868	385.314	-3.55305	2.78287e-36	comp1483343_c0_seq1	1-1716(+)
Synaptopodin 2 variant	tr|A7UMX5|A7UMX5_MELGA	619.63	7274.76	-3.55301	4.91767e-58	comp308182_c1_seq1	3-2849(+)
Uncharacterized protein (Fragment)	tr|F6UKM7|F6UKM7_XENTR	2.54822	30.2026	-3.55197	2.57228e-06	comp1123637_c0_seq1	154-780(+)
Uncharacterized protein (Fragment)	tr|F7EB42|F7EB42_XENTR	56.7294	668.503	-3.55161	6.54558e-26	comp133769_c0_seq7	155-1378(+)
-	-	0	3.33443	-3.55106	0.0412652	comp81717_c0_seq1	262-588(+)
ORF2-encoded protein (Fragment)	tr|Q3LG56|Q3LG56_DANRE	8.97446	103.609	-3.5504	4.10421e-11	comp137405_c0_seq9	999-1475(+)
Predicted protein (Fragment)	tr|A7SNS8|A7SNS8_NEMVE	0.896157	11.6953	-3.54874	0.00652007	comp68693_c0_seq1	1-3957(+)
-	-	0.633446	6.64963	-3.54668	0.0273372	comp786924_c0_seq1	1-306(+)
Uncharacterized protein	tr|G1KI35|G1KI35_ANOCA	9.17762	108.742	-3.54564	5.98666e-12	comp31537_c0_seq1	264-788(+)
-	-	1.40547	17.4836	-3.54361	0.000831068	comp5679_c0_seq1	1-339(+)
-	-	0.896157	11.7586	-3.54014	0.00609232	comp57230_c0_seq1	1-456(+)
Uncharacterized protein	tr|G1KT65|G1KT65_ANOCA	3.5524	37.0641	-3.53933	1.29123e-06	comp1177789_c0_seq2	205-717(+)
-	-	0.633446	6.42396	-3.53669	0.0325536	comp45142_c0_seq2	2-346(+)
-	-	1.59083	18.3753	-3.53668	0.000866909	comp6697670_c0_seq1	3-326(+)
-	-	1.40547	17.6791	-3.53578	0.000390852	comp113915_c0_seq1	363-935(+)
Homeobox protein Hox-C6	sp|P14858|HXC6_NOTVI	0.633446	6.40747	-3.53477	0.0193978	comp2404265_c0_seq2	101-700(+)
Uncharacterized protein	tr|G3WRK9|G3WRK9_SARHA	91.5189	1070.15	-3.53252	1.52256e-47	comp153685_c0_seq3	3-1313(+)
-	-	0	3.35097	-3.53207	0.0397039	comp634007_c0_seq1	3-302(+)
-	-	1.91477	23.5804	-3.5316	0.000187175	comp76801_c0_seq1	1-573(+)
Uncharacterized protein (Fragment)	tr|G1NI12|G1NI12_MELGA	1004.92	11617	-3.53082	8.10148e-29	comp117437_c0_seq1	62-1576(+)
-	-	4.13906	47.4549	-3.53079	8.16555e-08	comp669754_c0_seq6	2-304(+)
-	-	11.7225	136.276	-3.52933	1.68736e-11	comp60244_c0_seq1	143-556(+)
-	-	1.71497	17.8249	-3.5288	0.000375805	comp1122186_c0_seq1	1-333(+)
-	-	6250.5	72131.5	-3.52866	1.19878e-21	comp3653565_c0_seq1	3-749(+)
Uncharacterized protein	tr|F6WFE4|F6WFE4_MONDO	2.42408	29.5478	-3.52837	7.29984e-05	comp57918_c1_seq1	2-538(+)
-	-	0.896157	11.8219	-3.52789	0.00538499	comp7369090_c0_seq1	1-321(+)
-	-	7.72368	92.4828	-3.52751	2.99732e-06	comp497009_c0_seq1	2-352(+)
Chromosome 15 SCAF14992, whole genome shotgun sequence	tr|Q4RV82|Q4RV82_TETNG	13.4197	152.079	-3.52633	1.8783e-19	comp1606211_c0_seq2	2-1399(+)
Calcium channel, voltage-dependent, alpha 1R subunit	tr|F1R768|F1R768_DANRE	2.16305	23.9215	-3.52576	0.00015979	comp3895978_c0_seq1	551-988(+)
Predicted protein	tr|A7S8E7|A7S8E7_NEMVE	1.97768	23.3216	-3.52476	0.000396291	comp71923_c1_seq8	3-470(+)
-	-	0.509309	6.55337	-3.52335	0.0331952	comp7847661_c0_seq1	110-679(+)
Uncharacterized protein (Fragment)	tr|G3WLU3|G3WLU3_SARHA	0.509309	6.42401	-3.52274	0.0222516	comp695966_c0_seq1	2-2266(+)
LOC398050 protein	tr|A3KMH8|A3KMH8_XENLA	1457.5	16738.4	-3.52264	1.35061e-40	comp4021841_c0_seq1	1-2361(+)
Ouroboros 2	tr|C8KGJ4|C8KGJ4_XENLA	2.67236	29.6165	-3.52251	4.03828e-06	comp3671353_c0_seq1	2-601(+)
-	-	1.01862	11.8879	-3.52242	0.0270687	comp736384_c0_seq1	1-351(+)
-	-	0.509309	6.31114	-3.52065	0.0408179	comp2510290_c0_seq1	3-497(+)
Uncharacterized protein	tr|F7AH24|F7AH24_XENTR	0.509309	6.42401	-3.51949	0.0313075	comp7848390_c0_seq1	215-898(+)
-	-	51.9515	594.577	-3.51873	4.3432e-09	comp147532_c0_seq1	996-1361(+)
Uncharacterized protein	tr|E1BF74|E1BF74_BOVIN	30.0438	340.478	-3.51845	1.90572e-29	comp669339_c0_seq1	604-1941(+)
Polyprotein (Fragment)	tr|Q6IMM8|Q6IMM8_LYTVA	7.8156	84.9207	-3.51839	2.17013e-10	comp12408_c0_seq1	898-1485(+)
-	-	0.448079	6.27817	-3.51737	0.0192754	comp546232_c0_seq1	1-639(+)
-	-	1.26689	12.7821	-3.51689	0.0234417	comp78582_c0_seq1	681-1025(+)
Predicted protein	tr|A7SSU6|A7SSU6_NEMVE	6.48747	71.8637	-3.51679	8.13683e-10	comp128876_c1_seq1	1-363(+)
Cell adhesion molecule with homology to L1CAM	tr|A2RRK1|A2RRK1_MOUSE	5.03353	59.1837	-3.5161	9.83261e-10	comp31462_c0_seq1	226-4221(+)
-	-	10.5797	123.223	-3.51485	6.94924e-15	comp12964_c0_seq1	1-339(+)
-	-	11.3985	129.844	-3.51455	4.35192e-11	comp614389_c0_seq1	1-417(+)
Uncharacterized protein	tr|F7CPN0|F7CPN0_XENTR	0.509309	6.5534	-3.51406	0.0335297	comp8162_c0_seq3	2-499(+)
Nuclear factor interleukin-3-regulated protein	sp|Q66J36|NFIL3_XENLA	0	3.13907	-3.51286	0.0255358	comp76452_c1_seq1	218-1198(+)
-	-	3.82955	46.3492	-3.51227	1.96794e-06	comp127730_c0_seq1	1-372(+)
-	-	44.2696	499.482	-3.51112	1.77514e-15	comp508012_c0_seq10	3-320(+)
-	-	0.633446	6.50383	-3.50961	0.0255481	comp434819_c0_seq1	1-339(+)
Chromosome 9 SCAF14729, whole genome shotgun sequence. (Fragment)	tr|Q4S6A6|Q4S6A6_TETNG	0	3.13904	-3.50888	0.0496833	comp784831_c0_seq1	1-990(+)
HERV-R(b)_3p24.3 provirus ancestral Env polyprotein	sp|P60509|ERB1_HUMAN	2.03891	23.1126	-3.50845	0.000125877	comp66391_c0_seq1	2-553(+)
-	-	4.07615	46.4809	-3.50825	1.45654e-07	comp5163366_c0_seq1	3-446(+)
Tetraspanin 15	tr|Q28DZ4|Q28DZ4_XENTR	31.3107	350.582	-3.50753	4.08407e-41	comp11178_c0_seq2	508-981(+)
-	-	0.509309	6.35796	-3.50585	0.0335395	comp10317_c0_seq1	1-507(+)
Cathelicidin-1	sp|P22226|CTHL1_BOVIN	1.4667	17.6599	-3.50508	0.0013072	comp74_c2_seq6	1-576(+)
Protocadherin-10	sp|Q9P2E7|PCD10_HUMAN	7.569	83.2834	-3.50473	7.23451e-09	comp73758_c0_seq1	2-2020(+)
-	-	1.5296	17.3653	-3.50237	0.00209839	comp59493_c0_seq1	695-1141(+)
-	-	5.92969	69.3627	-3.50165	2.11452e-09	comp129281_c0_seq1	2870-3238(+)
Profilin-2	sp|Q9EPC6|PROF2_RAT	4.46467	53.0846	-3.49968	4.51393e-09	comp1163742_c0_seq1	452-868(+)
-	-	6.2392	70.1605	-3.49762	5.49708e-08	comp658280_c0_seq1	3-308(+)
-	-	1.08153	11.8714	-3.49639	0.00482405	comp6094525_c0_seq1	2-307(+)
Uncharacterized protein (Fragment)	tr|G1KD57|G1KD57_ANOCA	6.56482	75.6139	-3.49638	1.73423e-10	comp634807_c0_seq3	282-836(+)
Lamina-associated polypeptide 2, isoform alpha	sp|P42166|LAP2A_HUMAN	6.42624	70.3227	-3.49621	3.52826e-09	comp691_c1_seq1	899-1624(+)
-	-	0.509309	6.53688	-3.49444	0.0191718	comp73837_c0_seq1	1552-2367(+)
-	-	1.7762	17.8881	-3.49277	0.00173643	comp722281_c0_seq5	1-333(+)
Uncharacterized protein	tr|C9J7Q3|C9J7Q3_HUMAN	1.01862	11.6127	-3.49244	0.0270414	comp76709_c0_seq9	298-2676(+)
-	-	0.957387	11.5302	-3.49179	0.00633133	comp6872_c0_seq1	2-358(+)
-	-	41.5665	464.998	-3.4911	1.69197e-16	comp160840_c0_seq9	2-445(+)
Tfap2e protein	tr|B3DL96|B3DL96_XENTR	3.36704	35.3058	-3.48991	7.10692e-06	comp64681_c0_seq1	673-1971(+)
Uncharacterized protein	tr|D3ZY51|D3ZY51_RAT	2.61113	28.7523	-3.48967	9.39096e-05	comp1030330_c0_seq1	306-2729(+)
Neuropeptide W	sp|Q8K1M5|NPW_RAT	1.01862	11.643	-3.48876	0.00576134	comp11526_c0_seq2	1032-2330(+)
Zinc finger protein 238.2	sp|Q7ZWZ4|Z2382_XENLA	39.4952	446.949	-3.48822	6.17187e-38	comp49758_c0_seq1	94-1563(+)
Putative uncharacterized protein	tr|C3Z0X4|C3Z0X4_BRAFL	55.8228	623.015	-3.48636	2.04395e-17	comp1472196_c0_seq1	789-1652(+)
Uncharacterized protein (Fragment)	tr|G1KIN7|G1KIN7_ANOCA	12.2947	138.577	-3.48363	1.9232e-14	comp3441031_c0_seq1	2-577(+)
Uncharacterized protein (Fragment)	tr|D2HL04|D2HL04_AILME	0.448079	6.11586	-3.48334	0.0178971	comp4087597_c0_seq1	956-3685(+)
-	-	0.896157	11.0597	-3.48289	0.00660408	comp80617_c1_seq3	198-626(+)
-	-	1.65206	17.514	-3.48235	0.00167654	comp6005389_c0_seq1	1-327(+)
-	-	0.448079	6.35801	-3.48225	0.0197128	comp4552237_c0_seq1	1-330(+)
-	-	2.22428	23.385	-3.4812	0.000364229	comp112677_c0_seq2	855-1382(+)
Methylmalonyl-CoA mutase large subunit	tr|A6GYN7|A6GYN7_FLAPJ	1.14276	11.5962	-3.481	0.00725178	comp661749_c0_seq1	3-500(+)
-	-	0.633446	6.22868	-3.48059	0.018206	comp447876_c0_seq1	137-904(+)
-	-	4.20196	46.6218	-3.47943	2.73881e-07	comp39184_c0_seq1	1122-1499(+)
-	-	5.03353	56.985	-3.47697	2.52972e-07	comp63637_c0_seq5	687-1151(+)
Uncharacterized protein	tr|G1NNC4|G1NNC4_MELGA	4.83373	52.1403	-3.47689	1.95296e-07	comp72381_c0_seq1	329-1354(+)
-	-	11.8466	131.913	-3.47557	2.63433e-11	comp61184_c1_seq3	3-398(+)
-	-	8.1251	83.864	-3.47466	4.45505e-09	comp1365330_c0_seq1	2-568(+)
Candidate lipid-A-disaccharide synthase; Glycosyltransferase family 19	tr|A5FK15|A5FK15_FLAJ1	0.633446	6.22868	-3.47457	0.0315964	comp25370_c0_seq1	530-1438(+)
-	-	7.05969	75.6683	-3.4744	2.78707e-09	comp663881_c0_seq1	2-433(+)
F-box/WD repeat-containing protein 11	tr|C0H9Q8|C0H9Q8_SALSA	1.71497	17.4039	-3.47411	0.00177989	comp63828_c0_seq8	3-332(+)
-	-	2.16305	23.0769	-3.47404	0.00021549	comp58217_c1_seq2	1-411(+)
Protein FAM83F	sp|Q8NEG4|FA83F_HUMAN	6.17629	68.8593	-3.4734	4.04489e-08	comp124162_c0_seq3	173-1735(+)
Epithelial cell adhesion molecule	tr|Q5U4Z2|Q5U4Z2_XENTR	1.4667	17.66	-3.4718	0.00045913	comp4171788_c0_seq1	385-1329(+)
-	-	0.448079	6.26173	-3.47036	0.0275151	comp82841_c2_seq1	2-328(+)
Troponin C, slow skeletal and cardiac muscles	sp|P63315|TNNC1_BOVIN	85.5342	951.411	-3.4703	7.43448e-44	comp186648_c0_seq1	412-897(+)
-	-	1.08153	11.6431	-3.46909	0.00996379	comp3_c6459_seq1	2-418(+)
Ornithine carbamoyltransferase	tr|C6LPK2|C6LPK2_GIAIB	2.28551	23.0604	-3.4689	7.33879e-05	comp52608_c0_seq1	3-476(+)
-	-	2.10014	22.8816	-3.46357	0.00011209	comp54404_c0_seq2	1-564(+)
-	-	4.38733	46.9661	-3.46249	2.07546e-06	comp10501_c0_seq8	203-514(+)
-	-	0.448079	6.06634	-3.46183	0.0161556	comp68186_c0_seq1	3-362(+)
Uncharacterized protein	tr|E7F3G4|E7F3G4_DANRE	5.59132	57.6233	-3.46122	2.18095e-08	comp64491_c0_seq1	472-939(+)
-	-	11.0117	120.034	-3.46068	1.62157e-12	comp65256_c0_seq1	1397-1828(+)
-	-	0.633446	6.04978	-3.45984	0.0366542	comp1194293_c0_seq3	3-383(+)
-	-	11.0134	120.309	-3.45971	1.01741e-08	comp747849_c0_seq4	2-385(+)
-	-	5.48497	62.1247	-3.45885	1.21944e-08	comp7381_c0_seq1	3-566(+)
-	-	2.42576	27.8749	-3.45773	3.94776e-05	comp57659_c0_seq49	1-309(+)
-	-	6.87264	74.4334	-3.45677	1.39088e-09	comp1465055_c0_seq1	2-1072(+)
Putative p150	tr|O00363|O00363_HUMAN	0.448079	5.93698	-3.45665	0.0252285	comp568647_c0_seq2	1-486(+)
Slc26a4 protein (Fragment)	tr|A0JM84|A0JM84_XENTR	3.2429	34.8687	-3.45631	0.000589074	comp61364_c0_seq1	299-2593(+)
Zinc finger MYM-type protein 3	sp|Q14202|ZMYM3_HUMAN	186.149	2042.39	-3.45627	7.98353e-50	comp140583_c1_seq16	1-972(+)
Interferon gamma receptor 1	tr|B4XN22|B4XN22_CHICK	822.404	9026.52	-3.45522	1.30018e-91	comp17468_c0_seq4	282-1574(+)
-	-	1.976	22.5735	-3.45203	6.60659e-05	comp436083_c0_seq1	790-1323(+)
Uncharacterized protein	tr|F7G8A2|F7G8A2_ORNAN	94.5835	1028.88	-3.45163	4.31954e-17	comp49122_c0_seq2	919-3357(+)
-	-	1.59083	16.8179	-3.45103	0.00166973	comp592855_c0_seq3	516-866(+)
-	-	9.48042	102.522	-3.45026	5.18429e-10	comp147235_c0_seq1	2-514(+)
-	-	12.7589	143.083	-3.44982	3.53897e-11	comp7222687_c0_seq1	456-875(+)
-	-	0.633446	5.9535	-3.44949	0.0320924	comp6113178_c0_seq1	2-415(+)
-	-	0.509309	6.14614	-3.44639	0.0478092	comp78610_c0_seq1	3-665(+)
Phosphoglycerate kinase	tr|A8BGV6|A8BGV6_GIAIC	1.91477	21.9708	-3.44599	0.000923226	comp590281_c0_seq1	3-863(+)
-	-	0.509309	6.04983	-3.44489	0.0283697	comp82483_c2_seq6	412-714(+)
Protocadherin 1A1	tr|A4KCG2|A4KCG2_TAKRU	6.44068	72.0643	-3.44447	2.04487e-09	comp1158752_c0_seq2	258-1835(+)
Reverse transcriptase	tr|B2CN80|B2CN80_DAPPU	10.1317	111.943	-3.44428	1.02207e-12	comp742112_c0_seq1	414-1064(+)
-	-	1.26689	11.855	-3.44379	0.00562685	comp570878_c0_seq1	3-350(+)
Chromosome undetermined scaffold_153, whole genome shotgun sequence	tr|A0C6R1|A0C6R1_PARTE	1.71497	17.06	-3.44374	0.00141607	comp107291_c0_seq1	161-7252(+)
-	-	9.60791	102.462	-3.44136	7.97162e-09	comp70835_c0_seq1	2-358(+)
-	-	3.75388	39.4875	-3.44101	1.37721e-05	comp6191_c0_seq1	2-499(+)
-	-	10.1929	111.808	-3.44085	1.64467e-11	comp74305_c0_seq4	1-339(+)
-	-	0	3.15563	-3.44077	0.0419655	comp46464_c0_seq1	251-670(+)
-	-	6.36501	67.5057	-3.44006	9.5796e-10	comp145875_c0_seq10	3-572(+)
-	-	0.448079	6.03332	-3.43949	0.0320445	comp5075229_c0_seq1	362-712(+)
RUVBL1 protein	tr|A7MBG8|A7MBG8_BOVIN	34.9549	378.695	-3.43893	2.06285e-38	comp4164_c0_seq1	35-1168(+)
Alox5 protein (Fragment)	tr|A0JM77|A0JM77_XENTR	84.2461	915.833	-3.43636	7.98202e-50	comp2285267_c0_seq1	119-2149(+)
-	-	9.40643	96.575	-3.43635	7.39059e-14	comp168547_c0_seq1	3-308(+)
-	-	0.957387	11.2359	-3.43581	0.0106167	comp767233_c0_seq1	1202-1564(+)
Uncharacterized protein	tr|G1NXT2|G1NXT2_MYOLU	0.633446	6.06637	-3.43518	0.0303194	comp76642_c0_seq1	3-788(+)
LOC100127687 protein	tr|A8WGG1|A8WGG1_XENTR	0	2.91068	-3.43413	0.0367088	comp102704_c0_seq4	384-2207(+)
-	-	1.7762	17.1068	-3.43339	0.00146926	comp62760_c0_seq1	3-374(+)
AGAP005341-PA	tr|A7UTM8|A7UTM8_ANOGA	32.8319	352.01	-3.43256	5.43601e-15	comp67716_c0_seq2	149-2125(+)
-	-	0.448079	5.72514	-3.4317	0.0181674	comp106450_c0_seq1	71-400(+)
-	-	7.38195	78.2596	-3.43142	4.17115e-09	comp6636539_c0_seq1	94-423(+)
Putative fibroblast growth factor-4	tr|Q9YH31|Q9YH31_NOTVI	0	3.25194	-3.43137	0.0401933	comp68652_c0_seq3	63-653(+)
Myosin-2	sp|Q9UKX2|MYH2_HUMAN	4.07783	44.4123	-3.43047	7.03985e-08	comp66349_c0_seq8	2-418(+)
Uncharacterized protein (Fragment)	tr|F7C8W9|F7C8W9_XENTR	5.20447	51.7692	-3.42923	2.50286e-07	comp126982_c0_seq1	2-490(+)
GI16434	tr|B4L6V9|B4L6V9_DROMO	0.957387	10.9607	-3.42845	0.0155229	comp5150584_c0_seq1	2-361(+)
-	-	0.633446	5.85444	-3.42806	0.025994	comp53420_c0_seq1	2-361(+)
-	-	0.448079	6.03334	-3.42627	0.0413513	comp584346_c0_seq1	2-325(+)
LOC100036968 protein	tr|A1L2W0|A1L2W0_XENLA	3505.95	37637	-3.42466	1.15893e-66	comp13324_c4_seq1	257-2017(+)
-	-	5.48497	60.1544	-3.42391	4.10358e-08	comp1152760_c0_seq1	1-345(+)
Novel protein similar to vertebrate inositol polyphosphate-4-phosphatase, type I, 107kDa (INPP4A) (Zgc:136977)	tr|B0S737|B0S737_DANRE	6.98235	68.4662	-3.42327	1.85497e-10	comp136422_c0_seq2	597-3413(+)
-	-	1.97768	21.6461	-3.42247	0.000360038	comp6001_c0_seq1	3-332(+)
Leucine-rich repeats and calponin homology (CH) domain containing 2 (Fragment)	tr|A2AMP0|A2AMP0_MOUSE	26.3061	283.329	-3.42228	1.8833e-27	comp323028_c0_seq3	1-2478(+)
Thyroid hormone down-regulated protein (gene 17)	tr|F6XTF4|F6XTF4_XENTR	2.54822	27.633	-3.42116	4.91987e-05	comp7704271_c0_seq1	1-723(+)
Troponin T type 1 (skeletal, slow) (Fragment)	tr|F6T0R6|F6T0R6_XENTR	4.58546	50.1876	-3.41873	4.1792e-07	comp1338603_c0_seq1	134-1066(+)
Beta-carotene 15, 15-dioxygenase 2	tr|A2BGP6|A2BGP6_DANRE	38.2072	408.937	-3.41869	3.45817e-14	comp65395_c0_seq2	227-1900(+)
-	-	3.44438	38.1699	-3.41558	2.68485e-06	comp67319_c0_seq6	269-724(+)
TPR repeat-containing protein	tr|A5FLP6|A5FLP6_FLAJ1	1.59083	16.9777	-3.4153	0.00108226	comp452385_c1_seq1	1-861(+)
Cytosolic carboxypeptidase 3	sp|Q8NEM8|CBPC3_HUMAN	2.03891	21.792	-3.41412	0.000486037	comp72691_c0_seq2	2-1774(+)
Myotubularin related protein 11 (Fragment)	tr|F7BG51|F7BG51_XENTR	220.47	2364.79	-3.4138	9.0482e-37	comp141537_c0_seq1	338-2500(+)
-	-	1.34424	16.1494	-3.41359	0.000397665	comp1126434_c0_seq1	3-941(+)
Contactin-associated protein-like 5	sp|Q0V8S9|CNTP5_CHICK	0	3.07307	-3.41219	0.022915	comp106091_c0_seq1	557-871(+)
Mitogen-activated protein kinase 4	tr|A1A4C4|A1A4C4_HUMAN	10.5636	110.862	-3.41187	5.65997e-13	comp1346736_c0_seq1	1346-3085(+)
-	-	5.74432	64.4629	-3.41074	9.02365e-08	comp1285330_c0_seq1	274-612(+)
-	-	2.40965	22.5432	-3.40889	0.000279965	comp67464_c0_seq56	3-371(+)
-	-	1.65206	16.8153	-3.40868	0.00123177	comp66127_c0_seq1	3-356(+)
-	-	23.6949	251.929	-3.40674	1.49274e-23	comp1810975_c0_seq1	33-452(+)
Putative uncharacterized protein	tr|E9H851|E9H851_DAPPU	1.01862	10.9938	-3.40649	0.0112992	comp4717901_c0_seq1	86-499(+)
Polyprotein (Fragment)	tr|Q6IMM8|Q6IMM8_LYTVA	17.5009	183.028	-3.40588	1.55098e-13	comp14182_c0_seq1	1-360(+)
Heat shock protein 70	tr|A7YVD4|A7YVD4_PTEPN	1.4667	16.62	-3.40567	0.000856966	comp61578_c0_seq1	2-376(+)
Synaptobrevin	sp|P13701|SYB_TORCA	45.5779	494.75	-3.40551	2.19124e-42	comp20658_c0_seq9	320-667(+)
-	-	3.19778	37.0694	-3.40374	1.71958e-06	comp1057895_c0_seq3	1-324(+)
FGD6 protein (Fragment)	tr|A4FVC4|A4FVC4_HUMAN	61.3673	646.488	-3.40281	3.00041e-40	comp1153399_c0_seq1	271-4542(+)
Putative uncharacterized protein (Fragment)	tr|A1A4I2|A1A4I2_BOVIN	164.343	1729.65	-3.40134	5.5633e-54	comp483571_c0_seq1	3-7421(+)
cDNA FLJ77442, highly similar to Homo sapiens grainyhead-like 2 (Drosophila), mRNA	tr|A8K9Y8|A8K9Y8_HUMAN	1.26689	11.0102	-3.40032	0.00708158	comp59475_c2_seq68	791-2668(+)
Myl2 protein	tr|B0BMS5|B0BMS5_XENTR	5.15767	55.2309	-3.39785	8.47555e-07	comp1061924_c0_seq1	316-819(+)
RNA-binding protein 24-A	sp|Q6GQD3|RB24A_XENLA	225.443	2369.25	-3.39663	6.91118e-23	comp138333_c0_seq1	235-924(+)
Glycogenin-1	tr|G7Y4J4|G7Y4J4_CLOSI	3.49117	33.5643	-3.39608	3.75165e-05	comp6393722_c0_seq1	2-448(+)
-	-	0	3.12263	-3.39522	0.0452754	comp361546_c0_seq2	473-838(+)
-	-	2.30162	26.3617	-3.39424	7.15917e-05	comp615898_c0_seq1	1-318(+)
cDNA FLJ58530, highly similar to Myosin-10	tr|B4DIJ5|B4DIJ5_HUMAN	83.3055	875.709	-3.39262	1.70732e-37	comp129738_c0_seq1	3-4391(+)
-	-	0.448079	6.04996	-3.39262	0.0479881	comp654_c0_seq1	3-332(+)
Serine/threonine kinase 32A (Fragment)	tr|F7BGP3|F7BGP3_XENTR	0	3.12263	-3.3919	0.0406513	comp1035369_c0_seq1	351-1019(+)
Uncharacterized protein (Fragment)	tr|G1KGD3|G1KGD3_ANOCA	6.4858	65.5413	-3.38842	4.67685e-09	comp72372_c0_seq1	353-1441(+)
-	-	3.5524	33.4212	-3.38813	3.02049e-05	comp67543_c0_seq1	82-450(+)
-	-	31.0624	323.663	-3.38793	8.10462e-22	comp37540_c0_seq9	175-513(+)
-	-	1.14276	11.0761	-3.38734	0.0329753	comp716809_c0_seq2	263-565(+)
Uncharacterized protein (Fragment)	tr|F7D7T2|F7D7T2_ORNAN	0.509309	5.7719	-3.3861	0.039934	comp10486_c0_seq1	438-1805(+)
-	-	7.13536	75.2971	-3.38577	4.97327e-10	comp1192118_c0_seq1	262-648(+)
-	-	14.5497	145.903	-3.38542	2.25378e-11	comp684467_c0_seq1	1308-1655(+)
5'-AMP-activated protein kinase catalytic subunit alpha-2	sp|P54646|AAPK2_HUMAN	2.60945	27.2065	-3.38374	1.89528e-05	comp21856_c1_seq4	3-785(+)
-	-	7.93973	78.2601	-3.38361	2.85567e-08	comp1390177_c0_seq1	392-1390(+)
Uncharacterized protein	tr|G3W822|G3W822_SARHA	14.4578	150.743	-3.38285	2.30271e-14	comp171084_c0_seq2	1-531(+)
Zinc finger protein 541	sp|Q0GGX2|ZN541_MOUSE	9.86894	102.377	-3.38176	4.10077e-13	comp139123_c0_seq1	3-989(+)
Delta-like 1	tr|A4IHM4|A4IHM4_XENTR	3.12044	32.0568	-3.38085	1.31646e-06	comp1215128_c0_seq1	406-2520(+)
-	-	6.68895	69.9022	-3.38033	2.28422e-08	comp5671_c1_seq1	1-378(+)
MGC107932 protein	tr|Q5FW00|Q5FW00_XENTR	1.40547	16.3752	-3.37916	0.000950301	comp66417_c0_seq1	57-1028(+)
-	-	8.46348	86.343	-3.37794	3.94695e-11	comp658765_c0_seq1	2-1183(+)
Type II iodothyronine deiodinase	sp|Q9Z1Y9|IOD2_MOUSE	1.01862	10.6526	-3.37783	0.00632264	comp813203_c0_seq1	312-842(+)
Predicted protein	tr|A7S858|A7S858_NEMVE	1.26689	11.1561	-3.37733	0.00732284	comp771737_c0_seq1	2-673(+)
Slc24a4 protein	tr|B2RQI4|B2RQI4_MOUSE	1010.44	10494.2	-3.37702	9.58844e-61	comp2965631_c0_seq1	518-2542(+)
Tumor necrosis factor ligand superfamily member 11	sp|O14788|TNF11_HUMAN	56.1161	585.064	-3.37634	6.97482e-27	comp15205_c0_seq4	1-300(+)
Putative uncharacterized protein	tr|E9H851|E9H851_DAPPU	1.26689	11.4809	-3.37454	0.00633006	comp1074624_c0_seq1	39-422(+)
Arylsulfatase E (Chondrodysplasia punctata 1)	tr|A1L484|A1L484_HUMAN	1.7762	16.199	-3.37343	0.000653907	comp1094433_c1_seq3	300-2060(+)
Uncharacterized protein (Fragment)	tr|F6ZMZ6|F6ZMZ6_XENTR	2.28551	21.7123	-3.3733	0.000362108	comp543742_c0_seq1	3-494(+)
Uncharacterized protein (Fragment)	tr|G1KZ08|G1KZ08_ANOCA	0	2.94376	-3.37319	0.0427537	comp22999_c0_seq6	3-332(+)
LOC100037876 protein	tr|A4IGM5|A4IGM5_XENTR	905.508	9364.55	-3.37103	8.34524e-67	comp361682_c0_seq1	339-1913(+)
-	-	2.03891	21.2391	-3.37095	0.000300015	comp496692_c0_seq1	595-924(+)
-	-	53.4794	551.84	-3.37079	2.2311e-20	comp1329807_c0_seq1	2-313(+)
Retrovirus-related Pol polyprotein LINE-1	sp|P11369|POL2_MOUSE	1.5296	15.8054	-3.36861	0.00445972	comp787059_c0_seq1	1637-2128(+)
LOC398470 protein (Fragment)	tr|Q7ZY30|Q7ZY30_XENLA	4.32442	42.9677	-3.36648	8.00844e-06	comp664761_c0_seq1	190-1011(+)
-	-	0	2.92725	-3.36571	0.0458005	comp564_c0_seq1	161-496(+)
-	-	0.509309	5.70868	-3.36527	0.0419826	comp563082_c0_seq1	3-314(+)
Uncharacterized protein (Fragment)	tr|G1KWZ6|G1KWZ6_ANOCA	3.16723	28.0509	-3.36494	0.000193586	comp655498_c0_seq1	3-842(+)
-	-	0.896157	10.1958	-3.36352	0.0186745	comp80362_c0_seq1	889-1266(+)
-	-	1.85354	20.7356	-3.36121	0.000221736	comp61053_c0_seq1	489-920(+)
-	-	2.48699	26.4747	-3.3596	6.85576e-05	comp5339515_c0_seq1	80-388(+)
Aspartyl/asparaginyl beta-hydroxylase	sp|Q28056|ASPH_BOVIN	16.6804	171.089	-3.35869	1.19264e-21	comp1393577_c0_seq1	251-1336(+)
-	-	2.67236	27.127	-3.35832	0.00018423	comp1639697_c0_seq1	2506-2865(+)
-	-	3.42994	32.4943	-3.35797	1.78268e-05	comp650328_c0_seq3	3-920(+)
-	-	1.01862	10.6857	-3.35709	0.0135245	comp47722_c0_seq26	410-850(+)
Tripartite motif-containing 36	tr|A1L1F2|A1L1F2_DANRE	1.40547	15.401	-3.35595	0.00209501	comp667929_c0_seq3	189-2444(+)
Chromosome undetermined SCAF12330, whole genome shotgun sequence	tr|Q4SXU0|Q4SXU0_TETNG	1.08153	10.7159	-3.35456	0.0136533	comp777090_c0_seq1	1062-2003(+)
Uncharacterized protein	tr|G3X0B9|G3X0B9_SARHA	0.509309	6.00042	-3.35427	0.0253236	comp12253_c0_seq1	860-1540(+)
-	-	2.10014	21.0437	-3.35376	0.0007031	comp60656_c1_seq1	2-670(+)
-	-	1.08153	10.815	-3.35355	0.0103638	comp3227186_c0_seq1	1-321(+)
Ras GTPase-activating protein nGAP	tr|C0H9L7|C0H9L7_SALSA	8.61998	84.0073	-3.35341	0.000539076	comp1542575_c0_seq1	131-3448(+)
Talin-2	tr|G7YH51|G7YH51_CLOSI	1.59083	15.8385	-3.35296	0.0030836	comp736706_c0_seq1	1-2148(+)
cDNA FLJ56098, highly similar to Sodium bicarbonate transporter-like protein11	tr|B4DKC8|B4DKC8_HUMAN	50.4908	515.853	-3.35079	3.36641e-29	comp1166619_c0_seq2	287-2887(+)
Protein-L-isoaspartate O-methyltransferase domain-containing protein 1	sp|Q5ZMR3|PCMD1_CHICK	17.0961	183.494	-3.35032	1.03779e-23	comp10623789_c0_seq1	338-1414(+)
-	-	0.509309	5.69219	-3.3489	0.0487027	comp71285_c0_seq1	1-378(+)
-	-	0.509309	5.72524	-3.34757	0.0297954	comp49251_c0_seq1	3-308(+)
-	-	12.2625	120.218	-3.34709	6.11811e-09	comp51160_c0_seq3	1040-1798(+)
Tropomyosin alpha-1 chain	sp|Q01173|TPM1_XENLA	69240.7	704188	-3.34627	2.36432e-40	comp33598_c0_seq1	344-1198(+)
-	-	1.52793	16.0671	-3.34566	0.00169225	comp74872_c0_seq3	1-375(+)
-	-	0.448079	5.64265	-3.34389	0.0335727	comp1145193_c0_seq1	2-346(+)
Glucose-6-phosphate isomerase	tr|A5FLZ7|A5FLZ7_FLAJ1	23.3242	238.805	-3.3436	2.25268e-16	comp1505376_c0_seq1	2-829(+)
-	-	0.896157	10.6994	-3.34274	0.00661504	comp212664_c0_seq9	2-313(+)
Uncharacterized protein	tr|A2A5R6|A2A5R6_MOUSE	7.76712	78.279	-3.34197	1.49283e-09	comp645383_c0_seq1	1-3579(+)
-	-	0.633446	5.64265	-3.3417	0.0379071	comp6541_c0_seq1	2-337(+)
Multicopper oxidase type 3 (Precursor)	tr|F2IFI2|F2IFI2_FLUTR	1.26689	11.1727	-3.34068	0.00528258	comp161440_c0_seq1	2-895(+)
-	-	11.9062	120.185	-3.3399	1.05679e-11	comp6144_c1_seq1	3-317(+)
-	-	28.9895	298.311	-3.33927	9.58318e-27	comp366595_c0_seq1	1625-2080(+)
Tumor necrosis factor receptor superfamily member 19L	sp|Q969Z4|TR19L_HUMAN	9.94461	104.375	-3.33881	6.91914e-16	comp1602706_c0_seq2	161-1486(+)
-	-	9.29673	94.0461	-3.33798	3.11554e-09	comp71763_c0_seq1	549-887(+)
Uncharacterized protein (Fragment)	tr|G3TI58|G3TI58_LOXAF	2.9963	31.2921	-3.33794	5.2604e-06	comp111327_c0_seq8	3-1184(+)
Putative uncharacterized protein	tr|D7EM16|D7EM16_TRICA	2.67236	26.1334	-3.33788	0.000132298	comp6407199_c0_seq1	237-956(+)
Uncharacterized protein (Fragment)	tr|G1N9C3|G1N9C3_MELGA	11.9708	121.791	-3.33709	1.04459e-14	comp151829_c0_seq2	2-592(+)
-	-	0.448079	5.6757	-3.33568	0.0403456	comp77133_c0_seq2	1-324(+)
T-complex protein 1, beta subunit, putative	tr|A1CSC1|A1CSC1_ASPCL	3.42827	32.6017	-3.33496	0.000132977	comp1143969_c0_seq1	2-1642(+)
-	-	1.01862	10.3444	-3.33388	0.0113143	comp6395_c0_seq1	2-325(+)
Uncharacterized protein (Fragment)	tr|F6PGU6|F6PGU6_CALJA	0.448079	5.56288	-3.33267	0.0335877	comp3548183_c0_seq1	263-769(+)
-	-	28.0933	283.97	-3.33173	3.04074e-13	comp662411_c0_seq2	2-331(+)
-	-	8.37324	89.7876	-3.33099	5.9627e-09	comp42012_c1_seq1	563-955(+)
Acetylcholinesterase	sp|P23795|ACES_BOVIN	4.40177	47.3402	-3.33081	6.34353e-08	comp2323339_c0_seq1	1-1917(+)
-	-	2.42408	25.5667	-3.33038	0.000220488	comp6515_c0_seq1	205-804(+)
Reverse transcriptase-like protein	tr|Q7T271|Q7T271_PAROL	14.2707	144.464	-3.33034	2.59949e-12	comp137190_c0_seq1	2-361(+)
-	-	22.7954	229.137	-3.32987	1.03504e-13	comp1502155_c0_seq1	1-345(+)
Reverse transcriptase-like protein	tr|Q7T271|Q7T271_PAROL	1.5296	15.4341	-3.32824	0.00261911	comp699617_c0_seq1	249-1016(+)
-	-	6.94999	72.4471	-3.32793	5.44677e-11	comp14176_c0_seq2	190-630(+)
-	-	0.509309	5.54637	-3.32776	0.0356237	comp7589162_c0_seq1	172-654(+)
-	-	10.1155	99.7688	-3.32624	5.17958e-10	comp1471967_c0_seq1	1494-2036(+)
Uncharacterized protein	tr|F6XQQ0|F6XQQ0_CALJA	0.633446	5.62616	-3.32562	0.0354574	comp8092_c0_seq1	338-2512(+)
-	-	42.9108	428.397	-3.32497	5.8061e-17	comp13930_c4_seq1	919-1284(+)
-	-	3.2429	31.2066	-3.32482	7.51768e-06	comp1062652_c0_seq2	3-416(+)
-	-	9.15983	89.6878	-3.32398	7.89696e-07	comp645967_c0_seq1	990-1334(+)
-	-	44.4081	441.423	-3.32374	2.47421e-17	comp53813_c0_seq2	3-329(+)
-	-	10.3153	103.489	-3.32282	1.33237e-09	comp626415_c0_seq26	173-484(+)
Uncharacterized protein	tr|F1NNJ9|F1NNJ9_CHICK	3.11876	31.4187	-3.32235	8.08826e-06	comp432248_c0_seq1	767-1621(+)
-	-	28.5075	283.763	-3.32233	1.66681e-26	comp14601_c0_seq1	835-1176(+)
Putative uncharacterized protein	tr|G7MHY5|G7MHY5_MACMU	0	3.07312	-3.3218	0.0380576	comp10210_c0_seq1	334-822(+)
Methyltransferase-like protein LOC121952 homolog	sp|Q8CDZ2|YM009_MOUSE	8.52639	84.0961	-3.32127	5.63613e-12	comp365617_c0_seq1	170-922(+)
-	-	7.38363	73.248	-3.32066	8.02645e-11	comp3130822_c0_seq1	69-431(+)
Heat shock protein beta-11	sp|A5JV83|HSPBB_DANRE	873.647	8712.05	-3.31938	4.58016e-40	comp1838545_c0_seq1	210-1157(+)
Putative uncharacterized protein (Fragment)	tr|D2I334|D2I334_AILME	5.48329	55.7827	-3.31749	2.68919e-08	comp49918_c0_seq1	2-388(+)
Predicted protein	tr|A7T484|A7T484_NEMVE	0.448079	5.6427	-3.31642	0.0488266	comp608422_c0_seq1	1-597(+)
Uncharacterized protein	tr|G3TQJ5|G3TQJ5_LOXAF	0	2.89425	-3.31635	0.0487094	comp683892_c0_seq3	3-1373(+)
-	-	16.2323	160.338	-3.31381	3.69767e-11	comp707_c0_seq1	1-339(+)
-	-	5.40595	51.8322	-3.30867	1.22293e-06	comp73310_c0_seq2	268-621(+)
-	-	0.448079	5.65924	-3.30788	0.0462774	comp4052695_c0_seq1	3-404(+)
Putative uncharacterized protein	tr|E9HQX8|E9HQX8_DAPPU	2.24039	24.1224	-3.30669	0.00339224	comp73800_c0_seq3	33-479(+)
RNA polymerase-associated protein RTF1 homolog	tr|G7YMC6|G7YMC6_CLOSI	1.59083	15.8085	-3.30531	0.00107374	comp330618_c0_seq1	2-628(+)
Kielin/chordin-like protein	tr|F7D608|F7D608_XENTR	10.4751	104.63	-3.30398	0.0115336	comp109850_c0_seq1	1-2286(+)
PTK2B protein	tr|A6QR59|A6QR59_BOVIN	7.70757	76.1305	-3.30293	1.48062e-08	comp1248416_c0_seq1	829-3876(+)
ST2LV	tr|Q9DEE1|Q9DEE1_CHICK	1.14276	10.4243	-3.30136	0.00759397	comp591711_c0_seq1	115-1785(+)
-	-	9.17091	90.9729	-3.29797	6.00334e-10	comp82841_c1_seq1	1-387(+)
-	-	0.448079	5.38403	-3.29762	0.0377543	comp70872_c0_seq1	1-309(+)
Putative uncharacterized protein	tr|Q66IR7|Q66IR7_XENLA	9.39354	94.732	-3.29472	0.000360025	comp63357_c0_seq3	299-1318(+)
-	-	2.22428	20.4937	-3.29459	0.000173461	comp70937_c0_seq9	2-376(+)
Uncharacterized protein (Fragment)	tr|F7DJ82|F7DJ82_XENTR	3.69098	35.4543	-3.29398	1.67917e-05	comp6965_c0_seq1	2-709(+)
-	-	0.957387	10.1162	-3.29357	0.0117907	comp7092843_c0_seq1	2-364(+)
Zinc finger and BTB domain-containing protein 22	sp|O15209|ZBT22_HUMAN	17.6377	172.306	-3.29142	4.14939e-13	comp668746_c0_seq2	2-1003(+)
CG15097, isoform B	tr|A1ZBE3|A1ZBE3_DROME	11.4598	112.519	-3.29093	8.3928e-15	comp3583515_c0_seq1	30-1940(+)
-	-	0.448079	5.62621	-3.29075	0.0301408	comp38282_c0_seq1	3-374(+)
-	-	3.75388	35.713	-3.29053	5.24442e-05	comp124258_c2_seq4	2-379(+)
Uncharacterized protein	tr|G1MX79|G1MX79_MELGA	622.674	6084.41	-3.28863	2.50605e-58	comp157619_c0_seq2	293-3130(+)
-	-	1.4667	15.2224	-3.28795	0.00165364	comp3839442_c0_seq1	1-306(+)
-	-	0.957387	10.0005	-3.28764	0.012373	comp516063_c0_seq1	178-501(+)
Cytosine-specific methyltransferase	tr|A7ZBV2|A7ZBV2_CAMC1	1.08153	9.90414	-3.28753	0.0141503	comp737453_c0_seq1	3-395(+)
-	-	2.03891	19.8909	-3.28736	0.000865408	comp78036_c0_seq2	3-368(+)
-	-	1.52793	15.0132	-3.28706	0.00193402	comp35066_c0_seq1	2-412(+)
Acetyl-CoA acetyltransferase	tr|A5FB08|A5FB08_FLAJ1	0.957387	9.77488	-3.28562	0.016292	comp6078972_c0_seq1	1-372(+)
Uncharacterized protein (Fragment)	tr|F7FI75|F7FI75_MONDO	0.448079	5.35101	-3.28551	0.0439445	comp704786_c0_seq1	2-325(+)
-	-	0.896157	9.6456	-3.28535	0.0218345	comp804259_c0_seq2	1-309(+)
-	-	4.26319	40.4312	-3.28318	1.19523e-05	comp59247_c0_seq1	2-307(+)
-	-	0.957387	9.84098	-3.282	0.0114067	comp77492_c0_seq1	290-610(+)
Uncharacterized protein (Fragment)	tr|G1NGF4|G1NGF4_MELGA	109.872	1060.77	-3.28004	2.82261e-38	comp16692_c0_seq4	2602-4680(+)
Uncharacterized protein	tr|C9JZT5|C9JZT5_HUMAN	2.54654	25.0303	-3.27894	0.0157572	comp767272_c1_seq5	231-998(+)
Metastasis-associated protein MTA3	tr|G7Y7K5|G7Y7K5_CLOSI	22.0863	212.668	-3.27826	5.25056e-13	comp171884_c1_seq3	1-396(+)
Matrix metalloproteinase 3/10b	tr|Q5D711|Q5D711_NOTVI	57.2665	560.218	-3.2775	2.98808e-36	comp1236326_c0_seq1	2-385(+)
Ncam2 (Fragment)	tr|A4JYG9|A4JYG9_DANRE	2.03891	20.1663	-3.27714	0.000187958	comp1070094_c0_seq1	694-3279(+)
-	-	14.8736	137.617	-3.27684	4.76474e-19	comp167006_c0_seq1	1-1125(+)
-	-	17.0689	165.106	-3.2766	7.00287e-14	comp140895_c0_seq1	107-589(+)
-	-	2.03891	19.8415	-3.2757	0.000206721	comp642052_c1_seq1	1-420(+)
Elongation of very long chain fatty acids protein 6	sp|Q5ZJR8|ELOV6_CHICK	10.4089	99.1042	-3.27561	0.00516086	comp78110_c0_seq1	468-1265(+)
-	-	3.38315	34.3953	-3.27465	1.58674e-05	comp7301_c1_seq1	774-1118(+)
-	-	37.4998	363.19	-3.27388	7.99019e-28	comp1698834_c0_seq1	2-337(+)
LOC100049776 protein	tr|A5D8Q7|A5D8Q7_XENLA	4.40177	44.3986	-3.27357	1.50233e-07	comp658634_c0_seq9	160-1287(+)
Novel protein similar to vertebrate FERM domain containing 4A (FRMD4A)	tr|A2CGB3|A2CGB3_DANRE	40.6575	396.756	-3.27353	1.68871e-23	comp273488_c1_seq2	183-3299(+)
Uncharacterized protein (Fragment)	tr|D2H9L3|D2H9L3_AILME	37.4709	357.533	-3.27334	4.75314e-26	comp1849459_c0_seq1	1-1428(+)
Uncharacterized protein (Fragment)	tr|F7A5Y8|F7A5Y8_MONDO	0.957387	9.70885	-3.27329	0.0126394	comp609793_c0_seq1	154-2172(+)
-	-	4.01492	39.7271	-3.27223	3.32443e-06	comp66781_c0_seq2	6788-7171(+)
LIM homeobox 1	tr|A4QNI6|A4QNI6_XENTR	1.14276	10.0528	-3.2719	0.0156755	comp8233_c0_seq1	743-1975(+)
Synphilin-1	tr|G3IAK7|G3IAK7_CRIGR	5.42038	54.2561	-3.27141	1.68999e-08	comp4509531_c0_seq1	3-431(+)
-	-	9.2355	89.16	-3.26786	9.76505e-09	comp607477_c0_seq2	3389-3892(+)
Uncharacterized protein	tr|G3P8A5|G3P8A5_GASAC	47.6653	463.885	-3.26759	4.73951e-28	comp20221_c0_seq2	1689-2015(+)
Candidate beta-glycosidase; Glycoside hydrolase family 3 (Precursor)	tr|A5FAE4|A5FAE4_FLAJ1	2.22428	20.1166	-3.26702	0.000690741	comp75641_c1_seq3	1-1068(+)
-	-	1.59083	15.3821	-3.26685	0.0081523	comp714537_c0_seq3	2-319(+)
-	-	0.509309	5.35106	-3.26674	0.0273925	comp10594_c0_seq1	167-535(+)
Novel protein similar to vertebrate solute carrier family 8 (Sodium-calcium exchanger), member 2 (SLC8A2) (Fragment)	tr|A2BHA5|A2BHA5_DANRE	160.267	1540.71	-3.26659	2.9925e-58	comp17289_c0_seq1	635-3400(+)
-	-	1.14276	10.3088	-3.2653	0.017741	comp652843_c0_seq1	2-325(+)
Si:ch73-343m12.1 (Fragment)	tr|F1QS31|F1QS31_DANRE	0.509309	5.17216	-3.26482	0.0344963	comp10181_c1_seq34	161-4429(+)
-	-	13.0506	124.62	-3.26365	7.33722e-12	comp60332_c0_seq1	1-408(+)
Putative uncharacterized protein	tr|A4IHH7|A4IHH7_XENTR	1.97768	19.6297	-3.26131	0.000362108	comp1130286_c0_seq1	183-2651(+)
-	-	1.79231	19.4675	-3.25986	0.000551109	comp57033_c1_seq1	3-353(+)
CR1-3	tr|E7BKJ3|E7BKJ3_RHIDE	6.74851	64.127	-3.25969	3.00504e-08	comp62065_c0_seq1	295-768(+)
-	-	1.08153	9.82444	-3.25932	0.0156424	comp599875_c0_seq1	2-301(+)
LOC733863 protein	tr|A4IH01|A4IH01_XENTR	5.59132	50.0607	-3.25868	6.21609e-09	comp128231_c0_seq1	495-1715(+)
-	-	0.448079	5.35106	-3.25843	0.0473852	comp70024_c1_seq2	1-312(+)
-	-	1.71497	14.7985	-3.25813	0.00177239	comp5889_c0_seq1	156-557(+)
-	-	11.0746	104.432	-3.25728	2.35315e-10	comp14576_c0_seq1	1-522(+)
Uncharacterized protein	tr|G1KLC3|G1KLC3_ANOCA	9.7626	97.9894	-3.2565	7.50378e-14	comp3480135_c0_seq1	671-2347(+)
-	-	61.8377	585.027	-3.25532	2.71403e-36	comp32518_c1_seq1	3-410(+)
-	-	1.01862	9.75842	-3.25465	0.0147572	comp48724_c0_seq60	229-1521(+)
-	-	14.4093	141.083	-3.25455	1.04278e-15	comp57396_c0_seq2	127-435(+)
Uncharacterized protein	tr|G3W6D0|G3W6D0_SARHA	2.99462	29.4845	-3.25336	3.20308e-05	comp540703_c0_seq1	3-779(+)
ORF2-encoded protein (Fragment)	tr|Q3LG56|Q3LG56_DANRE	2.28551	20.2955	-3.25286	0.00117651	comp7351_c0_seq3	270-821(+)
Ryanodine receptor 1b (Skeletal) (Fragment)	tr|B0V3H9|B0V3H9_DANRE	281.989	2675.87	-3.2506	1.41099e-81	comp164435_c0_seq1	2-7717(+)
-	-	0.509309	5.31803	-3.25033	0.049513	comp7391988_c0_seq1	2-331(+)
-	-	2.61113	24.3809	-3.24913	0.00015025	comp638836_c0_seq1	1-720(+)
-	-	4.52423	43.8621	-3.24799	6.14056e-06	comp75106_c0_seq1	1-399(+)
U8 snoRNA-decapping enzyme	sp|Q6TEC1|NUD16_XENLA	1.08153	9.75844	-3.24694	0.0101536	comp4821077_c0_seq1	2-694(+)
-	-	6.75018	63.5879	-3.24684	2.10434e-08	comp56542_c0_seq1	3-539(+)
Putative uncharacterized protein	tr|B7QKP1|B7QKP1_IXOSC	3.62975	34.2631	-3.24641	1.99127e-05	comp51422_c1_seq1	224-871(+)
Uncharacterized protein (Fragment)	tr|G1KYE3|G1KYE3_ANOCA	0.957387	9.69242	-3.24605	0.0109381	comp707427_c0_seq1	160-1407(+)
LOC100145040 protein	tr|B0BMH4|B0BMH4_XENTR	8.7891	82.9753	-3.2452	5.33859e-09	comp14194_c0_seq1	231-1268(+)
-	-	10.2397	94.6786	-3.24346	2.55532e-08	comp727193_c0_seq1	459-815(+)
ORF2-encoded protein (Fragment)	tr|Q3LG56|Q3LG56_DANRE	11.1358	103.125	-3.24252	1.24931e-12	comp66154_c0_seq1	1076-1717(+)
-	-	2.03723	19.2086	-3.24137	0.000645662	comp421608_c0_seq1	1-342(+)
Polyprotein (Fragment)	tr|Q6IMM8|Q6IMM8_LYTVA	4.0166	38.5109	-3.24097	1.33929e-05	comp76055_c0_seq1	37-363(+)
Very low-density lipoprotein receptor (Precursor)	tr|A4Q817|A4Q817_SOLSE	15.7357	151.365	-3.2404	2.09673e-20	comp190473_c1_seq1	256-2862(+)
-	-	15.7892	147.321	-3.23879	3.70178e-18	comp169_c0_seq1	422-793(+)
-	-	4.95787	44.7367	-3.23862	1.05342e-05	comp684044_c0_seq1	2063-2512(+)
-	-	11.6757	113.819	-3.23842	2.4576e-09	comp712404_c0_seq1	2954-3451(+)
-	-	1.52793	14.4573	-3.23824	0.00777197	comp68088_c0_seq4	2-520(+)
Adenylate kinase domain-containing protein 1	tr|G7YTP2|G7YTP2_CLOSI	55.112	516.593	-3.23698	2.52148e-27	comp355581_c0_seq1	1-528(+)
Thyroid receptor-interacting protein 11	tr|G7YIG4|G7YIG4_CLOSI	30.4112	282.425	-3.23302	8.45986e-23	comp33444_c2_seq4	3-521(+)
-	-	1.65206	14.6693	-3.23137	0.00205143	comp5933205_c0_seq1	1274-1618(+)
CD276 antigen	sp|Q8VE98|CD276_MOUSE	1.7762	14.6362	-3.23093	0.00197683	comp46778_c0_seq2	1-1614(+)
Protein SMG9	tr|G7Y4Z6|G7Y4Z6_CLOSI	0.448079	5.18872	-3.23019	0.0407362	comp2219244_c0_seq1	92-499(+)
-	-	15.3328	142.448	-3.22853	3.84464e-11	comp69962_c1_seq2	2-370(+)
Reverse transcriptase	tr|Q5TLN1|Q5TLN1_ANGJA	4.07783	38.2027	-3.22766	7.03475e-06	comp1220798_c0_seq3	2-658(+)
-	-	1.85354	19.1731	-3.22623	0.000461441	comp1109453_c0_seq1	362-802(+)
Coronin, actin binding protein 1B	tr|A2RS22|A2RS22_MOUSE	75.8636	703.447	-3.22612	2.66641e-22	comp3667300_c0_seq1	486-1904(+)
-	-	1.08153	9.80524	-3.22586	0.021092	comp45714_c0_seq4	3-350(+)
Cadherin 4, retinal	tr|A1L1M6|A1L1M6_DANRE	39.491	366.306	-3.22558	6.14781e-07	comp106766_c0_seq1	691-3441(+)
-	-	2.22428	19.58	-3.22546	0.00194874	comp614738_c0_seq1	2-310(+)
-	-	0.509309	5.13918	-3.22497	0.0341986	comp65111_c1_seq9	1-324(+)
Uncharacterized protein	tr|E7F3G4|E7F3G4_DANRE	2.22428	19.2059	-3.22475	0.000370747	comp603346_c0_seq1	2-724(+)
Uncharacterized protein	tr|G1MIV3|G1MIV3_AILME	1.08153	9.67588	-3.22247	0.0214368	comp76752_c0_seq1	47-412(+)
-	-	4.18585	34.5273	-3.22202	3.53016e-06	comp118838_c2_seq2	1-342(+)
Chromosome undetermined SCAF12330, whole genome shotgun sequence	tr|Q4SXU0|Q4SXU0_TETNG	0.633446	5.252	-3.22176	0.0447486	comp46979_c1_seq9	1-414(+)
-	-	106.22	987.45	-3.2207	1.38106e-14	comp698560_c0_seq1	569-1099(+)
-	-	1.08153	9.93465	-3.21983	0.0259802	comp43907_c0_seq1	2-367(+)
Putative uncharacterized protein	tr|C3YCA1|C3YCA1_BRAFL	7.07413	66.7903	-3.21977	2.5948e-09	comp701522_c0_seq2	3-602(+)
BC032203 protein	tr|B2RX81|B2RX81_MOUSE	3.38315	33.6665	-3.21879	2.17626e-06	comp1105079_c0_seq1	109-3252(+)
PDZ and LIM domain protein 3	sp|Q6QGC0|PDLI3_PIG	3.38315	32.9618	-3.21635	1.66096e-05	comp58673_c0_seq2	3-428(+)
-	-	1.71497	14.3281	-3.21635	0.00195194	comp1066493_c0_seq4	121-489(+)
Notch ligand	tr|A1A3Y7|A1A3Y7_DANRE	68.6914	635.737	-3.21377	4.01927e-25	comp174182_c0_seq1	178-3864(+)
-	-	2.30162	23.0768	-3.21335	0.000507686	comp59362_c0_seq4	3-575(+)
-	-	5.72821	52.7732	-3.21235	6.2438e-08	comp7086836_c0_seq1	488-1075(+)
Complexin 3	tr|F6UTQ8|F6UTQ8_XENTR	129.614	1198.12	-3.21218	0.00118988	comp2246526_c0_seq1	161-1630(+)
Nucleoporin Nup43	sp|Q8NFH3|NUP43_HUMAN	2.93507	28.2326	-3.21185	9.30904e-05	comp480_c0_seq1	2-1270(+)
-	-	0.509309	5.10616	-3.20949	0.0448134	comp734761_c0_seq1	193-666(+)
-	-	30.9851	282.639	-3.20707	8.15407e-14	comp7073_c0_seq1	268-804(+)
cDNA, FLJ93646, highly similar to Homo sapiens growth factor receptor-bound protein 14 (GRB14), mRNA	tr|B2R7X4|B2R7X4_HUMAN	4.83373	42.9182	-3.2064	6.56661e-07	comp5574069_c0_seq1	234-1589(+)
-	-	31.099	290.096	-3.20635	1.28464e-10	comp1437936_c0_seq1	3-329(+)
-	-	2.7965	24.1169	-3.20521	6.26551e-05	comp6703563_c0_seq1	235-546(+)
Uncharacterized protein (Fragment)	tr|G1MR48|G1MR48_MELGA	55.0457	506.587	-3.2046	1.6953e-08	comp116020_c0_seq1	485-904(+)
Uncharacterized protein (Fragment)	tr|G1KSC4|G1KSC4_ANOCA	2.22428	19.2389	-3.20412	0.00131552	comp6006875_c0_seq1	1005-2990(+)
Probable lipoprotein	tr|G2Z4P1|G2Z4P1_9FLAO	1.59083	14.0997	-3.20284	0.00339634	comp5466_c0_seq1	2-556(+)
Apoptotic protease activating factor	tr|A5WVJ8|A5WVJ8_DANRE	5.60743	52.4323	-3.20264	9.72703e-09	comp1319716_c0_seq4	2-3835(+)
Pol polyprotein	tr|E6ZGJ4|E6ZGJ4_DICLA	3.05753	28.2821	-3.20233	3.78786e-05	comp76084_c0_seq1	1-369(+)
-	-	56.7428	523.212	-3.20213	1.06815e-28	comp188455_c0_seq2	124-540(+)
-	-	3.18167	28.7663	-3.20048	0.000604948	comp70516_c0_seq1	647-1087(+)
-	-	1.97768	18.5566	-3.1999	0.00170205	comp614846_c0_seq1	147-461(+)
Type I interferon 5	tr|A8E6E0|A8E6E0_ORNAN	0	2.61914	-3.19833	0.0263494	comp31070_c1_seq8	2-631(+)
Reverse transcriptase-like protein (Fragment)	tr|F6KMI2|F6KMI2_EPICO	1.40547	14.2292	-3.19786	0.00282012	comp6325_c0_seq1	2054-2383(+)
-	-	2.54822	24.0511	-3.19768	0.000185937	comp699374_c0_seq1	3-404(+)
-	-	81.2389	737.199	-3.19623	1.07157e-40	comp132442_c1_seq3	1-369(+)
Serine/threonine kinase	tr|G4VR00|G4VR00_SCHMA	10.7507	95.7243	-3.19593	1.53476e-10	comp1631293_c0_seq3	74-814(+)
-	-	3.18167	28.4444	-3.19586	6.78525e-05	comp1257987_c0_seq1	3-452(+)
-	-	0.896157	9.17241	-3.19559	0.015922	comp777074_c0_seq1	524-877(+)
Ventral anterior homeobox 1a	sp|O93528|VAX1A_XENLA	1.91477	18.7191	-3.19351	0.000927078	comp58467_c0_seq1	396-1160(+)
Uncharacterized protein	tr|G3VNF3|G3VNF3_SARHA	1.4667	14.2292	-3.19154	0.00231092	comp34335_c0_seq2	3-2420(+)
-	-	30.0098	276.092	-3.19146	7.95806e-16	comp1536586_c0_seq1	1-540(+)
71 kDa protein	tr|Q91591|Q91591_XENLA	9.79328	86.4199	-3.19129	2.2108e-09	comp681049_c0_seq19	1-396(+)
-	-	12.5864	111.527	-3.19074	2.91977e-10	comp65796_c0_seq1	2-430(+)
Putative uncharacterized protein	tr|B8LM34|B8LM34_PICSI	1.40547	13.921	-3.19053	0.00197251	comp50830_c1_seq2	3-389(+)
-	-	8.95835	77.6739	-3.18952	2.54767e-08	comp61111_c1_seq9	1-336(+)
ZEB1 protein (Fragment)	tr|A0JLS9|A0JLS9_HUMAN	225.5	2053.89	-3.18938	1.99074e-19	comp18655_c0_seq1	546-4415(+)
Uncharacterized protein	tr|F7AUH2|F7AUH2_HORSE	7.05969	62.0279	-3.18937	1.62676e-07	comp5937429_c0_seq1	219-1178(+)
-	-	3.62975	32.8023	-3.18847	1.08047e-05	comp61096_c0_seq1	1-300(+)
-	-	1.976	18.7521	-3.18824	0.000440169	comp4549577_c0_seq1	1-396(+)
-	-	16.529	146.338	-3.18803	1.40889e-09	comp717072_c0_seq1	1-345(+)
Transmembrane protein C14orf180	sp|Q8N912|CN180_HUMAN	12.4784	114.819	-3.1877	1.15387e-14	comp6521_c0_seq1	614-988(+)
FXYD domain-containing ion transport regulator 6	sp|Q9D164|FXYD6_MOUSE	0.633446	4.97685	-3.18757	0.0439309	comp2456821_c0_seq1	879-1472(+)
ATP-binding cassette, sub-family G (WHITE), member 2	tr|F6VS41|F6VS41_XENTR	49.9025	452.602	-3.18737	6.65265e-17	comp164780_c0_seq1	1-795(+)
Lambda-recombinase-like protein (Fragment)	tr|Q8UWD0|Q8UWD0_TETNG	11.4759	106.608	-3.18609	6.65592e-11	comp1636708_c0_seq1	2-532(+)
-	-	1.14276	9.85488	-3.186	0.0146743	comp74214_c0_seq4	1274-1654(+)
Sodium channel subunit beta-2	sp|P54900|SCN2B_RAT	4.44856	38.2059	-3.18424	9.30081e-07	comp12811_c0_seq1	161-796(+)
Uncharacterized protein (Fragment)	tr|F6W4X9|F6W4X9_XENTR	1.01862	9.28518	-3.18235	0.019496	comp7900997_c0_seq1	403-846(+)
Polyprotein (Fragment)	tr|Q6IMM8|Q6IMM8_LYTVA	3.56684	32.885	-3.1813	1.2667e-06	comp51417_c0_seq1	2-325(+)
Uncharacterized protein (Fragment)	tr|F6SSQ4|F6SSQ4_XENTR	1.4667	13.8247	-3.18112	0.00331708	comp48280_c1_seq2	2-352(+)
Uncharacterized protein (Fragment)	tr|F1PTM9|F1PTM9_CANFA	0.448079	5.12272	-3.1808	0.0451545	comp3170_c1_seq6	3-446(+)
UDP-glucuronosyltransferase 1-6	sp|P19224|UD16_HUMAN	5.79112	52.1904	-3.1784	5.68387e-08	comp73327_c0_seq4	2-967(+)
Kinase non-catalytic C-lobe domain (KIND) containing 1 (Fragment)	tr|F7CDK1|F7CDK1_XENTR	7.50609	66.4987	-3.1773	1.61808e-06	comp6946_c0_seq1	3-497(+)
-	-	3.38147	32.4613	-3.17686	5.66611e-06	comp4486689_c0_seq1	2-310(+)
CMRF35-like molecule 3	sp|Q6SJQ5|CLM3_MOUSE	35.0433	319.137	-3.17585	1.28461e-18	comp15294_c3_seq3	249-1007(+)
LOC100135188 protein	tr|A9ULD5|A9ULD5_XENTR	1.7762	14.4575	-3.1753	0.00464351	comp80065_c0_seq3	50-373(+)
-	-	14.4578	130.808	-3.17502	9.40725e-10	comp45069_c0_seq1	451-768(+)
-	-	30.9221	283.11	-3.17482	4.24536e-15	comp155129_c1_seq1	1-465(+)
Putative uncharacterized protein (Fragment)	tr|D2HT83|D2HT83_AILME	528.895	4766.88	-3.17265	1.08257e-26	comp52546_c0_seq9	2-382(+)
Calcitonin gene-related peptide	sp|P10286|CALCA_CHICK	74.663	667.93	-3.17226	4.84053e-14	comp23908_c0_seq2	471-851(+)
-	-	13.1909	119.756	-3.17177	2.17962e-10	comp7206221_c0_seq1	103-576(+)
-	-	4.52423	41.6832	-3.17131	4.20156e-06	comp4555133_c0_seq1	2-394(+)
Uncharacterized protein	tr|E1BLY9|E1BLY9_BOVIN	103.585	931.641	-3.17127	6.31079e-34	comp1516495_c0_seq1	807-2381(+)
-	-	3.95369	36.464	-3.17075	1.52272e-05	comp603409_c0_seq1	1-351(+)
MGC85264 protein	tr|Q66L05|Q66L05_XENLA	1.59083	14.3779	-3.16962	0.00209653	comp110187_c0_seq1	1-777(+)
Uncharacterized protein	tr|E1C5Z4|E1C5Z4_CHICK	92.8633	836.808	-3.16905	3.12675e-40	comp32985_c0_seq2	492-1313(+)
-	-	186.156	1668.3	-3.16855	1.04696e-23	comp38338_c0_seq1	2-355(+)
-	-	39.6033	356.529	-3.16811	6.8154e-26	comp69115_c0_seq1	1-333(+)
ATPase involved in chromosome partitioning-like protein	tr|A5FKB6|A5FKB6_FLAJ1	2.54822	22.8979	-3.16713	0.000453712	comp7400_c1_seq2	3-911(+)
-	-	9.03569	79.4129	-3.16669	9.69454e-11	comp4394_c0_seq1	3-380(+)
Heat shock 27kDa protein 1 (Fragment)	tr|F6TYT7|F6TYT7_XENTR	2.24039	23.0138	-3.16656	7.90371e-05	comp3932558_c0_seq1	3-719(+)
-	-	648.585	5817.46	-3.16536	1.38245e-37	comp212913_c0_seq1	3-347(+)
-	-	0.448079	5.05667	-3.16505	0.0453124	comp5201703_c0_seq1	2-481(+)
-	-	3.87802	32.4308	-3.16502	1.21576e-05	comp61304_c0_seq1	3-359(+)
-	-	0.896157	8.99362	-3.16497	0.0250073	comp7285707_c0_seq1	1-306(+)
Epidermal growth factor-like protein 6	sp|Q8AVH7|EGFL6_XENLA	29.4632	262.802	-3.1644	8.98899e-20	comp2154098_c0_seq1	293-1330(+)
Connector enhancer of kinase suppressor of Ras 2	tr|A2AI77|A2AI77_MOUSE	9.9914	88.9902	-3.16335	7.87559e-13	comp335960_c0_seq4	519-3614(+)
Uncharacterized protein	tr|E1BEK0|E1BEK0_BOVIN	7.10648	58.8339	-3.16334	4.00636e-06	comp106659_c0_seq2	2-826(+)
Gamma-aminobutyric acid (GABA-C) receptor, subunit rho 2	tr|A3KG55|A3KG55_MOUSE	0.448079	5.13926	-3.16183	0.0371404	comp722673_c0_seq1	305-1744(+)
-	-	4.95787	42.3818	-3.16126	1.44397e-05	comp67566_c0_seq9	3-449(+)
-	-	1.26689	9.53008	-3.16107	0.0173714	comp51595_c0_seq1	262-657(+)
Uncharacterized protein	tr|E7F971|E7F971_DANRE	4.65004	41.6035	-3.16098	1.34478e-07	comp1068510_c0_seq1	132-2669(+)
-	-	0.509309	4.99341	-3.15886	0.0368854	comp5901_c0_seq1	1-372(+)
Uncharacterized protein	tr|E1C7R7|E1C7R7_CHICK	0.509309	5.10623	-3.15858	0.0454145	comp2583969_c0_seq1	177-1889(+)
-	-	2.60945	23.5311	-3.15803	0.000509042	comp117365_c0_seq1	1-513(+)
Uncharacterized protein	tr|F6Y5V3|F6Y5V3_XENTR	2.67236	23.0301	-3.15795	0.000324117	comp11743_c0_seq1	1-2133(+)
-	-	0.957387	9.15598	-3.15791	0.023731	comp76860_c0_seq1	1-330(+)
Uncharacterized protein	tr|E1C368|E1C368_CHICK	20.3697	180.779	-3.15718	3.07662e-12	comp6759_c0_seq1	3-404(+)
-	-	19.0449	170.53	-3.15639	4.66052e-14	comp1066572_c0_seq1	3-308(+)
-	-	0.896157	9.01016	-3.15488	0.0209004	comp727667_c0_seq1	1-360(+)
Uncharacterized protein	tr|G1TL21|G1TL21_RABIT	96.3054	855.819	-3.15385	2.0461e-54	comp1544067_c0_seq1	2-1108(+)
Uncharacterized protein (Fragment)	tr|G1KUS5|G1KUS5_ANOCA	2.03891	18.5872	-3.15252	0.00160485	comp721_c0_seq3	2-592(+)
-	-	0.448079	4.96039	-3.14997	0.0414747	comp664230_c0_seq1	1-495(+)
-	-	1.976	18.1165	-3.14949	0.00178522	comp669088_c0_seq1	2-466(+)
Putative uncharacterized protein (Fragment)	tr|A8WGS9|A8WGS9_DANRE	7.97028	72.2403	-3.1489	9.00698e-09	comp1467992_c0_seq1	491-6466(+)
-	-	4.5259	40.9293	-3.14835	3.18518e-07	comp1153735_c0_seq1	347-697(+)
LOC100125037 protein	tr|A4IIQ0|A4IIQ0_XENTR	95.5724	846.551	-3.1465	1.88685e-32	comp370819_c0_seq1	215-2200(+)
Uncharacterized protein	tr|F6SKT6|F6SKT6_XENTR	2.03891	18.345	-3.14628	0.00154888	comp528943_c0_seq1	205-912(+)
-	-	16.6352	148.792	-3.14622	1.71088e-09	comp61581_c0_seq1	1-870(+)
Chromogranin-A	sp|P26339|CMGA_MOUSE	10.1155	87.5315	-3.14568	6.45157e-11	comp15766_c1_seq1	244-1566(+)
-	-	8.71008	74.4496	-3.1452	9.37386e-09	comp14745_c0_seq7	163-687(+)
-	-	9.7916	84.0651	-3.14515	1.99707e-08	comp1503777_c0_seq1	157-582(+)
-	-	2.30162	22.2157	-3.14469	0.000230518	comp59356_c0_seq1	2-343(+)
Uncharacterized protein (Fragment)	tr|F7G109|F7G109_MONDO	32.4968	289.292	-3.14462	3.35945e-14	comp17699_c0_seq1	1-2157(+)
Uncharacterized protein (Fragment)	tr|F7CJQ9|F7CJQ9_XENTR	1.01862	9.13944	-3.14416	0.0166573	comp35606_c0_seq2	311-1036(+)
-	-	2.36285	22.6231	-3.14308	0.000156172	comp65663_c0_seq2	17-325(+)
Uncharacterized protein (Fragment)	tr|G3WE77|G3WE77_SARHA	154.458	1362.89	-3.14138	2.89999e-41	comp2123091_c0_seq1	323-1291(+)
Asialoglycoprotein receptor 2	tr|Q5M8X8|Q5M8X8_XENTR	3.69098	31.8917	-3.14123	5.14477e-06	comp6101_c0_seq1	901-1758(+)
Uncharacterized protein (Fragment)	tr|G3VNA3|G3VNA3_SARHA	1.34424	13.3378	-3.13972	0.00316822	comp1032522_c0_seq1	426-1202(+)
Uncharacterized protein	tr|Q8N274|Q8N274_HUMAN	3.42994	27.776	-3.13953	1.57956e-05	comp1041833_c0_seq1	3-812(+)
Reverse transcriptase-like protein	tr|Q9YGS2|Q9YGS2_TAKRU	1.40547	13.3349	-3.1394	0.00696768	comp62865_c1_seq7	93-656(+)
-	-	4.95619	41.7825	-3.1364	5.00672e-07	comp2324657_c0_seq1	2012-2350(+)
Uncharacterized protein	tr|F6PNB4|F6PNB4_XENTR	24.2042	214.31	-3.13609	5.38965e-26	comp583982_c0_seq2	1-543(+)
Uncharacterized protein	tr|F6RU64|F6RU64_ORNAN	1.59083	13.7753	-3.13278	0.00305964	comp596940_c0_seq2	153-1304(+)
-	-	3.89078	35.7956	-3.13265	4.04551e-06	comp49578_c2_seq1	2-334(+)
Uncharacterized protein	tr|E1BWQ8|E1BWQ8_CHICK	239.473	2098	-3.13203	7.87342e-43	comp165459_c0_seq1	1017-2102(+)
Uncharacterized protein	tr|G1KKJ3|G1KKJ3_ANOCA	0.633446	4.96041	-3.13017	0.0499928	comp1361977_c0_seq1	2-673(+)
-	-	1.97768	17.9047	-3.12983	0.0011402	comp7116343_c0_seq1	1-348(+)
-	-	7.70757	67.2357	-3.12965	1.40785e-07	comp561088_c0_seq1	1-366(+)
-	-	6.6856	58.6937	-3.12857	5.66908e-07	comp65720_c0_seq4	1-582(+)
-	-	5.35915	48.6243	-3.12835	8.65718e-06	comp48233_c0_seq2	3-434(+)
C1q and tumor necrosis factor related protein 9B	tr|F6WF68|F6WF68_XENTR	1.01862	8.96059	-3.12648	0.0139653	comp118986_c0_seq6	118-834(+)
-	-	21.2369	181.815	-3.12516	5.10975e-10	comp4538672_c0_seq1	465-794(+)
-	-	5.03521	44.6076	-3.12442	8.50647e-06	comp122153_c0_seq1	1-390(+)
-	-	3.56684	31.358	-3.1242	0.000153147	comp48888_c0_seq1	3-779(+)
Uncharacterized protein	tr|G3WY41|G3WY41_SARHA	2.79482	22.5432	-3.12177	0.000112144	comp155599_c0_seq2	204-701(+)
-	-	6.5487	54.8394	-3.12148	1.72477e-07	comp540007_c0_seq1	194-535(+)
Uncharacterized protein	tr|F1MU80|F1MU80_BOVIN	0.509309	4.66872	-3.1205	0.0415932	comp3419_c0_seq1	3-1277(+)
-	-	557.717	4834.5	-3.11983	2.58913e-71	comp3400954_c0_seq1	1-318(+)
-	-	15.291	133.732	-3.11964	2.0759e-11	comp66768_c1_seq2	3-422(+)
Dual specificity tyrosine-phosphorylation-regulated kinase 4	sp|Q8BI55|DYRK4_MOUSE	2.93507	26.4415	-3.11944	0.000261395	comp4123076_c0_seq1	376-705(+)
-	-	10.5024	90.9437	-3.11884	2.31558e-14	comp4937_c0_seq1	80-439(+)
-	-	86.382	749.407	-3.1184	1.48011e-32	comp35729_c1_seq2	184-591(+)
-	-	3.75221	31.501	-3.11838	1.36573e-05	comp73295_c0_seq1	2-784(+)
Myeloblastosis oncogene-like 2	tr|A2A5P2|A2A5P2_MOUSE	314.988	2729.25	-3.11738	5.1266e-53	comp3497_c0_seq1	1439-3616(+)
Novel protein (Zgc:92854)	tr|A2AWU1|A2AWU1_DANRE	9.60791	82.7291	-3.1166	8.19291e-12	comp1394185_c0_seq1	1516-2973(+)
-	-	6.2392	53.8763	-3.11612	5.50491e-07	comp129411_c0_seq1	988-1353(+)
Putative uncharacterized protein	tr|E3MPL5|E3MPL5_CAERE	4.77082	40.5605	-3.11527	1.81857e-05	comp6561_c0_seq5	522-1106(+)
-	-	1.40547	13.3048	-3.11465	0.00347292	comp115446_c0_seq1	3-512(+)
-	-	1.34424	12.8149	-3.11428	0.00917254	comp705_c0_seq1	3-545(+)
Putative uncharacterized protein	tr|D7EM16|D7EM16_TRICA	0.448079	4.76503	-3.11322	0.0420067	comp6094407_c0_seq1	2-394(+)
Uncharacterized protein	tr|E7F3G4|E7F3G4_DANRE	6.74851	57.9618	-3.11294	1.20243e-08	comp59284_c0_seq1	1-477(+)
-	-	9.15648	77.278	-3.11158	7.9906e-09	comp7333931_c0_seq1	1-630(+)
-	-	1.26689	9.22195	-3.11131	0.0217063	comp7290_c0_seq1	1-336(+)
Arachidonate 12-lipoxygenase	tr|A2CF85|A2CF85_MOUSE	5.79112	49.1305	-3.11092	1.47335e-07	comp123819_c1_seq1	942-2948(+)
Klhl29 protein (Fragment)	tr|B7ZNG7|B7ZNG7_MOUSE	10.2865	83.5791	-3.11087	2.50297e-11	comp14954_c0_seq1	740-3502(+)
-	-	3.62975	31.0938	-3.11085	2.56e-05	comp487023_c0_seq2	287-670(+)
RNA binding motif protein 20	tr|C1IEE3|C1IEE3_RAT	75.8652	653.623	-3.11078	5.12009e-33	comp680033_c0_seq1	51-3923(+)
-	-	0.509309	4.76503	-3.11013	0.0462342	comp105683_c0_seq2	1600-2097(+)
Uncharacterized protein	tr|D3ZC75|D3ZC75_RAT	4.13906	35.5342	-3.10714	6.71008e-05	comp66917_c0_seq2	2-556(+)
Uncharacterized protein (Fragment)	tr|F6ZVL1|F6ZVL1_XENTR	12.0286	103.054	-3.10687	1.59069e-11	comp4785608_c0_seq1	3-554(+)
Reverse transcriptase-like protein	tr|Q9YGS2|Q9YGS2_TAKRU	3.05753	26.4939	-3.10561	2.66476e-05	comp4489153_c0_seq1	3-392(+)
-	-	581.478	5000.33	-3.1049	2.41074e-28	comp59437_c0_seq4	308-721(+)
Lambda-recombinase-like protein (Fragment)	tr|Q8UWD0|Q8UWD0_TETNG	6.11338	53.1969	-3.10453	1.4591e-06	comp64190_c0_seq1	1-540(+)
Reverse transcriptase-like protein	tr|Q9YGS2|Q9YGS2_TAKRU	16.3564	139.147	-3.10413	7.15943e-13	comp1420935_c0_seq2	238-762(+)
-	-	1.5296	13.0102	-3.10375	0.00624204	comp659756_c0_seq2	3-326(+)
-	-	3.81344	32.2854	-3.10361	0.00871404	comp79034_c0_seq9	1-336(+)
Transporter (Fragment)	tr|A9JTU5|A9JTU5_XENTR	34.6343	296.084	-3.10344	2.5177e-11	comp14735_c0_seq2	1-507(+)
Chromosome 1 SCAF14995, whole genome shotgun sequence	tr|Q4RU40|Q4RU40_TETNG	1.26689	9.60993	-3.10319	0.0499084	comp76866_c0_seq1	2-1600(+)
-	-	1.7762	13.5799	-3.10317	0.00273525	comp5932720_c0_seq1	3-368(+)
Uncharacterized protein (Fragment)	tr|G1N469|G1N469_MELGA	46.2805	397.961	-3.10258	5.50333e-24	comp197216_c0_seq4	364-4452(+)
-	-	6.76462	60.0997	-3.10055	2.84735e-05	comp1291842_c1_seq1	1-303(+)
Uncharacterized protein	tr|G1MZ74|G1MZ74_MELGA	26.7508	231.085	-3.09875	1.22283e-16	comp1388819_c0_seq1	3-467(+)
Melanosomal matrix protein (Fragment)	tr|Q5R2V2|Q5R2V2_DANRE	11.5388	101.288	-3.09768	6.65412e-14	comp1299676_c0_seq2	32-2155(+)
Ubiquitin carboxyl-terminal hydrolase (Fragment)	tr|D2GZ92|D2GZ92_AILME	190.131	1625.62	-3.09701	6.37371e-39	comp1791307_c0_seq1	3-3593(+)
-	-	2.22428	17.7423	-3.09686	0.000741076	comp707619_c0_seq3	2-418(+)
Isocitrate dehydrogenase, NADP-dependent	tr|A5FHV4|A5FHV4_FLAJ1	9.68358	83.4984	-3.09661	7.76278e-11	comp61189_c0_seq2	1-945(+)
Uncharacterized protein (Fragment)	tr|G1KXZ1|G1KXZ1_ANOCA	1.59083	13.1891	-3.09639	0.00429975	comp73315_c0_seq1	282-752(+)
-	-	2714.2	23201.3	-3.09584	1.80419e-56	comp1410_c0_seq1	3-356(+)
LOC100145273 protein	tr|B1H0X6|B1H0X6_XENTR	267.55	2285.29	-3.09521	6.66184e-40	comp42056_c0_seq2	143-2110(+)
CD3 gamma/delta chain protein	tr|Q90XD6|Q90XD6_PLEWA	45.0466	380.828	-3.09396	5.15025e-17	comp167479_c0_seq1	1570-2091(+)
KIAA0319-like (Fragment)	tr|B1AN14|B1AN14_HUMAN	48.1874	419.417	-3.09336	3.70525e-33	comp1663772_c0_seq1	3-3326(+)
-	-	5.97649	49.651	-3.09281	5.47906e-07	comp12007_c0_seq3	117-482(+)
Thyroid receptor-interacting protein 11	tr|G7YIG4|G7YIG4_CLOSI	192.978	1645.31	-3.09263	2.46956e-34	comp12587_c0_seq1	1-1020(+)
-	-	5.54284	47.9915	-3.09155	4.40611e-06	comp590606_c0_seq1	548-985(+)
Peptidyl-prolyl cis-trans isomerase CWC27 homolog	sp|Q17QX9|CWC27_BOVIN	1014.95	8633.56	-3.08966	7.618e-38	comp1937158_c0_seq1	268-1734(+)
Reverse transcriptase-like protein	tr|Q9YGS2|Q9YGS2_TAKRU	125.141	1066.92	-3.08955	8.1014e-25	comp2059082_c0_seq1	3-380(+)
FAM5C protein	tr|A7MB29|A7MB29_BOVIN	2.42408	21.7784	-3.08952	0.00024782	comp115854_c0_seq1	1065-3365(+)
-	-	3.12044	26.4747	-3.08798	4.87812e-05	comp73595_c0_seq1	1-318(+)
Uncharacterized protein	tr|G1KHE4|G1KHE4_ANOCA	1.40547	12.8149	-3.08793	0.00363671	comp62436_c1_seq1	596-1951(+)
-	-	5.79112	48.3819	-3.08774	6.92711e-06	comp6096072_c0_seq1	337-759(+)
-	-	2.30162	21.239	-3.0871	0.000472461	comp53711_c0_seq1	1100-1543(+)
Predicted protein (Fragment)	tr|A7RV50|A7RV50_NEMVE	7.63023	61.9977	-3.08677	2.35038e-08	comp62790_c0_seq2	475-930(+)
Putative uncharacterized protein	tr|E9HL29|E9HL29_DAPPU	34.3359	292.13	-3.08646	2.49857e-12	comp67042_c0_seq9	1-1002(+)
-	-	41.3344	351.353	-3.08581	6.75223e-11	comp1112531_c0_seq1	758-1159(+)
Uncharacterized protein (Fragment)	tr|F6RAA3|F6RAA3_XENTR	1.26689	9.13946	-3.08559	0.0196137	comp66393_c0_seq1	426-959(+)
Putative uncharacterized protein	tr|C3YB80|C3YB80_BRAFL	102.387	868.022	-3.08329	1.93658e-44	comp159283_c0_seq3	402-14186(+)
Serine/threonine-protein kinase WNK1 (Fragment)	sp|Q6R2V0|WNK1_PIG	4.97398	43.7605	-3.08316	5.51766e-07	comp1300141_c0_seq1	2-1138(+)
-	-	3.64586	33.713	-3.08314	0.000104407	comp65255_c0_seq3	127-537(+)
-	-	17.7619	149.394	-3.0831	2.07909e-10	comp5085724_c0_seq1	3-557(+)
-	-	0.896157	8.40756	-3.08211	0.0316672	comp5622631_c0_seq1	243-575(+)
Milk fat globule-EGF factor 8 protein	tr|A2RRT1|A2RRT1_DANRE	170.564	1437.84	-3.08185	1.07355e-42	comp1264811_c0_seq1	355-1773(+)
-	-	0.448079	4.73203	-3.08109	0.0493259	comp66426_c1_seq2	76-435(+)
Enolase	tr|A1L3K7|A1L3K7_XENLA	4.07615	35.4851	-3.08053	5.26257e-06	comp6195_c0_seq8	448-1752(+)
-	-	478.802	4045.87	-3.07979	1.8882e-39	comp577241_c0_seq1	497-1150(+)
-	-	2.42408	21.4344	-3.07814	0.000523264	comp77232_c0_seq1	2-481(+)
Uncharacterized protein	tr|F6RCP6|F6RCP6_XENTR	22.0122	190.563	-3.07814	2.10291e-13	comp16572_c0_seq1	314-1132(+)
Uncharacterized protein (Fragment)	tr|F6WGT7|F6WGT7_ORNAN	240.433	2030.28	-3.07813	7.93019e-22	comp1250742_c0_seq4	2-2161(+)
Uncharacterized protein (Fragment)	tr|F6Y8Z9|F6Y8Z9_HORSE	5.5462	47.7964	-3.07812	4.8381e-08	comp137915_c0_seq2	57-1139(+)
-	-	37.3468	310.015	-3.07736	1.06502e-28	comp1441624_c0_seq1	2-445(+)
-	-	56.3883	473.479	-3.07693	5.9668e-15	comp56463_c0_seq1	1-447(+)
-	-	77.7041	656	-3.07669	2.80363e-14	comp6750699_c0_seq1	897-1388(+)
-	-	2.81093	25.5309	-3.07617	0.000244597	comp73_c0_seq1	229-615(+)
Alpha II-spectrin	tr|A3FG33|A3FG33_DANRE	1.14276	8.97718	-3.07525	0.0182445	comp6160_c0_seq6	33-7298(+)
Type-1 angiotensin II receptor	sp|Q9WV26|AGTR1_CAVPO	1.01862	8.52305	-3.07519	0.0417345	comp55665_c0_seq1	157-1245(+)
LOC100038291 protein	tr|A4IGZ9|A4IGZ9_XENTR	195.147	1656.14	-3.07512	2.08577e-27	comp2022494_c0_seq2	320-3619(+)
Putative uncharacterized protein	tr|G7Y995|G7Y995_CLOSI	5.99092	51.535	-3.07348	3.84256e-06	comp51661_c0_seq1	1-825(+)
Zinc finger protein 282	sp|Q9UDV7|ZN282_HUMAN	0.509309	4.66877	-3.07333	0.0489252	comp10529_c0_seq1	2-499(+)
Uncharacterized protein (Fragment)	tr|G1KVV8|G1KVV8_ANOCA	24.0206	203.037	-3.07291	3.52303e-12	comp6416_c0_seq1	1242-1691(+)
-	-	2290.41	19261.4	-3.07261	8.94971e-45	comp331176_c0_seq4	3-314(+)
-	-	33.7152	285.871	-3.07203	3.93026e-12	comp1765258_c0_seq1	1223-1588(+)
-	-	0.896157	8.40759	-3.0717	0.0275151	comp721264_c0_seq1	1-351(+)
Reverse transcriptase-like protein	tr|Q7T271|Q7T271_PAROL	2.54654	21.7426	-3.0714	0.000603142	comp76356_c0_seq1	1-450(+)
-	-	2.10014	17.2747	-3.07014	0.00184451	comp618911_c0_seq1	291-692(+)
NADPH oxidase activator 1	tr|Q6DJ34|Q6DJ34_XENTR	0.448079	4.63575	-3.0692	0.0430532	comp3504916_c0_seq3	2-1948(+)
-	-	1.65206	13.1891	-3.06837	0.0108805	comp7771201_c0_seq1	1-357(+)
Solute carrier family 46 member 3	sp|Q5F4B8|S46A3_CHICK	12.5269	101.994	-3.06817	1.66881e-09	comp66992_c0_seq1	1-357(+)
-	-	14.5046	118.527	-3.06783	1.42714e-13	comp38467_c0_seq1	1-549(+)
-	-	0.896157	8.42413	-3.06707	0.029045	comp104699_c0_seq1	3-308(+)
Pnpla7 protein	tr|A1L1E7|A1L1E7_XENTR	2.7965	22.2627	-3.06696	0.000213639	comp482429_c0_seq1	228-4292(+)
-	-	25.9014	214.699	-3.06645	1.91993e-14	comp13403_c1_seq2	975-1373(+)
Uncharacterized protein (Fragment)	tr|F1PAY6|F1PAY6_CANFA	0.448079	4.63575	-3.06642	0.0474381	comp72158_c0_seq8	194-2389(+)
-	-	15.3378	127.359	-3.06618	9.16003e-17	comp33390_c0_seq1	3-596(+)
-	-	8.90988	74.0094	-3.06574	1.32773e-07	comp68260_c0_seq6	3-374(+)
GF23871	tr|B3M4X9|B3M4X9_DROAN	81.5542	690.079	-3.06531	3.38246e-28	comp1106512_c0_seq1	3-1184(+)
Putative uncharacterized protein	tr|C3Z0X4|C3Z0X4_BRAFL	1.976	16.8013	-3.06529	0.00186665	comp6600025_c0_seq1	3-662(+)
-	-	1.5296	12.7984	-3.06475	0.00848115	comp77600_c0_seq1	3-326(+)
Predicted protein	tr|A7T484|A7T484_NEMVE	11.2744	94.4917	-3.06461	1.43088e-09	comp1540462_c0_seq1	2-436(+)
Glyceraldehyde-3-phosphate dehydrogenase	sp|Q27652|G3P_ECHMU	1.90034	13.4477	-3.06449	0.00625016	comp66599_c0_seq2	2-373(+)
Odd Oz/ten-m homolog 1 (Drosophila)	tr|A2ANL9|A2ANL9_MOUSE	4.20029	34.7227	-3.06439	7.37207e-06	comp11748_c0_seq1	1221-9455(+)
Uncharacterized protein	tr|G3P8A5|G3P8A5_GASAC	30.2436	252.171	-3.06403	1.28816e-21	comp177086_c0_seq1	2-385(+)
Rap1 GTPase-activating protein	tr|A2ALS4|A2ALS4_MOUSE	19.1979	166.211	-3.0639	4.10632e-16	comp63995_c1_seq1	159-2591(+)
Neuropeptide FF receptor 2	tr|F6ZDD4|F6ZDD4_XENTR	8.46348	69.558	-3.06299	1.05713e-07	comp57331_c1_seq4	3-1151(+)
TBC1 domain family, member 9B (With GRAM domain)	tr|A1L3A9|A1L3A9_HUMAN	56.856	466.178	-3.06143	1.01226e-31	comp1828662_c0_seq1	376-3819(+)
-	-	4.69516	35.5672	-3.0599	2.07761e-05	comp5986073_c0_seq1	108-755(+)
Interleukin-5 receptor alpha (Precursor)	tr|Q9Z0K4|Q9Z0K4_CAVPO	6.42624	51.9448	-3.05857	1.34454e-06	comp63174_c0_seq1	2-1156(+)
Iron-sulfur cluster assembly 1 homolog, mitochondrial	sp|Q80W96|ISCA1_RAT	13.7436	112.834	-3.05808	1.60643e-12	comp1674607_c0_seq1	194-712(+)
-	-	2.7965	21.7425	-3.0576	0.000556975	comp6119055_c0_seq1	1-342(+)
-	-	11.8433	98.85	-3.05688	5.89159e-11	comp1665825_c0_seq1	1176-1784(+)
-	-	5.15767	42.789	-3.05663	2.75186e-06	comp62539_c0_seq1	2-520(+)
Uncharacterized protein (Fragment)	tr|F1PX35|F1PX35_CANFA	11.7837	98.7347	-3.05524	2.35801e-14	comp3677351_c0_seq1	1-1656(+)
-	-	3.42827	26.3454	-3.05215	6.83689e-05	comp4458635_c0_seq1	1-354(+)
-	-	2.60945	21.3216	-3.05095	0.00103027	comp61552_c0_seq1	3-338(+)
-	-	2.54822	21.3052	-3.05076	0.000276262	comp741078_c0_seq1	213-545(+)
-	-	2.24039	21.1568	-3.05068	0.000526839	comp67712_c0_seq3	2-319(+)
Predicted protein (Fragment)	tr|A7RV18|A7RV18_NEMVE	1.5296	12.9444	-3.05033	0.00489047	comp695785_c0_seq3	2-2614(+)
Uncharacterized protein (Fragment)	tr|G1KXZ1|G1KXZ1_ANOCA	4.32442	34.2026	-3.04918	4.91432e-06	comp65028_c0_seq9	395-925(+)
-	-	6.30043	51.535	-3.04885	1.9185e-06	comp579_c0_seq1	2-319(+)
PDZ and LIM domain protein 3	sp|Q6GLJ6|PDLI3_XENLA	487.323	4033.51	-3.04686	2.64631e-41	comp23822_c0_seq1	383-1471(+)
-	-	3.30581	25.6465	-3.04684	5.01879e-05	comp54275_c0_seq9	21-569(+)
Uncharacterized protein	tr|G1PCP5|G1PCP5_MYOLU	3.75388	29.8749	-3.04597	8.33176e-05	comp136385_c0_seq1	216-533(+)
-	-	3.2429	26.1667	-3.04556	0.000227634	comp49504_c1_seq1	1-345(+)
Membrane-associated ring finger (C3HC4) 4	tr|F6Y0Y1|F6Y0Y1_XENTR	0.509309	4.44039	-3.04488	0.0369166	comp10377_c0_seq4	2600-3565(+)
cDNA FLJ76647, highly similar to Homo sapiens zinc finger protein 198 (ZNF198), mRNA (Fragment)	tr|A8K126|A8K126_HUMAN	23.8642	194.548	-3.04398	5.83153e-16	comp1132304_c0_seq1	2-1876(+)
-	-	6.81141	55.3922	-3.04304	8.65891e-08	comp146448_c0_seq1	1-345(+)
Mcf.2 transforming sequence	tr|A2AET8|A2AET8_MOUSE	3.4427	29.6001	-3.04284	5.31136e-05	comp1288_c0_seq2	277-3726(+)
-	-	1.97768	16.6227	-3.04257	0.0341004	comp4009729_c0_seq1	441-848(+)
Beta-galactosidase	tr|A2BIK1|A2BIK1_DANRE	0.509309	4.44039	-3.04236	0.0383371	comp104197_c0_seq1	73-1956(+)
-	-	0.896157	8.35813	-3.04222	0.0317499	comp814858_c0_seq1	275-640(+)
ADAM metallopeptidase with thrombospondin type 1 motif 20 (Fragment)	tr|A5A750|A5A750_PIG	83.2053	683.828	-3.04163	4.09168e-32	comp1425425_c0_seq1	1-4632(+)
-	-	4.12462	30.6895	-3.04149	4.5615e-05	comp46516_c1_seq1	105-425(+)
Chromosome 18 SCAF14547, whole genome shotgun sequence. (Fragment)	tr|Q4SMH3|Q4SMH3_TETNG	1.26689	8.70192	-3.04078	0.0274436	comp54202_c0_seq1	2-3892(+)
Dual specificity protein phosphatase 8	sp|O09112|DUS8_MOUSE	8.97446	72.6809	-3.03977	8.44243e-11	comp34543_c0_seq4	192-992(+)
-	-	0.896157	8.17923	-3.03721	0.0372682	comp1217676_c0_seq1	3-413(+)
Ankyrin repeat and SOCS box protein 14	sp|A6NK59|ASB14_HUMAN	1.85354	16.4906	-3.03641	0.00466729	comp6301531_c0_seq1	3-1919(+)
Putative uncharacterized protein (Fragment)	tr|D2HNB3|D2HNB3_AILME	16.6369	139.668	-3.03392	6.49123e-17	comp1163894_c0_seq1	807-3005(+)
LOC100158554 protein (Fragment)	tr|B2GUC6|B2GUC6_XENTR	49.6398	404.51	-3.03379	1.25715e-29	comp3596575_c0_seq1	2-2935(+)
Tubby like protein 1	tr|F7BXZ8|F7BXZ8_XENTR	17.4975	141.677	-3.03347	5.04439e-10	comp664701_c0_seq1	146-1687(+)
Urocortin 3 (stresscopin) (Fragment)	tr|F6QGE3|F6QGE3_XENTR	3.95369	33.3388	-3.03265	4.98196e-06	comp132036_c0_seq1	3-647(+)
Dynein heavy chain 5 axonemal	tr|G7Y8T9|G7Y8T9_CLOSI	2.03891	16.7685	-3.03253	0.00169349	comp519153_c0_seq2	2-331(+)
Apoptosis inhibitor, putative	tr|G4LV39|G4LV39_SCHMA	6.94999	58.0745	-3.03227	9.09055e-06	comp57655_c0_seq1	2-925(+)
Cytochrome P450 26A1	tr|A5HKK8|A5HKK8_ORYLA	3.2429	25.4511	-3.03182	0.000159884	comp1202204_c0_seq1	391-1872(+)
Uncharacterized protein (Fragment)	tr|F1NBE5|F1NBE5_CHICK	3.75221	30.3128	-3.03123	3.00558e-05	comp4527396_c0_seq1	558-1556(+)
Putative uncharacterized protein	tr|C3Z0X4|C3Z0X4_BRAFL	1.08153	8.47364	-3.02987	0.0345053	comp79244_c0_seq1	2-370(+)
Uncharacterized protein	tr|G3WCC1|G3WCC1_SARHA	4.463	37.3885	-3.02936	1.68356e-05	comp603143_c0_seq1	125-1495(+)
Solute carrier family 34 (sodium phosphate), member 2	tr|F7BX09|F7BX09_XENTR	21.4418	171.51	-3.02883	3.04155e-20	comp160469_c0_seq1	284-2314(+)
Putative uncharacterized protein	tr|C3Z0X4|C3Z0X4_BRAFL	11.3534	94.8274	-3.02675	1.14147e-09	comp1381567_c0_seq1	140-892(+)
Uncharacterized protein (Fragment)	tr|F1NRY9|F1NRY9_CHICK	2.03891	16.573	-3.0266	0.00194452	comp5912891_c0_seq1	1-1659(+)
-	-	1.14276	8.55338	-3.02603	0.0317531	comp7391104_c0_seq1	1-423(+)
Uncharacterized protein	tr|E7F356|E7F356_DANRE	37.1775	301.157	-3.02528	1.79253e-13	comp6046279_c0_seq1	378-1316(+)
Uncharacterized protein (Fragment)	tr|E1BHE0|E1BHE0_BOVIN	1.7762	12.8645	-3.02487	0.00501629	comp53526_c0_seq5	1-1593(+)
Carbohydrate response element binding protein variant 1	tr|A8I1C6|A8I1C6_CHICK	5.99092	50.9166	-3.02444	3.50661e-08	comp49375_c0_seq1	3-2591(+)
-	-	19.6767	159.607	-3.02402	2.45517e-15	comp141272_c0_seq3	2-406(+)
-	-	0.896157	8.11597	-3.02383	0.0257987	comp737362_c0_seq1	417-839(+)
CR1-3	tr|E7BKJ3|E7BKJ3_RHIDE	3.62975	29.2725	-3.02343	9.19642e-05	comp4657_c0_seq1	26-445(+)
LOC100036932 protein	tr|A1L2S0|A1L2S0_XENLA	1855.53	15086	-3.02259	4.3495e-45	comp231418_c0_seq1	376-1590(+)
Uncharacterized protein (Fragment)	tr|F6Z1A1|F6Z1A1_MONDO	314.097	2548.72	-3.02252	1.63937e-30	comp20091_c0_seq9	1-720(+)
Uncharacterized protein	tr|E1C6F6|E1C6F6_CHICK	123.471	999.436	-3.02162	3.14031e-28	comp1314963_c0_seq1	3-476(+)
-	-	11.0874	91.3364	-3.01966	2.03855e-10	comp6159397_c0_seq1	2-772(+)
Disabled homolog 2 (Drosophila) interacting protein	tr|A2AUX3|A2AUX3_MOUSE	13.1296	107.563	-3.01938	6.51479e-08	comp663330_c0_seq3	2-3286(+)
Putative uncharacterized protein (Fragment)	tr|D2HAD4|D2HAD4_AILME	13.0473	105.398	-3.01932	3.45223e-13	comp1546228_c0_seq1	210-2288(+)
Actin filament-associated protein 1-like 1	sp|A6QQV9|AF1L1_BOVIN	5.93305	49.7801	-3.01829	4.77329e-07	comp69959_c0_seq2	183-2483(+)
-	-	17.9617	145.793	-3.01766	7.38e-11	comp50288_c1_seq4	342-1124(+)
Ankyrin repeat domain-containing protein 29	sp|Q8N6D5|ANR29_HUMAN	2.48699	20.9613	-3.01758	0.000188213	comp566733_c0_seq1	245-1150(+)
-	-	126.108	1018.67	-3.01673	2.2397e-32	comp145563_c1_seq1	1-330(+)
Putative uncharacterized protein	tr|C3XUG3|C3XUG3_BRAFL	1.01862	8.26177	-3.01647	0.0281367	comp77895_c0_seq5	3-476(+)
-	-	7.47541	63.7694	-3.01402	3.42876e-06	comp66237_c0_seq1	3-341(+)
Uncharacterized protein	tr|F6QWV0|F6QWV0_ORNAN	1.08153	8.16264	-3.01388	0.0253242	comp8249_c0_seq1	783-2297(+)
Uncharacterized protein	tr|G1N2G9|G1N2G9_MELGA	5.09644	42.0218	-3.01309	2.74522e-07	comp2110290_c0_seq1	446-2116(+)
Transmembrane protein ENSP00000364084-like	tr|G3H3F3|G3H3F3_CRIGR	28.9088	234.577	-3.01199	1.75666e-11	comp1149360_c0_seq1	572-1213(+)
-	-	3.44438	28.6397	-3.01153	0.000142057	comp7001365_c0_seq1	2-331(+)
Pituitary adenylate cyclase-activating polypeptide type I receptor short form	tr|A5YMQ0|A5YMQ0_CHICK	24.1413	195.45	-3.00958	3.97999e-17	comp166222_c0_seq3	650-2134(+)
Hypothetical conserved protein 1030 (Fragment)	tr|F0J8V0|F0J8V0_AMBVA	275.189	2224.27	-3.00914	9.56192e-30	comp1230476_c0_seq1	2-511(+)
Lambda-recombinase-like protein (Fragment)	tr|Q8UWD0|Q8UWD0_TETNG	11.3356	91.6229	-3.0072	3.03162e-10	comp538301_c0_seq1	186-503(+)
-	-	16.2356	129.162	-3.0068	1.64939e-10	comp618347_c1_seq1	287-613(+)
-	-	62.8339	507.669	-3.00672	1.30595e-17	comp182358_c0_seq2	2-484(+)
-	-	1.79231	15.9871	-3.00633	0.00336213	comp1074305_c0_seq1	80-619(+)
-	-	2.87216	24.3149	-3.00555	0.000680696	comp7285635_c0_seq1	325-747(+)
Importin-7	tr|B0W3T0|B0W3T0_CULQU	0.896157	7.97018	-3.00349	0.0411848	comp4141938_c0_seq1	39-2858(+)
Polyprotein (Fragment)	tr|Q6IMM8|Q6IMM8_LYTVA	23.6176	187.418	-3.00271	1.72253e-14	comp131146_c0_seq1	3-371(+)
Glutamine synthetase	sp|P51121|GLNA_XENLA	81.5899	656.032	-3.00189	1.65636e-20	comp120723_c0_seq1	3-362(+)
Reverse transcriptase-like protein	tr|Q7T271|Q7T271_PAROL	2.28551	16.7188	-3.00064	0.00222993	comp807008_c0_seq1	394-762(+)
-	-	2.93339	24.4608	-3.00044	5.2776e-05	comp1255888_c0_seq1	1-303(+)
Ena/VASP-like protein	sp|Q64GL0|EVL_XENLA	10.7039	87.1221	-3.00014	2.64243e-14	comp114092_c0_seq33	2-916(+)
Uncharacterized protein	tr|G3WSM8|G3WSM8_SARHA	2.34842	16.6226	-2.9995	0.00110273	comp4599100_c0_seq1	251-1090(+)
Uncharacterized protein	tr|E1C8V0|E1C8V0_CHICK	4.91275	40.5578	-2.99875	7.13743e-06	comp482905_c0_seq2	262-1014(+)
Novel protein	tr|A2A9Q0|A2A9Q0_MOUSE	1.59083	12.0996	-2.99812	0.0051356	comp63185_c1_seq2	537-1358(+)
-	-	5.14324	37.9277	-2.99731	1.03867e-05	comp1106845_c0_seq1	3-311(+)
-	-	13.1892	106.184	-2.9965	6.82611e-10	comp1353271_c0_seq2	166-492(+)
Putative uncharacterized protein (Fragment)	tr|D2HQ64|D2HQ64_AILME	7.13536	57.4061	-2.99634	2.19551e-07	comp560986_c0_seq1	3-1484(+)
-	-	1.14276	8.00313	-2.99574	0.0185926	comp63629_c0_seq4	2-331(+)
-	-	5.48329	45.3591	-2.99541	5.0707e-07	comp68237_c0_seq2	68-436(+)
-	-	5.22058	41.1329	-2.99501	2.67623e-06	comp762245_c0_seq1	1-342(+)
-	-	4.12462	30.1172	-2.99478	0.000213607	comp51838_c1_seq2	3-395(+)
Uncharacterized protein (Fragment)	tr|G3VV36|G3VV36_SARHA	11.9674	94.9294	-2.99443	1.41818e-09	comp619776_c0_seq1	899-1366(+)
-	-	6.5487	50.3822	-2.9943	1.55238e-05	comp7239142_c0_seq1	633-1241(+)
Uncharacterized protein (Fragment)	tr|F6Z8G5|F6Z8G5_XENTR	2.60945	20.5568	-2.99385	0.000387896	comp7145_c2_seq17	1-918(+)
-	-	1.01862	8.13248	-2.99156	0.0297931	comp765720_c0_seq4	1-372(+)
Uncharacterized protein	tr|E7EZ50|E7EZ50_DANRE	2.16305	16.2951	-2.98995	0.00185148	comp5769633_c0_seq1	1-639(+)
-	-	1.90034	13.1424	-2.98932	0.0164673	comp2268627_c0_seq1	888-1475(+)
-	-	1.40547	11.9373	-2.98879	0.00611586	comp541119_c0_seq9	1-315(+)
AHNAK 1 (Fragment)	tr|Q38PG2|Q38PG2_RAT	2.79482	20.9584	-2.98819	0.00118838	comp640010_c0_seq4	2-505(+)
Uncharacterized protein (Fragment)	tr|F6V248|F6V248_XENTR	3.89246	32.6044	-2.98729	1.77241e-05	comp73049_c2_seq9	3-566(+)
Uncharacterized protein	tr|F6YZY1|F6YZY1_XENTR	23.2485	184.646	-2.98706	1.75849e-16	comp1107969_c0_seq2	1-528(+)
Uncharacterized protein (Fragment)	tr|G1KXS1|G1KXS1_ANOCA	4.07783	32.3152	-2.98704	1.55955e-05	comp7606_c0_seq1	2-400(+)
Uncharacterized protein	tr|F1P598|F1P598_CHICK	127.413	1012.18	-2.98685	1.03668e-31	comp1315731_c0_seq1	207-2948(+)
-	-	0.957387	7.90407	-2.98677	0.0325502	comp76337_c0_seq2	299-607(+)
-	-	2.40965	16.8317	-2.98546	0.00184796	comp75626_c0_seq1	3-359(+)
Uncharacterized protein	tr|E1BQL9|E1BQL9_CHICK	8.90988	69.8359	-2.98519	1.01495e-07	comp129_c0_seq1	125-1729(+)
ATP-dependent DNA helicase, RecQ family	tr|A5FNN6|A5FNN6_FLAJ1	1.5296	12.4409	-2.98512	0.00482178	comp614124_c0_seq2	1-378(+)
-	-	14.3319	113.838	-2.98475	4.30441e-09	comp58014_c0_seq9	3-353(+)
-	-	1.85354	15.7752	-2.98424	0.00638599	comp749610_c0_seq1	297-785(+)
-	-	4.26319	32.8654	-2.98396	0.000133628	comp120880_c0_seq2	1-552(+)
-	-	1.14276	8.40766	-2.98381	0.0241313	comp10761_c0_seq2	532-1023(+)
-	-	1.91477	16.0999	-2.98283	0.00151988	comp1186060_c0_seq7	163-474(+)
ATPase family AAA domain-containing protein 2B	sp|Q9ULI0|ATD2B_HUMAN	45.1283	356.122	-2.98276	5.37048e-32	comp155912_c0_seq7	176-4462(+)
-	-	2.60945	20.4771	-2.98258	0.00113164	comp60923_c0_seq1	1-360(+)
Monocarboxylate transporter 13	sp|Q7RTY0|MOT13_HUMAN	3.44438	28.15	-2.982	5.24165e-05	comp60456_c0_seq3	2-364(+)
Putative uncharacterized protein (Fragment)	tr|D2GZN7|D2GZN7_AILME	67.0215	526.447	-2.97986	9.92279e-32	comp391296_c0_seq1	1-4644(+)
-	-	4.13906	32.2657	-2.97958	3.54893e-05	comp700730_c0_seq3	433-768(+)
cDNA FLJ55609, highly similar to Homo sapiens Rho GTPase activating protein 10 (ARHGAP10), mRNA	tr|B4E2W2|B4E2W2_HUMAN	155.407	1217.06	-2.97833	3.71014e-64	comp176651_c0_seq1	379-2835(+)
Glutamate receptor ionotropic, NMDA3A	tr|A2AIR4|A2AIR4_MOUSE	13.2972	102.638	-2.97797	1.60845e-10	comp1630_c1_seq5	300-2951(+)
-	-	2.16137	16.1988	-2.97753	0.00318026	comp560799_c0_seq1	693-4094(+)
Leucine-rich repeat neuronal protein 1	sp|A0N0X6|LRRN1_BOVIN	36.8808	292.479	-2.97741	5.93835e-27	comp33039_c0_seq2	3-554(+)
Tead4 protein (Fragment)	tr|B1WB29|B1WB29_XENTR	600.208	4729.68	-2.97721	6.56394e-35	comp20763_c0_seq1	430-1788(+)
Uncharacterized protein (Fragment)	tr|F6QDG6|F6QDG6_XENTR	2.28551	16.6888	-2.97705	0.000365697	comp104531_c1_seq2	165-821(+)
-	-	1.40547	12.0337	-2.97592	0.010064	comp46381_c0_seq1	1-369(+)
-	-	3372.43	26531.8	-2.97581	5.27215e-07	comp10480_c0_seq2	2-358(+)
-	-	12.2335	97.7885	-2.97522	2.27379e-13	comp4009780_c0_seq1	2-325(+)
Uncharacterized protein	tr|E7ERT0|E7ERT0_HUMAN	1.976	16.166	-2.97204	0.00262031	comp721297_c0_seq1	3-542(+)
Pecanex-like protein 1	sp|Q96RV3|PCX1_HUMAN	0.448079	4.40741	-2.97074	0.0439766	comp10590_c0_seq1	3-365(+)
-	-	2.7497	23.3712	-2.969	0.000666917	comp5426096_c0_seq1	384-704(+)
Cyclic AMP-responsive element-binding protein 1	sp|P27925|CREB1_BOVIN	557.017	4359.12	-2.96707	2.07961e-42	comp50485_c0_seq2	405-1277(+)
-	-	24.064	186.989	-2.96687	8.39003e-11	comp730348_c0_seq1	205-558(+)
Fatty acid-binding protein 2, liver	sp|P81400|FABP2_AMBME	11.0746	85.3169	-2.96523	3.14911e-09	comp65023_c0_seq5	773-1156(+)
-	-	5.48161	44.1539	-2.96421	1.53572e-06	comp119386_c0_seq2	2-358(+)
-	-	3.87634	28.5902	-2.96277	0.000167619	comp6748_c0_seq2	3-308(+)
Uncharacterized protein	tr|G1P3J8|G1P3J8_MYOLU	462.049	3600.15	-2.96273	9.96121e-23	comp322557_c0_seq1	275-862(+)
Uncharacterized protein (Fragment)	tr|F1NL99|F1NL99_CHICK	1.14276	8.2949	-2.9622	0.0201321	comp41480_c0_seq1	145-600(+)
Krt19 protein	tr|Q05AX6|Q05AX6_XENLA	5.48329	43.9722	-2.96203	7.4808e-07	comp6566_c0_seq1	107-871(+)
Uncharacterized protein (Fragment)	tr|F7E6L3|F7E6L3_ORNAN	1.91477	15.7918	-2.96202	0.00408269	comp56403_c0_seq1	636-1319(+)
Uncharacterized protein C20orf152	sp|Q96M20|CT152_HUMAN	9.22106	69.8496	-2.96168	1.20332e-06	comp682559_c0_seq1	81-2084(+)
Protein arginine N-methyltransferase 8	sp|Q6PAK3|ANM8_MOUSE	12.219	94.5043	-2.96067	1.93032e-11	comp5103_c0_seq2	1-483(+)
Receptor-transporting protein 3	sp|Q5QGU6|RTP3_MOUSE	5.09812	40.1041	-2.9604	8.27441e-07	comp134088_c0_seq5	90-809(+)
Leucine-rich repeat-containing protein 39	sp|Q8BGI7|LRC39_MOUSE	2.30162	19.4178	-2.95861	0.00133824	comp731391_c0_seq2	320-1339(+)
Uncharacterized protein (Fragment)	tr|F6ZA29|F6ZA29_XENTR	7.42875	54.0088	-2.95855	9.95294e-08	comp11230_c0_seq1	3-329(+)
-	-	3.12044	24.0867	-2.9565	0.000369306	comp67220_c0_seq2	2-313(+)
MGC115040 protein	tr|Q566G0|Q566G0_XENLA	3.42827	24.5571	-2.95626	9.85964e-05	comp104756_c0_seq1	2-844(+)
Ras-related protein Rab-26	sp|Q504M8|RAB26_MOUSE	8.7891	67.8988	-2.95603	1.00224e-06	comp690532_c0_seq1	3-524(+)
-	-	2.22428	16.2292	-2.95579	0.00175673	comp649055_c0_seq8	2-535(+)
-	-	6.42457	48.6271	-2.95511	4.16481e-06	comp6521827_c0_seq1	182-508(+)
-	-	3.12044	23.8582	-2.95506	0.000190208	comp69963_c0_seq2	198-566(+)
Uncharacterized protein (Fragment)	tr|F1NSB3|F1NSB3_CHICK	417.088	3232.57	-2.95488	3.30071e-45	comp2177522_c0_seq2	27-977(+)
Predicted protein	tr|C0SIU5|C0SIU5_PARBP	4.38733	32.4447	-2.95345	5.06225e-05	comp71403_c1_seq2	2-538(+)
-	-	4.20029	31.9907	-2.9528	2.22122e-05	comp13076_c0_seq1	3-437(+)
LOC100170607 protein	tr|B3DM57|B3DM57_XENTR	29.2795	225.646	-2.95255	8.55669e-15	comp67595_c0_seq2	362-2194(+)
Putative uncharacterized protein (Fragment)	tr|C3ZQH9|C3ZQH9_BRAFL	3.87634	28.5573	-2.95211	9.10874e-05	comp63489_c0_seq1	3-1565(+)
Uncharacterized protein (Fragment)	tr|F6WVP4|F6WVP4_ORNAN	33.4015	254.632	-2.95095	1.08814e-13	comp1758439_c0_seq1	275-1234(+)
-	-	1.26689	8.47084	-2.95013	0.0497407	comp77199_c0_seq1	2-391(+)
-	-	6.42457	47.9777	-2.94994	4.83475e-07	comp6000588_c0_seq1	2-307(+)
PDZ domain containing 7 (Fragment)	tr|F6YF96|F6YF96_XENTR	18.5646	138.063	-2.94984	4.59811e-17	comp1621259_c0_seq2	216-1631(+)
Uncharacterized protein	tr|F7G441|F7G441_MONDO	3.38315	27.4348	-2.94882	0.000105122	comp61816_c0_seq3	1-1329(+)
Solute carrier family 13 member 2	sp|Q13183|S13A2_HUMAN	5.79112	44.1208	-2.94693	1.90706e-06	comp638023_c0_seq3	3-419(+)
Protein LBH	sp|Q9CX60|LBH_MOUSE	46.2474	345.853	-2.94521	2.93394e-17	comp4517055_c0_seq1	844-1206(+)
Uncharacterized protein (Fragment)	tr|F6QW03|F6QW03_ORNAN	187.314	1444.63	-2.94509	5.61142e-32	comp13417_c0_seq1	456-1556(+)
Uncharacterized protein	tr|F6UMN1|F6UMN1_HORSE	5.03353	39.9419	-2.94488	1.54746e-06	comp3852549_c0_seq1	188-1015(+)
-	-	40.5897	308.897	-2.94446	9.49558e-15	comp1359868_c0_seq1	378-728(+)
Uncharacterized protein (Fragment)	tr|F1MR73|F1MR73_BOVIN	3.89246	31.6306	-2.94418	8.93316e-05	comp39813_c0_seq2	2-562(+)
-	-	2.42408	19.3847	-2.94266	0.00173723	comp1659387_c0_seq1	516-914(+)
cDNA FLJ55997, highly similar to Copine-6	tr|B7Z1M3|B7Z1M3_HUMAN	2.67236	19.9543	-2.94178	0.000559398	comp4660701_c0_seq1	1124-2806(+)
Putative uncharacterized protein	tr|C3ZKM4|C3ZKM4_BRAFL	28.5448	219.931	-2.94101	4.45531e-10	comp1591832_c0_seq1	3-917(+)
-	-	3.95369	31.2093	-2.94069	7.96207e-05	comp5138988_c0_seq1	69-428(+)
-	-	5.46718	40.0544	-2.94033	2.52838e-06	comp1399570_c0_seq1	2-310(+)
Uncharacterized protein (Fragment)	tr|F6T479|F6T479_HORSE	0.957387	7.85464	-2.93959	0.0267116	comp73345_c0_seq1	3-470(+)
CD97 antigen transcript variant	tr|Q702I4|Q702I4_BOVIN	0.896157	7.74189	-2.93917	0.0467891	comp11490_c0_seq2	2-1012(+)
MGC139254 protein	tr|A5D7E1|A5D7E1_BOVIN	369.287	2829.45	-2.93834	1.93802e-36	comp1175858_c0_seq1	745-2352(+)
-	-	3.87802	28.0401	-2.93826	5.91645e-05	comp733266_c0_seq1	2-310(+)
Aspartate beta-hydroxylase domain-containing protein 2	sp|Q6ICH7|ASPH2_HUMAN	9.29673	71.1043	-2.93725	6.56985e-10	comp1206293_c0_seq1	1561-2586(+)
Uncharacterized protein	tr|G3WP55|G3WP55_SARHA	121.52	929.159	-2.93667	1.74032e-15	comp1323849_c0_seq1	2-1204(+)
-	-	3.89078	31.5012	-2.93665	3.06494e-05	comp633842_c0_seq4	1942-2325(+)
-	-	5.90082	41.3393	-2.93459	1.78313e-05	comp622927_c0_seq2	153-1481(+)
-	-	23.4305	178.325	-2.93443	1.08187e-10	comp592061_c0_seq4	1-459(+)
Solute carrier family 13 (Sodium/sulfate symporters), member 1	tr|A4D0X1|A4D0X1_HUMAN	6.60993	48.3327	-2.93401	2.91511e-06	comp12720_c0_seq1	141-1958(+)
Putative uncharacterized protein	tr|C3Z0X4|C3Z0X4_BRAFL	7.78324	61.8962	-2.93335	4.52945e-07	comp6034682_c0_seq1	3-1175(+)
Uncharacterized protein (Fragment)	tr|G3UAM4|G3UAM4_LOXAF	42.717	325.553	-2.93328	7.30149e-17	comp1545089_c0_seq1	81-2576(+)
-	-	2.60945	19.6131	-2.93299	0.000717545	comp76532_c0_seq1	1-408(+)
-	-	5.91526	43.8593	-2.93245	2.55211e-06	comp6636_c0_seq1	3-710(+)
-	-	4.07783	31.3222	-2.93225	1.66136e-05	comp72500_c0_seq1	3-314(+)
-	-	27.3569	214.253	-2.93182	6.96067e-18	comp1387947_c0_seq1	3-422(+)
-	-	54.3204	413.955	-2.93092	2.2442e-13	comp7037_c0_seq1	3-512(+)
Lect1 protein	tr|A4IGR4|A4IGR4_XENTR	22.5166	168.88	-2.93037	2.43147e-10	comp14156_c0_seq1	2-1141(+)
Reverse transcriptase-like protein	tr|Q9YGS2|Q9YGS2_TAKRU	3.56852	27.2917	-2.92986	6.80208e-05	comp1211742_c0_seq1	137-595(+)
-	-	16.1727	122.138	-2.92975	1.74961e-12	comp561664_c0_seq2	1-588(+)
Uncharacterized protein	tr|G3VQW8|G3VQW8_SARHA	5.60743	42.8745	-2.9296	2.17076e-07	comp117710_c0_seq2	1-327(+)
Ras interacting protein 1	tr|B5DF05|B5DF05_RAT	1.65206	11.8246	-2.92853	0.00677248	comp59703_c0_seq1	677-3496(+)
Tubulin tyrosine ligase	tr|A2AP90|A2AP90_MOUSE	310.759	2368.04	-2.92828	1.10436e-43	comp17589_c0_seq4	394-1527(+)
Uncharacterized protein	tr|G1KXZ7|G1KXZ7_ANOCA	19.6639	147.615	-2.92801	6.09054e-13	comp367153_c0_seq2	1-507(+)
[truncated: 14,366 more rows]

## Sheet: MT_0.25 vs MT_10
Name	Closest blasthit	MT_0.25_avg TPM	MT_10_avg TPM	log2FoldChange	padj	Transcript ID_1	Transcript ID_2
[truncated: 9,442 more rows]

[truncated: 1 more sheets: MT_0.25_PRO_CM vs MT_0.25_SEN_C]
