# Supplementary material for: Senescent cells enhance newt limb regeneration by promoting muscle dedifferentiation
Source: Aging Cell. 2023 Apr 6;22(6):e13826. doi: 10.1111/acel.13826 (PMC10265169; doi:10.1111/acel.13826)
Supplement: Supplementary file 3 — Data S2. [file ACEL-22-e13826-s005.xlsx]

## Sheet: Gene lists
Up in PRO vs SEN log2FC>1, p<0.05	Up in SEN vs PRO log2FC>1, p<0.05	Up in PRO vs MT_0.25 log2FC>1, p<0.05	Up in MT_0.25 vs PRO log2FC>1, p<0.05	Up in MT_0.25 vs MT_10 log2FC>1, p<0.05	Up in MT_10 vs MT_0.25 log2FC>1, p<0.05	Up in MT_0.25_PRO-CM vs MT_0.25_SEN-CM log2FC>1, p<0.05	Up in MT_0.25_SEN-CM vs MT_0.25_PRO-CM log2FC>1, p<0.05
26326	17332	26326	1276048	1273258	37745	1276048	37745
37745	2210408I21Rik	37745	1a11.L	1276048	6037286	1a11.L	8042413
6037286	4576284	6037286	2010106E10Rik	1a11.L	8025340	5563972	8042688
6042258	4932429P05Rik	6040881	4576284	2010106E10Rik	8042413	8042688	ADRA1D
6045181	6034194	6042258	6032827	5563972	ABAT	ABO	AIF1
8025122	6035163	6045134	6034550	6037328	ABCC8	ADAMTS14	AJUBA
8025340	6038347	6045181	6037328	8042688	ABCG8	AK9	AMER1
8038761	6044563	8041597	6038347	8051665	ABHD12	ANKRD29	ANGPT2
8041597	8042688	8042413	6040515	ABO	ACLA_087000	ANO9	ARHGAP33
8042413	8051724	8042688	6041744	ACHE	ACP7	ASB14	ASPM
9030611n15rik	ABCB6	9030611n15rik	8042688	ACP5	ACVR1B	ASB15	Ang2
A2ML1	ABCC12	A2M	8051724	ACSBG1	ADAM17	ATP10D	B3GALNT1
AAAS	ABHD1	A2ML1	A1CF	ADAM13	ADAR	ATP8B3	BIRC5
AASDHPPT	ABHD12	AAAS	A2ML1	ADAMTS14	ADCY4	Adgrg2	BRAFLDRAFT_105473
ABAT	ABHD17A	AAR2	AADAT	ADAMTS20	ADRA1D	Alox12	BRAFLDRAFT_251779
ABCB5	ABHD4	AASDHPPT	ABCB6	ADCYAP1	ADSS	Apobec1	BRCA1
ABCC8	ABLIM2	ABAT	ABHD1	AFAP1L1	AD_m005_jsm125009r	Arhgap27	C21H5orf34
ABCG8	ACLA_032780	ABCB1	ABHD17A	AGBL3	AEBP1	B3GNT7	CALD1
ACAA1	ACLA_047060	ABCC8	ABHD4	AK9	AGPAT3	BAALC	CCDC3
ACAD8	ACLA_050720	ABCF3	ABLIM2	AKAP6	AIF1	BFSP1	CCNB1
ACE	ACVR1	ABCG8	ABO	AKT1	AIFM2	BMPER	CD7
ACLA_076080	ADAMTS20	ABHD12B	ACAN	AMIGO2	AJUBA	BRAFLDRAFT_105473	CDCA8
ACLA_087000	ADCY4	ABHD13	ACHE	ANGPTL7	AMPD3	BRAFLDRAFT_107246	CDCP2
ACP1	ADRA1B	ACAD8	ACLA_032780	ANKRD29	ANGPT2	BRAFLDRAFT_108792	CHAF1A
ACP7	AEBP2	ACADSB	ACLA_074710	ANKRD50	ANKRD50	BRAFLDRAFT_117144	CHEK1
ACSF2	AFF2	ACBD6	ACMSD	ANO9	ANP32E	BRAFLDRAFT_120976	CLCN2
ACTL6A	AGAP1	ACE	ACP5	ANPEP	ANR57	BRAFLDRAFT_125119	CLEC14A
ACVR1B	AGBL5	ACLA_057800	ACSBG1	APCDD1	ANTXR2	BRAFLDRAFT_126256	CLF_108811
ACYP1	AGMAT	ACLA_076080	ACTN2	ARHGAP36	APBB1IP	BRAFLDRAFT_126355	CLSPN
ADAM10	AGPAT6	ACOT7	ACTR3B	ARR2	ARAF	BRAFLDRAFT_133968	COL12A1
ADAM5P	AKAP9	ACP1	ADAM13	ARSE	AS	BRAFLDRAFT_213002	CPZ
ADAMTS16	AKT1	ACP7	ADAMTS14	ARSG	ASPM	BRAFLDRAFT_83261	CSF2RA
ADAR	ALCAM	ACTL6A	ADAMTS20	ASB14	ATXN3	BRAFLDRAFT_91691	Chn1
ADAT1	ALDH3B1	ACTR8	ADCYAP1	ASB15	Adam19	Bad	Comp
ADGRF5	ALS2	ACVR1B	ADPRHL1	ATAD2B	Ago1	Bm1_34195	DEPDC7
ADI1	AMIGO2	ACYP1	ADSS	ATP10D	Amme-DAB	C1QTNF7	DLEC1
ADRA1D	AMPD3	ADAM17	AFAP1L1	ATP13A5	Ang2	C3AR1	DNAJC9
ADSS	AMZ2	ADAM5P	AGAP1	ATP8B3	Anks1b	CABYR	DUT
AD_m005_jsm125009r	ANGPT2	ADAMTS10	AGBL3	ATXN1	Atad5	CBG07084	E2F1
AFAP1L1	ANK2	ADAMTS15	AGMAT	AUTS2	Atp6ap1l	CBLN4	ECT2
AFF3	ANKRA2	ADAMTSL4	AGRN	Adamts14	Atp8b4	CCC13826_0819	EME1
AGPAT4	ANKRD17	ADAR	AGTR1	Adamtsl2	B3GALNT1	CCDC198	EMILIN2
AIF1	ANO10	ADAT1	AGTR2	Adgrg2	B3GLCT	CD68	ENG
AIMP2	ANTXR1	ADGRF5	AHDC1	AgaP_AGAP008535	BAALC	CDH9	EZH1
AJUBA	AP1GBP1	ADI1	AK9	AgaP_AGAP011036	BAIAP2L2	CEBPE	FANCI
AKAP6	AP4E1	ADORA2A	AKAP1	Alox12	BARD1	CFC1	FGFR1
AKAP8L	APLP2	ADRA1B	AKAP11	Apobec1	BATF3	CGGBP1	FOXN3
AKR1A1	AQP8	ADRA1D	AKAP2	Arhgap23	BDNF	CH211-168M7.1-001	Fam71a
ALDH3A2	ARAF	ADRP	AKAP6	Arhgap27	BIRC5	CLF_100918	Fjoh_0470
ALKBH3	ARAP2	ADSS	AKAP9	Art5	BLM	CLF_104404	Fjoh_0502
ALKBH4	ARCN1	AEBP1	AKT1	B3GALT2	BPIFC	CLF_108811	Fjoh_4888
ANAPC10	ARF4	AFF3	ALS2	B3GNT7	BRAFLDRAFT_105473	CLF_109269	GALNT12
ANKRD12	ARFRP1	AGFG1	AMOTL1	BAK1	BRAFLDRAFT_107246	CLF_109732	GJC1
ANP32A	ARHGAP36	AGMO	ANGPT1	BCL6	BRAFLDRAFT_108792	CLF_109860	GRTP1
ANP32B	ARHGEF18	AGPAT4	ANGPTL7	BEST3	BRAFLDRAFT_205831	CLF_110571	GSPATT00030731001
ANP32E	ARID1A	AIF1	ANK2	BFSP1	BRAFLDRAFT_239208	CLF_112007	HEG1
ANXA1	ARL8A	AIFM2	ANKRD1	BMPER	BRAFLDRAFT_251779	CLF_112732	HMG-2
ANXA7	ARL8B	AIFM3	ANKRD10	BOK	BRAFLDRAFT_65813	CNTN2	HOXD4
AOPEP	ARRDC3	AIMP2	ANKRD12	BRAFLDRAFT_104811	BRAFLDRAFT_71030	COL12A1	HSP47
APOBEC2	ARRDC4	AJUBA	ANKRD13D	BRAFLDRAFT_105473	BRAFLDRAFT_77622	CRE_06752	IGSF5
ARF6	ARSE	AKAP6	ANKRD17	BRAFLDRAFT_107246	BRAFLDRAFT_83553	CRE_08357	Itk
ARL13B	ARSJ	AKAP8L	ANKRD29	BRAFLDRAFT_108792	BRAFLDRAFT_98244	CRH	Itln1
ARL6IP5	ASPH	AKR1A1	ANKRD50	BRAFLDRAFT_117144	BRCA1	CRMP1B	Itprid2
ARL9	ASPHD2	ALDH3A2	ANKRD63	BRAFLDRAFT_120976	BSG	Cacnb1	KIF20A
ARMC10	ASXL3	ALDH3B1	ANO10	BRAFLDRAFT_121927	BUB1	Cd300ld3	KIF23
ARRB1	ATAD2	ALG14	ANO9	BRAFLDRAFT_125119	Bub1b	Chga	KIF2C
ARSG	ATAD2B	ALKBH4	ANPEP	BRAFLDRAFT_126256	C1H16orf46	Cplx3	KLHL2
ARV1	ATF7IP2	AMPD3	AP1GBP1	BRAFLDRAFT_126355	C21H5orf34	DAPPUDRAFT_115349	Klrg2
AS	ATG4A	AMZ2	APCDD1	BRAFLDRAFT_129914	C6orf163	DAPPUDRAFT_116906	LMNB1
ASB6	ATG4C	ANAPC10	APLP2	BRAFLDRAFT_133968	CACNA1E	DAPPUDRAFT_253296	LOC100563155
ASIC5	ATMIN	ANGPT2	APOBEC2	BRAFLDRAFT_175251	CACNA1H	DAPPUDRAFT_68577	LOC104913409
ASNS	ATP13A3	ANKRD12	AQP8	BRAFLDRAFT_202494	CACNA2D4	DNAH6	LOC116406636
ASNSD1	ATP1B4	ANKRD50	ARAF	BRAFLDRAFT_213002	CACNG5	DTX3L	LOC398088
ASPM	AVDL	ANP32A	ARHGAP28	BRAFLDRAFT_63203	CALD1	Ddx58	LOC428824
ASXL3	AVL9	ANP32B	ARHGAP36	BRAFLDRAFT_66993	CALM	Dgri\GH22959	LOC780759
ATG12	AVR4	ANP32E	ARHGEF11	BRAFLDRAFT_76180	CAP1	EFNB1	LPAR4
ATG5	AVR5	ANR57	ARHGEF9	BRAFLDRAFT_77132	CCDC3	EFNB2	LRRN4CL
ATP5H	Acox1	ANTXR2	ARID1A	BRAFLDRAFT_83261	CCNA1	ELAC1	Lpo
ATP5MG	Ago1	ANXA1	ARL16	BRAFLDRAFT_89436	CCNB1	EPSTI1	Lrrcc1
ATQ	Alas2	ANXA7	ARMC4	BRAFLDRAFT_91691	CCNF	ERCC6L	MAD2L1
ATXN1L	Aldh3b1	AOAH	ARPP21	BRSK1	CD276	EWB00_004227	MEOX1
AUTS2	Alox12	AP-B	ARRDC3	BTN1A1	CD300A	Elk	MGC83663
Abcb11	Ankmy1	APBA3	ARRDC4	BYSL	CD302	Epha7	MIER1
Acaa2	Anks6	APBB1IP	ARSE	Bad	CD44	Evi5	MMP3/10a
Adam22	Arhgap23	ARF1	ASB14	Bm1_34195	CDC42EP3	F8	MTRF1L
Adamts14	Arhgap27	ARF6	ASB15	Bmpr1b	CDCA7L	FAM132A	Macrod2
Adrm1	Arhgef10l	ARFIP1	ASB16	C17orf75	CDCA8	FAM3B	NDP
AgaP_AGAP012433	B3GNT4	ARHGEF33	ASB7	C1R	CDK2	FAM83F	Nell2
Ang2	BAALC	ARID5B	ASB8	C1orf87	CDKN2D	FOXN1	OMD
Arhgef37	BANK1	ARL1	ASPH	C3AR1	CENPI	FRMPD2	ORC5L
Atad5	BAT3	ARL6IP5	ASPHD2	C3H18orf54	CEP152	FV3-032R	PANDA_006720
Atp7a	BAZ1A	ARMC10	ASXL3	C6H4ORF31	CEP192	Fjoh_0013	PANDA_006990
Atp8a1	BCL6	ARP3SD	ATAD2B	C7orf25	CEP55	Fjoh_1773	PBK
B4GALT1	BEND7	ARPC4	ATF7IP2	CA2559_05475	CH211-31O18.2-001	Fjoh_2161	PDLIM7
BABAM1	BF	ARRB1	ATG10	CALCA	CHAF1A	Fjoh_2181	PLAU
BAG3	BFAR	ARSB	ATG16L1	CAMSAP2	CHCHD4	Fjoh_4534	PPIC
BASP1	BHLHB4	ARSK	ATG16L2	CAPN1	CHEK1	GABRP	PRIM2
BATF3	BIVM	ARV1	ATG4A	CARD10	CHEK2	GALR1	PTPRQ
BBS10	BMPER	AS	ATMIN	CARTPT	CHFR	GAPDH	RGS16
BDNF	BOK	ASB13	ATP10D	CATHL1	CHST15	GL50581_668	Racgap1
BEND4	BPIFC	ASB3	ATP13A5	CBLN4	CHST6	GL50803_0090872	Reck
BEND5	BRAFLDRAFT_105473	ASB6	ATP1B4	CCC13826_0819	CHTF18	GPRIN3	Rnf227
BEND6	BRAFLDRAFT_108792	ASF1A	ATP8B1	CCDC102B	CIP2A	GSDME	SNTB1
BIN2	BRAFLDRAFT_113732	ASIC5	ATP8B3	CCDC18	CISH	GSTENG00006467001	SPATS2L
BIRC5	BRAFLDRAFT_118210	ASNS	ATXN1	CCDC198	CLD4	GSTENG00010678001	SYNCRIP
BMF	BRAFLDRAFT_118535	ASNSD1	AUTS2	CCDC42	CLEC11A	GSTENG00020882001	Scube1
BOX5	BRAFLDRAFT_118772	ASPA	Acot12	CCDC88A	CLEC14A	GSTENG00021281001	Slc6a5
BRAFLDRAFT_102563	BRAFLDRAFT_119590	ASPM	Acox1	CD226	CLEC3A	GSTENG00026714001	Slc9a6
BRAFLDRAFT_102983	BRAFLDRAFT_125670	ATF1	Adam22	CD6	CLF_101121	GSTENG00029384001	Socs3
BRAFLDRAFT_105473	BRAFLDRAFT_128800	ATG12	Adamts14	CD68	CLF_104768	GSTENG00035333001	Stk32a
BRAFLDRAFT_108792	BRAFLDRAFT_205831	ATG4B	Adamts7	CDC42EP2	CLF_106458	GW7_04013	TAGLN
BRAFLDRAFT_118055	BRAFLDRAFT_215272	ATP1A3	Adamtsl2	CDH11	CLF_106927	Grin2c	TG
BRAFLDRAFT_118697	BRAFLDRAFT_222979	ATP5H	Adgrg2	CDH9	CLF_107918	HEBP2	TIMP1
BRAFLDRAFT_120093	BRAFLDRAFT_226942	ATP5MG	AgaP_AGAP004989	CDK5R1	CLF_109200	HMOX1	TK1
BRAFLDRAFT_123282	BRAFLDRAFT_263599	ATP6V1G1	AgaP_AGAP009315	CEBPE	CLF_110321	HOXB8	TM9SF2L
BRAFLDRAFT_124905	BRAFLDRAFT_268910	ATQ	AgaP_AGAP011036	CEP170B	CLF_110342	HSPA12B	TMEM108
BRAFLDRAFT_125670	BRAFLDRAFT_63203	ATRN	Ago1	CES2.1	CLF_113568	I79_018604	TNFRSF11A
BRAFLDRAFT_251779	BRAFLDRAFT_65813	ATXN10	Aif1l	CFC1	CLN5	I79_022482	TNNC1
BRAFLDRAFT_57441	BRAFLDRAFT_68348	ATXN1L	Alox12	CGGBP1	CLPTM1	I79_025905	TPC1
BRAFLDRAFT_66627	BRAFLDRAFT_69174	AVEN	Ankmy1	CH211-168M7.1-001	CNPY3	IDNK	TPM2
BRAFLDRAFT_83553	BRAFLDRAFT_69593	AVR4	Apobec1	CH211-211A20.1-001	CNTF	IFI44	TPM4
BRAFLDRAFT_88013	BRAFLDRAFT_69778	AVR5	Arhgap23	CHD5	COL26A1	IL17RE	TRIM59
BRAFLDRAFT_89377	BRAFLDRAFT_76180	Abcb11	Arhgap27	CHRM4	COLCA2	IRAK4	TRIP13
BRAFLDRAFT_96585	BRAFLDRAFT_77132	Abcf2	Arhgef10l	CLF_100770	COPS5	ITPRIPL1	TYMS
BRCA1	BRAFLDRAFT_77622	Acaa2	Atp8a1	CLF_100918	CP49	Itk	Tgfbi
BRD2	BRAFLDRAFT_83447	Acot3	B3GALT5	CLF_101045	CPM	K8	WFDC5
BTBD2	BRAFLDRAFT_84433	Acrbp	B3GNT2	CLF_101772	CPOX	KANK4	XB5734924
BTBD3	BRAFLDRAFT_91691	Adam19	B3GNT4	CLF_102139	CPZ	KCNH4	XB5919979
BTF3	BRAFLDRAFT_96490	Adamtsl3	B4GALNT3	CLF_102243	CREG1	KCNJ9	ZNF398
BTN3A3	BRAFLDRAFT_98244	Adat2	BAK1	CLF_102939	CRLD2	KIF13B	ZSCAN23
BYSL	BRAFLDRAFT_99404	Adrm1	BAT3	CLF_103204	CSF2RA	KLC4	abtb2b
Banp	BROX	AgaP_AGAP012068	BAZ1A	CLF_104059	CTBP2	LAMB3	adamtsl5
Batf3	BRSK1	Ajuba	BAZ2B	CLF_104093	CTC1	LANCL3	anln
Bid	Bcl7c	Alx-4	BCL6	CLF_104404	CTPS1	LAT2	anxa2-a
Blmh	Bcr	Amme-DAB	BCL9	CLF_104524	Casp2	LEC	arl4d
Bpnt2	Bend5	Ang2	BEND4	CLF_105326	Ccnk	LEKR1	atoh8.S
C1D	Bicral	Anks1b	BEST3	CLF_105939	Cenpe	LIG4	aurkb-a
C1H14orf93	Bub1b	Arhgef37	BFAR	CLF_106030	Chmp1a	LOC100049849	bgn
C1H16orf46	C10orf105	Atad5	BFSP1	CLF_106747	Chn1	LOC100052505	bpnt1.L
C1QB	C12orf51	Atg3	BHLHE40	CLF_107744	Cnn2	LOC100093116	ccnb2
C1orf109	C18orf25	Atp7a	BLVRA	CLF_108811	Comp	LOC100135188	cdc25-1-b
C1orf87	C1S	Atp8a1	BMP5	CLF_109269	Coro1b	LOC100135351	cdc25a
C21H5orf34	C1orf87	B3GALNT1	BOK	CLF_109277	Cpm	LOC100149074	cdca5-b
C2CD5	C22orf23	B3GLCT	BRAFLDRAFT_105473	CLF_109732	Csrp1	LOC100170427	cdh4
C2H14orf28	C2CD2L	B3gat3	BRAFLDRAFT_107246	CLF_109860	Ctr9	LOC100492690	cdk1-a
C3H18orf54	C4H15orf65	B4GALT1	BRAFLDRAFT_108792	CLF_110571	DAPPUDRAFT_254887	LOC100546153	cenpa
C4HXorf56	C6orf174	BABAM1	BRAFLDRAFT_113732	CLF_111216	DDIAS	LOC100548173	cenpe.S
C7orf31	CABYR	BAG4	BRAFLDRAFT_117144	CLF_112007	DDX20	LOC100558604	cldn11
C8H8orf76	CACNA1A	BAIAP2L2	BRAFLDRAFT_117940	CLF_112732	DEF6	LOC100675756	crlf1a
CA12	CACNA1D	BAMBI	BRAFLDRAFT_118210	CNOT7	DEPDC1	LOC100915272	cthrc1-prov
CABP5	CACNA2D4	BASP1	BRAFLDRAFT_118535	CNTN2	DIPK1C	LOC100925613	dapl1-a
CALD1	CACNG5	BATF3	BRAFLDRAFT_119590	COL11A1	DKEYP-10E10.3-001	LOC103165206	dhfr
CALM	CADM2	BCKDK	BRAFLDRAFT_120976	COL12A1	DLGAP5	LOC105749073	diras3
CAMKMT	CADPS	BCL2L1	BRAFLDRAFT_121927	CREB1	DNAH10	LOC564731	gins3
CAPG	CAMK1D	BDNF	BRAFLDRAFT_125119	CREB3L3	DNAJC9	LOC733364	gipc2.S
CASKIN2	CAPN1	BEND5	BRAFLDRAFT_125670	CRE_06752	DNASE1L1	LOC779471	gpmI
CASP3	CAPN10	BEND6	BRAFLDRAFT_126256	CRE_08357	DNSL3	LOC797048	has2
CASP7	CBG01952	BIK	BRAFLDRAFT_128800	CRH	DSN1	LRRC75A	hormad1
CASP8	CCDC102B	BIN2	BRAFLDRAFT_175251	CRMP1B	DTYMK	LYG	ids
CBR4	CCDC132	BIRC5	BRAFLDRAFT_202494	CSRNP2	DUSP9	Lacal_0336	itln2
CCDC150	CCDC149	BLOC1S5	BRAFLDRAFT_213002	CTRG_04951	DUT	Lct	kctd14.S
CCDC3	CCDC42	BMF	BRAFLDRAFT_215272	CTTNBP2	E2F1	MAST2	klf4
CCDC43	CCM1	BOX5	BRAFLDRAFT_222979	CWC27	E2F2	MCHR1	lbh
CCDC51	CCND1	BRAFLDRAFT_102563	BRAFLDRAFT_226942	CYP2AB1	E2F3	MEIOSIN	leprotl1
CCDC80	CCNG1	BRAFLDRAFT_102983	BRAFLDRAFT_268910	Cacna1e	ECT2	METTL21A	lrrc9
CCNA1	CCNI2	BRAFLDRAFT_103567	BRAFLDRAFT_280829	Cacnb1	EDA	MGC79993	lrwd1
CCNB1	CCNY	BRAFLDRAFT_105473	BRAFLDRAFT_63203	Cacng2	EDN2	MICAL3	mcm6
CCNB1IP1	CD151	BRAFLDRAFT_107246	BRAFLDRAFT_66993	Ccdc141	EEF1D	MPPED2	mcph1
CCNE2	CD276	BRAFLDRAFT_108792	BRAFLDRAFT_68348	Cd209d	EEFSEC	MYO7A	melk
CCNF	CD69	BRAFLDRAFT_117157	BRAFLDRAFT_68996	Cd300ld3	EFHD1	Mael	mgc147117.S
CCNH	CDC42EP3	BRAFLDRAFT_118055	BRAFLDRAFT_69174	ChREBP	ELK3	Mmel1	mips2
CCR5	CDCA4	BRAFLDRAFT_119531	BRAFLDRAFT_69593	Chga	ELP4	Mypop	mnd1
CCS	CDCP2	BRAFLDRAFT_120093	BRAFLDRAFT_69778	Cpa3	EMD	NCF2	mzt2b
CD300A	CDH1	BRAFLDRAFT_121903	BRAFLDRAFT_76180	Cplx3	EME1	NCoA1	ndc80
CD7	CDH11	BRAFLDRAFT_122752	BRAFLDRAFT_77132	Crisp2	EMILIN2	NTPCR	neil3
CDC42EP2	CDH9	BRAFLDRAFT_124905	BRAFLDRAFT_83261	Ctr9	EML2	NWD1	newt
CDCA7L	CDIPT	BRAFLDRAFT_205831	BRAFLDRAFT_88509	Ctsw	ENG	Nup210l	nuf2-a
CDCA8	CDKL1	BRAFLDRAFT_239208	BRAFLDRAFT_89436	DAPPUDRAFT_115349	ENTPD2	OAS*A	oaf
CDK2	CDKL4	BRAFLDRAFT_251779	BRAFLDRAFT_91691	DAPPUDRAFT_116906	EP300	OAS*B	orc3
CDK5RAP2	CDKL5	BRAFLDRAFT_264461	BRAFLDRAFT_96490	DAPPUDRAFT_253296	EPPK1	OPN3	orc6
CDKN1B	CDX1	BRAFLDRAFT_284296	BRAFLDRAFT_98244	DAPPUDRAFT_254887	ERCC6L	OPN5	otop1
CDNF	CELSR3	BRAFLDRAFT_57441	BST1	DAPPUDRAFT_68577	ERG	ORF2p	pcna
CDYL2	CEP104	BRAFLDRAFT_66213	BTN1A1	DCTN1	ERGIC1	OSR1	pibf1
CELA2A	CERK	BRAFLDRAFT_68133	BTN3A3	DLC1	ERVV-1	PABG_07599	pnp4a
CENPS	CERS6	BRAFLDRAFT_69215	BVES	DLK2	ESCO2	PADI1	postnb
CENPU	CFAP99	BRAFLDRAFT_71030	BYSL	DNAH14	EVI2A	PANDA_004702	prc1
CEP55	CFTR	BRAFLDRAFT_72928	Bad	DNAH6	EXT2	PANDA_005974	prtfdc1
CF191	CH211-140G2.3-001	BRAFLDRAFT_79160	Bcr	DNASE1	Ecm1	PANDA_007854	ptch2
CFL1	CHIT1	BRAFLDRAFT_81616	Bend5	DOC2A	F2RL2	PANDA_008481	qtrt1
CG9286	CHKA	BRAFLDRAFT_83553	Bicral	DOC2B	FAAP100	PANDA_008859	rab32
CGRRF1	CHMP5	BRAFLDRAFT_83729	Bm1_34195	DOCK3	FAM110C	PANDA_011316	rfc2.L
CHAF1A	CHOX-CAD1	BRAFLDRAFT_88013	Bmpr1b	DTX3L	FAM132A	PANDA_012054	rnaseh2a
CHEK1	CHP1	BRAFLDRAFT_89377	Btaf1	DUSP8	FAM200B	PANDA_012380	rsph1.L
CHEK2	CHPF	BRAFLDRAFT_90872	Btbd6	DYRK3	FAM216B	PANDA_014007	ska1
CHLREDRAFT_75392	CHRNA7	BRAFLDRAFT_96585	C12orf51	Dab2ip	FANCI	PANDA_019879	ska3
CHRND	CILK1	BRCA1	C17orf75	Dana\GF23871	FGFR1	PARP12	snai2
CHST15	CLEC2B	BRD2	C18orf25	Dgri\GH22959	FHL2	PASD1	suco
CHST6	CLEC3B	BRD9	C1QTNF7	Djmu1	FLNA	PCDH1	sult2a1
CHTF18	CLF_100285	BSCL2	C1R	Dnajc1	FMO5	PCDH10	sult2b1.L
CIAO1	CLF_100289	BSG	C1orf112	Dscam1	FOXC1	PCDHAC2	tacc3.L
CIP2A	CLF_100396	BTBD2	C1orf87	ECI2	FP0422	PDLIM3	tmem208
CIRBP	CLF_101244	BTF3	C22orf23	EFNB1	FRMD1	PDZD3	tnfsf10l
CIZ1	CLF_102139	BTN3A3	C2CD2L	EFNB2	FV3-062L	PLEK	v1g208272
CKB	CLF_102243	BYSL	C3AR1	EGK_10319	Fam171a1	PLG	v1g230033
CKM	CLF_104231	Banp	C3H18orf54	EGM_17447	Fam71a	PLPP5	v1g98802
CLCN2	CLF_104512	Batf3	C5orf44	EIF4G1	Fbln2	PNBA
CLEC11A	CLF_105326	Bic-C	CA2559_05475	ELAC1	Fjoh_1415	POL
CLEC3A	CLF_105570	Bid	CABYR	ELOVL6	Fjoh_1651	POLN
CLF_100377	CLF_106111	Blmh	CACNA1A	ENTPD8	Fjoh_2118	PRKCD
CLF_100545	CLF_106458	Bmp-2	CACNG5	EPSTI1	Fjoh_2161	PRSS27
CLF_101121	CLF_108245	Bub1b	CALCA	EPYC	Fjoh_2940	Pcdh7
CLF_101244	CLF_108727	C11orf95	CAMSAP2	ERCC6L	Fjoh_4574	REP15
CLF_101723	CLF_108742	C17orf64	CAMTA1	ERCC6L2	Fjoh_4888	RETSAT
CLF_102122	CLF_108811	C1D	CAPN1	ERVPABLB-1	Frem1	RFESD
CLF_103301	CLF_108999	C1GALT1	CAPN10	ETS1	GADD45B	RMI1
CLF_104059	CLF_110590	C1H16orf46	CARD10	EWB00_004227	GASK1A	RNF144B
CLF_104404	CLF_111387	C1orf109	CARTPT	Ehbp1l1	GATA3	RPS7
CLF_104540	CLF_111745	C1orf43	CASQ2	Elk	GATD3AL2	RTL1
CLF_105336	CLPX	C1orf52	CASZ1	Epac	GBP1	Rab26
CLF_105886	CLTB	C1orf87	CATHL1	Epha7	GCNT1	Rasip1
CLF_106089	CMAS	C1qtnf1	CBG07084	Etnk1	GCSH	Rdd4
CLF_106091	CMLKR1	C21H5orf34	CBLN4	Evi5	GDF10	Rps6ka6
CLF_106109	CMU_039860	C2CD5	CCC13826_0819	F109A	GEMIN4	Rtp3
CLF_106927	CNOT1	C2H4orf33	CCDC102B	F8	GINS4	SALL4
CLF_107269	CNTNAP5	C4H15orf65	CCDC132	FAM151B	GP177	2002-09-01
CLF_108376	CNTRL	C4HXorf56	CCDC18	FAM161A	GPM6A	SFRP4
CLF_109200	COL11A1	C5H11orf24	CCDC198	FAM221A	GPRC5B	SIM1
CLF_109269	COL8A1	C6orf163	CCDC42	FAM3B	GRAPL	SINV_09160
CLF_109533	COLCA2	C7orf31	CCDC88A	FAM53A	GREM1	SLC13A1
CLF_110342	COMTD1	C8H8orf76	CCNG1	FAM5C	GREM2	SLC46A2
CLF_110964	COPS4	CA10	CCNI2	FAM83F	GRIK1	SLC5A1
CLF_111336	CP49	CA12	CCR10	FASLG	GRTP1	SLC5A12
CLF_113568	CPEB1	CAAP1	CD226	FASN	GSPATT00002700001	SLC6A20
CLF_113610	CPXM1	CACNA1E	CD6	FBBAL38_07550	GSPATT00030731001	SLCO5A1
CLK2	CRACDL	CACNA2D4	CD68	FBW1B	GSPATT00033344001	SMCO3
CLPP	CRAMP1	CALD1	CD69	FBXO48	GSTENG00018533001	SNAP25
CMTM3	CRCP	CALM	CDC42EP2	FER1L5	GTF2E2	SON
CNPY4	CREBL2	CAP1	CDH1	FGF13	GTF3C2	STAG1
COMMD10	CREBRF	CAPG	CDH11	FGFBP2	GW7_11640	Scn1b
COMMD2	CRMP1B	CAPN1	CDH9	FNDC1	GW7_16197	Scn3a
COMMD9	CRTAC-2	CAPNS1	CDK5R1	FNDC11	Gdi1	Slc5a11
COPS6	CRYBG2	CAPZA1	CDKL1	FNDC3A	Glrb	Slitrk6
COPZ1	CRYZ	CARD19	CDNF	FOXJ1	H2AFY2	TBC1D24L
COQ2	CSDE1	CASK	CDX1	FOXN1	HAPLN4	TMPO
COQ9	CSF1	CASP7	CEACAM21	FP1809	HCFC1	TNFSF13B
COX16	CSF2RB	CASP8	CEBPE	FRMPD2	HEG1	TNeu001n23.1-001
CPI17	CSRNP2	CBY1	CERK	FV3-032R	HMG-2	TOR1AIP2
CPZ	CXR	CCDC107	CFAP221	Fbxw7	HMGA2	TRAF2
CRAMP1L	CYP1A1	CCDC127	CFC1	Fgf-8	HMOX1	TRF
CRE_08357	CYP1D1	CCDC148	CFTR	Filip1	HNRNPK	TRIM39
CSF2RA	CYP2AB1	CCDC150	CGGBP1	Fjoh_0013	HNRNPM	TRPC7
CSNK2B	CYP2D6	CCDC3	CH211-138N21.2-001	Fjoh_0137	HOXA1	TSHB
CSRP2	CYP2F3	CCDC43	CH211-168M7.1-001	Fjoh_0281	HPF1	TSPAN10
CSTF1	Cacna1e	CCDC51	CH211-211A20.1-001	Fjoh_0678	HPX	TSSK6
CTBP1	Cacng2	CCDC80	CHGN	Fjoh_0718	HROB	TTC14
CTC1	Camsap1	CCLi7	CHMP5	Fjoh_0829	HSP7E	TcasGA2_TC004209
CTNNBIP1	Cbln1	CCN4	CHOX-CAD1	Fjoh_1005	HSPA12B	TcasGA2_TC011914
CTTNBP2	Ccl20	CCNA1	CHRM4	Fjoh_1327	HSPG2	Tnc
CUEDC2	Ccnt2	CCNB1	CLBA1	Fjoh_1615	HYLS1	Trim27
CUTA	Cd209d	CCNE1	CLDN8	Fjoh_1635	Hat1	USH2A
CWC15	Cd300ld3	CCNH	CLEC17A	Fjoh_1773	Hpx	USP41
CYP27B1	Cd8a	CCR4	CLF_100285	Fjoh_2181	I79_008621	Ugt2a1
CYP2J25	Cep85l	CCR5	CLF_100289	Fjoh_2575	I79_008702	VAPA
Caprin2	CgPICR_015891	CCS	CLF_100324	Fjoh_2778	I79_020975	VPAC1
Carhsp1	Chm	CD029	CLF_100396	Fjoh_4534	IGFBP3	XB1000829.S
Caskin1	Cmip	CD300A	CLF_100770	Fjoh_4819	IGHM	XB5760648
Casp2	Col	CD302	CLF_100918	Fstl4	IL12B	XB5969542
Ccdc12	Col18a1	CD44	CLF_101045	GABRD	IL18	XCAT2
Ccl28	Comp	CD7	CLF_101091	GABRP	IPO9	YD008
Ccnk	Coro1b	CD79B	CLF_101244	GAL3ST1	ITGAV	YPEL2
Cd72	Cpn2	CD99L2	CLF_101508	GALR1	ITGB2	YWHAE
Cda	Cstf3	CDC42EP1	CLF_101772	GAPDH	Il1rapl1	ZBTB33
Cenpe	Ctnna1	CDC42EP3	CLF_102139	GARS1	Itk	ZC2HC1C
Cfap61	Ctnna3	CDCA8	CLF_102243	GFI1	Itln1	ZC3HAV1
Chd6	Ctr9	CDH11	CLF_102725	GKN1	KCNE4	ZNF365
Chmp1a	Cyp2b2	CDK15	CLF_102939	GL50581_668	KCNG4	ZNF518B
Chn1	DAGLB	CDK2	CLF_103176	GL50803_0090872	KIAA2026	ZNF750
Cisd1	DAPK3	CDK5RAP2	CLF_103204	GPC6	KIF20A	Znf541
Clec2l	DAPPUDRAFT_254887	CDR2	CLF_104093	GPR19	KIF23	Znfx1
Clk4	DAXX	CDYL2	CLF_104404	GPRIN3	KIF2C	abcg2
Comp	DCAF4L2	CEACAM16	CLF_104512	GRIP1	KLF10	acp4
Csrp1	DCBLD1	CEBPG	CLF_104524	GSDME	KLHL2	acsbg2
Ctr9	DCDC2C	CENPP	CLF_105326	GSPATT00007189001	KRAS	adora1.L
DAPPUDRAFT_115349	DCTN1	CENPS	CLF_105570	GSPATT00029621001	Kansl1	agxt
DAPPUDRAFT_254887	DCTN4	CENPU	CLF_105939	GSTENG00006467001	Klrb1a	aid
DAPPUDRAFT_68577	DDX23	CEP192	CLF_106030	GSTENG00010678001	Klrb1b	aldh8a1
DCAF7	DIDO1	CEP350	CLF_106538	GSTENG00011023001	Klrg2	ank2b
DCTN6	DIPK1C	CF191	CLF_107744	GSTENG00016704001	Krt42	ankef1
DDAH1	DIRAS1	CFL1	CLF_107951	GSTENG00017637001	L1cam	anxa1.1.S
DDX43	DKK3	CG9286	CLF_108742	GSTENG00019363001	LCLAT1	arhgap45
DECR2	DLA_XVIII04100	CGRRF1	CLF_108811	GSTENG00021281001	LIG1	atp6v1g3
DEF8	DLC1	CH211-31O18.2-001	CLF_108999	GSTENG00026106001	LMNB1	b4galt3.S
DENR	DNAH1	CHAF1A	CLF_109269	GSTENG00026714001	LOC100012717	bnipl
DEPDC1	DNAH6	CHEK1	CLF_109277	GSTENG00028240001	LOC100036795	bsk146
DEPDC7	DNAJC24	CHEK2	CLF_109732	GSTENG00028905001	LOC100037030	c2cd4c
DHFR	DNHD1	CHLREDRAFT_75392	CLF_109860	GSTENG00028964001	LOC100037100	c4h5orf49
DHODH	DOCK3	CHMP3	CLF_110419	GSTENG00029144001	LOC100037183	cdyl2
DKEYP-10E10.3-001	DOCK4	CHPT1	CLF_110571	GSTENG00029384001	LOC100101311	celsr2
DLGAP5	DPF3	CHRAC1	CLF_110728	GSTENG00029560001	LOC100126652	chOBF-1
DLST	DPP10	CHRDL2	CLF_110964	GSTENG00032541001	LOC100145355	chrnb2
DLX6	DPP9	CHRM5	CLF_111216	GSTENG00033309001	LOC100158623	chst8
DNAH10	DPY19L3	CHRND	CLF_111315	GSTENG00035333001	LOC100158637	cidec
DNAH11	DSC1	CHST12	CLF_111734	GW7_01483	LOC100359539	clip3
DNAH7	DTX3L	CHST15	CLF_111745	GW7_04013	LOC100475860	crip3
DNAJC8	DUSP1	CHST6	CLF_111883	GW7_19989	LOC100489408	ctdspl3
DNAJC9	DUSP8	CIAO1	CLF_111891	Gbx-1	LOC100540942	cyp26a1
DNAL1	Dana\GF10082	CINP	CLF_112189	Gpatch8	LOC100552049	cyp2d6
DNASE1L1	Dana\GF17624	CIP2A	CLF_112732	Grin1	LOC101750690	d7
DNPEP	Dana\GF23871	CIRBP	CLTB	Grin2c	LOC104914367	dabA
DNSL3	Ddx58	CISH	CMAS	HDAC11	LOC105749541	des.2
DNTTIP1	Dere\GG12596	CITED2	CNOT1	HEBP2	LOC116406636	dnai1.2
DOK5	Dgkz	CKAP4	CNOT7	HIVEP2	LOC398088	drd5
DPCD	Dgri\GH22959	CKB	CNTN2	HMOX1	LOC398543	emid1
DPH5	Dlg3	CKM	CNTNAP5	HN1	LOC398682	endou-c
DRAXIN	Dmbt1	CLCN2	CNTRL	HOXB8	LOC398822	fgfr3
DRG2	Dscam1	CLD4	COL12A1	HSP40	LOC414599	fli1
DSN1	EAI_03230	CLEC11A	COL26A1	HSPA2	LOC420992	ftsZ
DTNBP1	EDN2	CLEC14A	COL8A1	HSPB7	LOC446940	gag
DTWD1	EFCAB12	CLEC17A	COLQ	Hivep2	LOC496075	gag/pol
DTX3L	EGF	CLEC2D	COMTD1	I79_003502	LOC518886	gckr
DTYMK	EGK_00440	CLEC3A	COPS4	I79_005834	LOC553397	gdf7
DUSP10	EGK_04940	CLEC3B	CPEB1	I79_007267	LOC733553	gipc3
DUSP14	EGK_06990	CLF_100545	CRAMP1	I79_007488	LOC779495	gldK
DUT	EGM_20343	CLF_101121	CREB1	I79_013982	LOC779553	gpIL-5ra
DYNC2LI1	EHD3	CLF_101723	CREBBP	I79_018604	LOC779567	grm6b
Dana\GF17871	EHI_193660	CLF_102122	CREBRF	I79_020630	LOXL1	hip1rb
Ddx5	EIF4ENIF1	CLF_102939	CRE_06752	I79_022482	LRRN4CL	hsp70
Dgkh	ELF1	CLF_103301	CRE_08357	I79_023521	LReO_3	hspa8
Dgri\GH17842	ENAM	CLF_104540	CRE_10713	I79_025905	LTBP1	igdcc3
Dhrs1	ENG	CLF_104971	CRH	IDNK	LY6G6F	irx1-a
Dnajc1	ENPP4	CLF_105033	CRMP1B	IFI44	LYAR	kbp
Doc2b	ENTPD2	CLF_105116	CRYBG2	IL12RB2	Large2	kcnab3
Dsg4	EPB41	CLF_106091	CRYGB	IL17RE	Lrrcc1	kcnj4
Dus2	EPC2	CLF_106109	CRYZ	IL17REL	MAD2L1	kctd12b
Dusp26	EPN3	CLF_106927	CSDE1	IL6R	MAPK8	kctd8
E2F1	ERLIN2	CLF_107269	CSF2RB	IPCEF1	MATN2	kdtA
E2F2	ERN2	CLF_107918	CSF3R	IPMK	MED15	krt19.S
ECI2	ERRFI1	CLF_108190	CSNK1G1	IRAK4	MFSD9	lhx1
ECSIT	ERVPABLB-1	CLF_108376	CSRNP2	ITLN2	MGC52541	mKIAA1611
ECT2	ERVV-1	CLF_109200	CTBP2	ITPRIPL1	MGC83663	mutB
EEF1AKMT1	EXPH5	CLF_109533	CTBS	Idi1	MIS18A	nedd1.L
EEF1AKMT2	Eif4g2	CLF_110342	CTIF	Il15ra	MMP3/10a	pcdh8l
EFCAB11	Eif4g3	CLF_110491	CTRG_04951	Isca1	MOB3B	pgi
EFCAB12	Emc1	CLF_110822	CTTNBP2	Itk	MPEG1	pgk
EGK_09180	Epha7	CLF_110964	CWC27	Jmjd3	MTMR2	pla2g12b
EHF	Espn	CLF_111183	CXR	K8	MTRF1L	pmela
EIF1B	Etnk1	CLF_113568	CYP2AB1	KANK4	MYCN	pnpla6
EIF2B1	F8	CLF_113610	CYP2C8	KBTBD12	MYF-5	pol
EIF2B3	FA43A	CLK2	Cacna1e	KCNH4	MYL9	polA
EIF2S1	FAM114A2	CLN5	Cacnb1	KCNJ12	MYLK2	pou3f1-b
EIF3E	FAM13A	CLPP	Cacng2	KCNJ9	MYST4	ppox.L
EIF3H	FAM168A	CLPTM1	Caln1	KCTD17	Mastl	prom1.L
EIF3I	FAM193B	CLUL1	Camsap1	KDF1	Mrgprh	prss3.S
EIF3L	FAM216B	CMTM3	Ccdc141	KIAA1244	Msx-1	ptger3.L
ELK3	FAM5C	CMU_039860	Ccl20	KIAA1586	Mthfr	pyrG
ELOVL4	FAM78B	CNPY3	Ccnt2	KIF13B	Mybbp1a	resA
EMD	FAM83F	CNPY4	Cd109	KLC4	NASP	rhagl
EME1	FBBAL38_05290	CNTN2	Cd276	KLHDC4	NDST4	rhebl1
EPB42	FBXL11	COIL	Cd300ld3	KLHL10	NEDD9	si:dkey-88n24.9
EPS8L3	FBXO30	COL12A1	Cd8a	KRT14	NEK10	si:dkey-9i23.5
ERCC6L	FBXO38	COLCA2	Cep85l	KRT222	NNMT	slc6a14.1
ESCO2	FER1L5	COMMD10	ChREBP	Kif1b	NOXRED1	slc7a4
ESS2	FGD6	COMMD2	Chga	Kifc3	NPL	sox7
EXO5	FGF12	COMMD6	Chm	Klhl29	NSMCE1	ssuh2
EXOG	FGFR1	COMMD9	Clasp2	Krt42	NTN4	stac3
EXOSC8	FGFR3	COPS5	Cmip	LAMB3	NUP153	tmem229b
EXOSC9	FIGN	COPS6	Cnot3	LAT2	NUP62	trim36
Eapp	FKBP7	COPS8	Col18a1	LEC	Ncapd3	trpa1
Echs1	FMNL2	COPZ1	Coro1b	LEKR1	Nek10	trpc2
Eif3g	FMR1	COQ2	Cpa3	LHR	Nle1	ttc13
Elk	FNDC3A	COQ5	Cplx3	LHX8	Nptn	ttc23l
Emg1	FOXN2	COQ9	Cstf3	LIG4	Nrn1	v1g148052
Erlin1	FRMPD4	COX16	Ctnna1	LIPG	OBI1	v1g179295
Exosc1	FSHR	CP49	Ctnna3	LIX1L	OIP5	v1g188080
FAAP100	FST	CPI17	Ctr9	LOC100036683	OMD	v1g208380
FAM110C	FSTL3	CPLX2	Ctsw	LOC100036903	ORC5L	v1g216923
FAM166A	FUCO2	CPM	Cux1	LOC100037023	ORF2p	v1g221532
FAM185A	FV3-008R	CPNE2	Cyp7a1	LOC100037034	OSR1	v1g222098
FAM192A	FV3-009L	CPOX	DAG1	LOC100037197	OSTLU_26305	v1g228715
FAM200B	FV3-032R	CPXM1	DAPPUDRAFT_114540	LOC100049849	OSTLU_32286	v1g229706
FAM204A	Fam13b	CPZ	DAPPUDRAFT_115349	LOC100052505	OTULINL	v1g240062
FAM46A	Fam20c	CRAMP1L	DAPPUDRAFT_116906	LOC100061470	OsI_15630	v1g59988
FAM78A	Fancd2	CREG1	DAPPUDRAFT_253296	LOC100075200	P3H3	v1g60050
FAM98B	Fbxw7	CRE_08357	DAPPUDRAFT_254887	LOC100092093	PALB2	v1g62874
FANCE	Fcgbp	CRE_20105	DAPPUDRAFT_64281	LOC100124999	PANDA_000082	vent1
FBBAL38_01675	Fem1c	CRLD2	DAPPUDRAFT_68577	LOC100126637	PANDA_001302	vgll1.S
FBXO32	Fgd1	CROCC	DBNDD1	LOC100127703	PANDA_001435	zgc:153012
FBXW12	Fgf14	CSF1	DCAF4L2	LOC100127800	PANDA_001570	zgc:153157
FGL2	Fjoh_0552	CSF2RA	DCAF6	LOC100135188	PANDA_001838	zgc:162509
FKBP1B	Fjoh_0696	CSNK2B	DCDC2C	LOC100135351	PANDA_002777	zgc:162928
FKBP3	Fjoh_0699	CSRNP3	DCLK3	LOC100145541	PANDA_002924	zgc:193801
FLJ00381	Fjoh_0820	CSRP2	DCTN1	LOC100149074	PANDA_003441
FMO5	Fjoh_0936	CSTF1	DCTN4	LOC100158512	PANDA_003921
FOXC1	Fjoh_1615	CT096	DDX23	LOC100158646	PANDA_004631
FP0422	Fjoh_1626	CTBP1	DENND1C	LOC100170427	PANDA_004720
FP1811	Fjoh_1689	CTBS	DESI1	LOC100492690	PANDA_006990
FREM1	Fjoh_1690	CTC1	DGCR2	LOC100493429	PANDA_011199
FRMD1	Fjoh_2246	CTNNBIP1	DIRAS1	LOC100540595	PANDA_011292
FRMPD2	Fjoh_2575	CTSD1	DKFZp469P2132	LOC100546153	PANDA_011298
FSHB	Fjoh_2850	CTSH	DKK3	LOC100547818	PANDA_013962
FSTL1	Fjoh_2866	CTSK	DLC1	LOC100548173	PANDA_015101
FTO	Fjoh_4534	CUTA	DLEU7	LOC100564258	PANDA_016772
FV3-062L	Fkbp15	CWC15	DNAH11	LOC100914817	PANDA_020311
FXN	Flywch1	CXorf38	DNAH14	LOC100915272	PANK4
FYB1	FnTm1	CYP11A1	DNAH6	LOC100925613	PAPLN
Fam71a	Foxl1	CYP1A1	DNAJC18	LOC101885642	PAQR9
Fam76b	Frem1	CYP1D1	DNASE1	LOC101886389	PBK
Fgd1	Fsd2	CYP27B1	DNHD1	LOC103165206	PCDH12
Fjoh_0461	GAB1	CYP2J25	DOC2A	LOC103278210	PCOLCE2
Fjoh_1005	GABBR1	Caprin2	DOCK3	LOC104909628	PDIA3
Fjoh_1164	GAL3ST1	Carhsp1	DOCK4	LOC104913500	PDLIM4
Fjoh_1415	GALNT12	Cars2	DPEP1	LOC105749073	PDLIM7
Fjoh_1472	GARNL1	Caskin1	DPP10	LOC394897	PIGT
Fjoh_2940	GART	Casp2	DPP8	LOC398470	PIGU
Fjoh_3472	GDAP2	Cbfb	DPP9	LOC443703	PKN3
Fjoh_4572	GDPD5	Ccdc103	DTX3L	LOC564731	PLAU
Fjoh_4574	GEMIN4	Ccdc12	DUSP1	LOC733364	PLIN2
Fjoh_4592	GFAP	Ccl28	DUSP26	LOC779471	PMEPA1
Fjoh_4888	GFI1	Ccnk	DUSP8	LOC797048	PPAT
Flk1	GFO_1586	Cd72	DXO	LRG1	PPIC
FoxL2	GHDC	Cda	DYRK3	LRRC20	PPP1R12A
Frem1	GKN1	Ces1	DYSF	LRRC75A	PPP1R35
G3BP1	GLA	Cfap61	Dab2ip	LRRFIP2	PPT1
GADD45B	GLP15_2458	Chd6	Dana\GF10082	LRRIQ1	PRIM2
GAPDH	GLT8D2	Chmp1a	Dana\GF23871	LReO_3	PRKG1
GAS2	GMIP	Chn1	Ddx58	LSS	PRR11
GATAD2A	GOLGA5	Clec2l	Dere\GG12596	LTBR	PRR5
GBLP	GOSR2	Cnn2	Dgkz	LYG	PRRX2
GCNT1	GP177	Comp	Dgri\GH22959	LYPLAL1	PSRC1
GCSH	GPR103	Coro1b	Dio2	Lacal_0336	PTPRQ
GEMI7	GPR107	Cpm	Diras2	Lbh	PUS1
GFRAL	GPR108	Csnk2a2	Djmu1	Lct	Pafah1b2
GINS4	GPR137	Csrp1	Djsyt	Lrp8	Pars2
GJC1	GPR26	Ctr9	Dlg3	Lrrc39	Pcdh7
GKAP1	GPR61	Cx34.7	Dm.CG15097	Lypd2	Pdzd11
GLI1	GRAMD3	CyNodal	Dmbt1	MAML1	Piezo2
GLO	GRB2	DAPPUDRAFT_115349	Dmoj\GI16434	MAP2	Porcn
GLOD4	GRIK1	DAPPUDRAFT_254887	Dnajc1	MAPRE3	Ppp1r9b
GLRX1	GSPATT00002700001	DAPPUDRAFT_68577	Dnmt3a2	MAST2	Pwp2
GM2	GSPATT00003792001	DBR1	Dtna	MCEE	RAB3IL1
GMFG	GSPATT00005012001	DBX1	Dusp8	MCHR1	RAB42
GNB1L	GSPATT00005074001	DCAF7	Dwil\GK17622	MEIOSIN	RAN
GNL1	GSPATT00007189001	DCPS	Dyrk4	METTL21A	RARRES1
GPD1L	GSPATT00007630001	DCTN3	EAG_14958	MFSD1	RBBP5
GPN2	GSPATT00010045001	DCTN5	EAI_03230	MGC115312	RCJMB04_24j13
GPR162	GSPATT00010809001	DCTN6	ECI2	MGC79993	RCJMB04_27p20
GPR4	GSPATT00012890001	DCUN1D5	EEPD1	MGC82300	RCJMB04_2e20
GPRC5B	GSPATT00015638001	DDB2	EFCAB12	MICAL3	RCJMB04_2m7
GPX7	GSPATT00022180001	DDX20	EFNB1	MMRN2	RETN
GRIK1	GSPATT00026110001	DEAF1	EFNB2	MPPE1	RFTN1
GRTP1	GSPATT00028194001	DECR1	EGF	MPPED2	RGS16
GSPATT00003414001	GSPATT00029621001	DECR2	EGK_00440	MRPL52	RGS4
GSPATT00008718001	GSPATT00033624001	DEF6	EGK_04940	MTHFSD	RNF144B
GSPATT00011064001	GSPATT00035607001	DEF8	EGK_06990	MTMR3	RPL22
GSPATT00030731001	GSPATT00037432001	DENND10	EGK_10319	MUC3B	RPN1
GSPATT00038313001	GSTENG00002966001	DENR	EGM_12637	MUC4	RTKN
GSPATT00039376001	GSTENG00010678001	DEPDC1	EGM_17447	MYO7A	Rab33a
GSTENG00000264001	GSTENG00011589001	DEPDC7	EHD3	MYOT	Racgap1
GSTENG00003217001	GSTENG00017637001	DERL3	EHI_193660	MYOZ2	Rasgef1a
GSTENG00010678001	GSTENG00022931001	DHFR	EIF4G1	Mael	Rbbp7
GSTENG00014328001	GSTENG00028463001	DHODH	ELAC1	Mansc1	Reck
GSTENG00015324001	GSTENG00029384001	DHRS4	ELF3	Map3k7	Rhot1
GSTENG00016806001	GSTENG00031024001	DIPK1A	ELOVL6	Mcf2	Rnf157
GSTENG00019983001	GSTENG00035333001	DIPK1C	ENAM	Mmel1	Rnf227
GSTENG00024350001	GTF3C6	DKEYP-10E10.3-001	ENOX2	MyHC	SAE1
GSTENG00025604001	GVINP1	DLST	ENPP4	Myh6	SCX
GSTENG00031359001	GW7_07656	DLX5	ENTPD8	Mylk3	SDCCAG8
GTF3A	GW7_19152	DLX6	EPHA8	Mypop	SEH1L
GTF3C2	Ganab	DNAH1	EPSTI1	NABP1	SERPINE1
GVINP1	Gdap2	DNAH10	EPYC	NCF2	SET
GW7_12533	Grin2c	DNAH11	ERBB4	NCKAP5	SFRP1
GW7_13329	Gucy1b2	DNAH6	ERCC6L	NCOA3	SH2D2A
GW7_19039	H671_1g1434	DNAJB11	ERCC6L2	NCoA1	SIGLEC16
GW7_20032	HAPLN1	DNAJC25	ERN2	NEUROD1	SIL1
GW7_20959	HARBI1	DNAJC8	ERRFI1	NGFR	SLC15A4
Gprin1	HCLS1	DNAJC9	ERVPABLB-1	NINJ2	SLC20A1
Grcc10	HEG1	DNAL1	ETS1	NIPA1	SLC22A7
Grin2c	HELB	DNASE1L1	EWB00_004227	NIPBL	SLC38A4
H1-10	HERPUD2	DNHD1	EXOC6	NKX2-1	SLC6A14
H2AFY2	HEXA	DNJ2	EXPH5	NPHP1	SLC6A20
H2AFZ	HIF-1a	DNPEP	EXTL3	NPHS2	SLC7A3
HAAO	HIVEP3	DNSL3	Ecpas	NPNT	SLF1
HADHB	HK2	DOK4	Ehbp1l1	NPY	SLITRK2
HARS1	HNF4A	DPCD	Eif4g2	NSA2	SMAD6
HAUS3	HOMER2	DPF1	Eif4g3	NSUN5	SMPD4
HCCS	HOXB8	DPH5	Elk	NTPCR	SNRNP70
HCFC1	HPCAL1	DPP7	Epac	NUP43	SNRPN
HDAC2	HS3ST6	DRAXIN	Epha7	NWD1	SNTB1
HDAC8	HSP70	DRG2	Etnk1	NXPE1	SOCS1
HEBP2	HSP90	DSN1	Evi5	Nbeal2	SPARCL1
HEXDCL	HSPA12B	DTNBP1	F109A	Nhs	SPICE1
HEXIM1	HSPA8	DTX3L	F8	Npw	SPP2
HHATL	HSPB7	DTYMK	FAM107A	Nup210l	STEAP3
HMG-2	HSPG2	DUSP10	FAM151B	OAS*A	STK24
HMG20A	HTR2C	DUSP14	FAM161A	OAS*B	STX5
HMGB1	Halhy_2543	DUSP18	FAM168A	OPN3	SUGP2
HN1	Herc4	DUT	FAM193B	OPN5	SYNCRIP
HNRNPDL	Hsp90aa1	DYNC2LI1	FAM221A	ORF2	SYNPO2
HNRNPK	I79_000649	Dana\GF23311	FAM3B	ORF2p	SYT16
HNRNPM	I79_007221	Dazl	FAM5C	OTOGL	Sema6d
HNRNPUL1	I79_015450	Ddx27	FAM78B	OTOP2	Sgsh
HPF1	IBTK	Ddx5	FAM83F	Olfml2a	Slc47a2
HRAS	IGFBP-7	Dgkh	FASLG	PABG_07599	Slc6a5
HSP47	IGFBP3	Dgri\GH20409	FASN	PAC1	Slc7a10
HSP7E	IKBKB	Dhrs1	FBALC1_15512	PADI1	Slc9a6
HSPA2	IKZF3	Djmu1	FBBAL38_01675	PANDA_001021	Slit2
HTR7	IL-7	Djmu2	FBBAL38_06020	PANDA_001718	Srpx2
HYLS1	IL17RC	Dnah3	FBBAL38_07550	PANDA_002567	Ssrp1
Hat1	IL17RD	Dnajc1	FBBAL38_12025	PANDA_003876	TAF10
Hmox2	IL17RE	Dnali1	FBRSL1	PANDA_004496	TAGLN
Hnf1b	IL17REL	Dsg4	FBW1B	PANDA_004702	TAS1R3
I79_005618	INPP5D	Duox1	FBXO30	PANDA_005974	TCOF1
I79_008702	INSYN1	E2F1	FBXO38	PANDA_006720	TEDC1
IFIH1	IP6K3	ECI2	FER1L5	PANDA_007001	TGFB3
IFRD1	IPCEF1	ECSIT	FERMT2	PANDA_007378	TGM2
IFT46	IPO4	EDA	FET1	PANDA_007854	TIMELESS
IGFBP5	ITGB2	EDEM2	FGD6	PANDA_008069	TIMP1
IGHM	ITIH2	EDN2	FGF13	PANDA_008481	TK1
IGSF5	Ints3	EDNRA	FGF9	PANDA_008859	TLCD2
ILF2	Ints8	EEF1AKMT1	FGFR3	PANDA_012054	TLL2
ING2	Irgc	EEF1AKMT2	FIGN	PANDA_012380	TMEM108
ING4	Isca1	EEFSEC	FLJ00119	PANDA_014007	TMEM145
ITPKB	Itgbl1	EFCAB11	FLT3	PANDA_014146	TMEM176B
IVD	Itprid2	EFCAB12	FNDC11	PANDA_015345	TMEM201
Idi1	JCAD	EFHD1	FNDC3A	PANDA_015378	TMPO
Isl1	JHY	EGK_07788	FOXJ1	PANDA_016952	TMX3
Itk	Josd1	EGK_09180	FOXN2	PANDA_017229	TNFAIP8L1
JDP2	KANK4	EGM_15295	FOXP2	PANDA_017343	TNFRSF11A
JMJD7	KCNA2	EGM_21052	FP1809	PANDA_017509	TNS4
JMY	KCNH4	EHF	FP2401	PANDA_019879	TOPBP1
JUN	KCNJ12	EIF1B	FP2403	PARP12	TOR1AIP1
KATNB1	KCTD3	EIF2B3	FRMPD2	PARP3	TPM2
KATNBL1	KCTD8	EIF2B4	FRMPD4	PASD1	TRAPPC6B
KCNE4	KDM5A	EIF2C3	FST	PATJ	TRIP13
KCNJ15	KIAA0415	EIF2S1	FSTL3	PCBP4	TRPC5
KCNQ1	KIAA1755	EIF3E	FTZ-F1	PCDH10	TSTD2
KCNS1	KIDINS220	EIF3H	FV3-008R	PCDHAC2	TTC3
KCTD17	KLB	EIF3I	FV3-009L	PCDHGA6	TTMP
KDM5C	KLF10	EIF3L	FV3-032R	PCGF3	TYMS
KEAP1	KLRG1	ELK3	FZD10	PDE7A	TcasGA2_TC010690
KHSRP	KRT15	ELP4	Fam13b	PDLIM3	Tgfbi
KIAA1328	KRT7	EMC3	Fam189a2	PDZD3	Timd4
KIF20A	Kcne2	EMD	Fbxw7	PEA15	Tirap
KIF23	Kif19a	EME1	Fem1c	PHACTR3	Tmem123
KIF2C	Kif1b	EMILIN2	Fgfr2	PHYHIP	Tmem43
KLF12	Klhl29	EML2	Filip1	PITPNM3	Tor1b
KLF15	Kon	ENC1	Fjoh_0013	PIWIL2	Ttc9c
KLHDC1	LAMA3	ENG	Fjoh_0093	PKHD1L1	Tyr
KLHL2	LAMC2	ENOPH1	Fjoh_0129	PLBL1	UBQLN4
KNOP1	LAPTM5	ENTPD5	Fjoh_0137	PLCB2	UMPS
Kcne1	LAYN	ENTPD6	Fjoh_0281	PLD1	UNC45A
Klrb1b	LIMD1	EP300	Fjoh_0502	PLEK	USP15
Klrg2	LIMD2	EPB41L5	Fjoh_0696	PLEK2	USP2
Kr	LIN7C	EPB42	Fjoh_0718	PLPPR2	V1AVTR
Krt42	LMJF_27_0490	EPS8L3	Fjoh_0820	PLXDC2	VEGFC
LAMTOR2	LMOD1	ERCC6L	Fjoh_0846	PNBA	VSIG10
LAPTM4A	LNPEP	ERG	Fjoh_0936	PNISR	VSTM4
LDHA	LOC100027301	ERGIC1	Fjoh_1005	PODXL2	Vrk1
LDHB	LOC100033119	ERP29	Fjoh_1327	POL	WDR12
LGALS12	LOC100036613	ERVPABLB-1	Fjoh_1427	POLN	WEE1
LH	LOC100037023	ESCO2	Fjoh_1615	POU4F2	WFDC5
LIAS	LOC100037183	ESS2	Fjoh_1626	PRKCD	WNT2
LIPG	LOC100052505	EVA1CL	Fjoh_1635	PRKCZ	Wdr62
LIX1	LOC100124989	EVI2A	Fjoh_1690	PRKG2	XB5734924
LLGL1	LOC100124999	EWB00_003869	Fjoh_1773	PRSS27	XB5789557.L
LMAN2	LOC100125117	EXD1	Fjoh_2181	PTGER1	XB5957220
LMNB1	LOC100125184	EXO5	Fjoh_2575	PTH2R	XB5967085
LOC100027341	LOC100125946	EXOG	Fjoh_2778	PTHLH	ZIP1
LOC100036600	LOC100126633	EXOSC8	Fjoh_2850	PTK2B	ZMYM3
LOC100036667	LOC100127671	EXOSC9	Fjoh_2906	PXDC1	ZNF143
LOC100036778	LOC100127701	EXT2	Fjoh_3465	Pcdh7	ZNF398
LOC100037028	LOC100127805	EZH1	Fjoh_4504	Pfn2	ZSWIM7
LOC100037100	LOC100135182	Eapp	Fjoh_4534	Plaur	ZWILCH
LOC100037142	LOC100135188	Ecac2	Fjoh_4592	Plekhg5	ZYX
LOC100070523	LOC100149074	Ecel1	Fjoh_4612	Ppl	Znf367
LOC100101311	LOC100158525	Echs1	Fjoh_4785	Prmt8	aarsd1-b
LOC100125110	LOC100158554	Ecm1	Fjoh_4819	QccE-10352	adamts8a
LOC100126638	LOC100158612	Edn1	Flk1	RAPGEF5	adamtsl5
LOC100127672	LOC100170583	Egr3	Fluta_3728	RASSF10	adra2a
LOC100135148	LOC100484526	Eif3g	Flywch1	RELT	aga.L
LOC100135188	LOC100490370	Eif4ebp1	FoxO3	REP15	agk
LOC100144926	LOC100492957	Elk	Foxl1	RETSAT	aldh18a1
LOC100145065	LOC100493461	Epha7	Fstl4	RFC5	aldh2.1
LOC100145237	LOC100496487	Exosc1	Fxyd6	RFESD	ankrd34b
LOC100158502	LOC100546153	F13A1	GAB1	RHOB	anln
LOC100158538	LOC100547381	F2RL2	GAB3	RIMS4	anp32b
LOC100190416	LOC100552049	FAAP100	GABRD	RMI1	apoa4.S
LOC100190699	LOC100914817	FAM102A	GABRP	RNF224	aqp2.S
LOC100359539	LOC100915272	FAM110C	GAL3ST1	ROR2	arhgef39
LOC100485856	LOC100920137	FAM124B	GAL3ST2	RPS7	arl6ip1.S
LOC100489408	LOC101731452	FAM133B	GALR1	RTL1	arpc5
LOC100549832	LOC101732478	FAM200B	GAP43	RTP3	atl3
LOC100551093	LOC101748254	FAM204A	GAPDH	RUVBL1	atoh8.S
LOC100558593	LOC101748744	FAM40B	GARRE1	Rab26	atp1a1a.1
LOC100563155	LOC103165206	FAM46A	GCNT2	Rap1gap	atp2a1l
LOC100566411	LOC103170872	FAM98B	GCNT3	Rapgef1	aurkb-a
LOC100927276	LOC103278186	FANCB	GFAP	Rasip1	avd
LOC101750690	LOC104909628	FANCC	GFI1	Rassf4	bc014685
LOC104909628	LOC109371050	FBBAL38_01675	GHDC	Rassf5	bgn
LOC104913409	LOC394444	FBBAL38_03395	GIMD1	Rfx6	bpnt1.L
LOC105749541	LOC394897	FBBAL38_06020	GJA5	Rgs10	brip1
LOC113070852	LOC403375	FBBAL38_10522	GKN1	Rtp3	brp16
LOC397839	LOC416055	FBLN1	GL50581_668	Rusc2	c1qbp
LOC398088	LOC416263	FBXL11	GL50803_0090872	Ryr2	c1qtnf9b
LOC398543	LOC419390	FBXO4	GLIPR2	S226A	c2cd4c
LOC398558	LOC422426	FBXO44	GLIS1	SALL4	c5ar1
LOC398822	LOC443595	FBXO8	GLP15_2458	SAMD12	cacnb3
LOC414599	LOC443619	FBXW12	GLP1R	SATB1	cadm1.L
LOC420992	LOC446934	FDX1	GLS	SCN3A	cbx5
LOC421965	LOC494811	FEM1B	GPAT2	SCN4B	ccdc15
LOC428824	LOC496099	FET1	GPC6	2002-09-01	ccdc77
LOC443584	LOC496630	FGFR1	GPR107	SFRP4	ccdc78
LOC443706	LOC511161	FGL2	GPR137	SHB	ccnb2
LOC443718	LOC518886	FHL2	GPR151	SHOC1	ccnb3
LOC494636	LOC526163	FKBP3	GPR19	SHOX	cdc25-1-b
LOC495071	LOC535479	FKBP7	GPR61	SHROOM4	cdc25a
LOC496075	LOC548386	FLJ00381	GPR78	SHTN1	cdca5-b
LOC496142	LOC548390	FLNA	GPRIN3	SIM1	cdh4
LOC496342	LOC553397	FLT3LG	GRAMD3	SINV_09160	cdk1-a
LOC566907	LOC564731	FMO5	GRB2	SINV_15315	cdt1
LOC733253	LOC594870	FOSL2	GRIK1	SLC13A1	cenpa
LOC733369	LOC733261	FOXC1	GRIP1	SLC13A2	cenpe.S
LOC733400	LOC733384	FOXN3	GRIP2	SLC16A13	cfap251
LOC733436	LOC772096	FOXP3	GSDME	SLC22A7	cgd6_1410
LOC733553	LOC779471	FP0422	GSPATT00001302001	SLC24A1	chac2
LOC734159	LOC779498	FP1811	GSPATT00002017001	SLC46A2	chaf1b.L
LOC734172	LOC779598	FREM1	GSPATT00007189001	SLC46A3	chrne
LOC779495	LOC779599	FRMD1	GSPATT00010024001	SLC4A9	chrng.L
LOC779600	LOC779603	FSHB	GSPATT00010045001	SLC5A1	cib2
LOXL1	LOC797048	FSTL1	GSPATT00010809001	SLCO1A2	cldn18.L
LPL	LOXHD1	FTO	GSPATT00012890001	SLCO5A1	cldn19.S
LRRC17	LPAR4	FUND1	GSPATT00026110001	SMCO3	cldn4
LRRC20	LPIN3	FURIN	GSPATT00027594001	SMOC1	clptm1
LRRC32	LRG1	FYB1	GSPATT00029621001	SMOC2	cmtr1
LRRC38	LRP10	Fam118a	GSPATT00033624001	SON	cotl1
LRRTM3	LRP3	Fam71a	GSPATT00035607001	SOX5	cpt1b
LReO_3	LRR	Fbln2	GSTENG00002966001	SPATA13	crlf1a
LSM7	LRRC29	Fgd1	GSTENG00003962001	SPDEF	cthrc1-prov
LST8	LRRN3	Fgfr2	GSTENG00004409001	SPTBN4	ctsz
LTBR	LReO_3	Fjoh_0129	GSTENG00006467001	STAG1	cxcr4-b
LUC7L2	LTBP1	Fjoh_0461	GSTENG00010678001	STAP1	cyp4b1.5.L
LUC7L3	LYL1	Fjoh_0517	GSTENG00011023001	STIP1	cyp4b1.L
LUM	LYST	Fjoh_1164	GSTENG00014311001	STK31	dach2
LXN	Lar	Fjoh_1415	GSTENG00015756001	SYNPO2L	dapl1-a
LXRa	Lemd3	Fjoh_1472	GSTENG00016704001	SYNRG	ddx56
LYAR	Lmo3	Fjoh_2118	GSTENG00017106001	Sall4	dkk1
Lpo	Lpin3	Fjoh_2161	GSTENG00017637001	Scn3a	dlc
Lrp8	Lypd2	Fjoh_2940	GSTENG00020882001	Sfmbt2	dna2
Lrrcc1	MAD1L1	Fjoh_3472	GSTENG00023041001	She	dpp4
MAD2L1	MAF	Fjoh_4574	GSTENG00023372001	Slain1	drd1c
MADCAM1	MAGT1	Fjoh_4888	GSTENG00023520001	Slc5a10	drd4-rs
MAK16	MAK10	Flcn	GSTENG00026106001	Slc5a11	dtna
MANF	MANBA	Flk1	GSTENG00026714001	SmDia	dusp9
MAPK8	MAP1LC3A	Fmnl2	GSTENG00028463001	TACR3	e2f7.L
MAX	MAP2K1	Fnbp1	GSTENG00028905001	TBC1D10C	ecm2.2
MA_r131_jsmE7C4r	MAP3K20	FoxN4	GSTENG00028964001	TBC1D24L	engase
MCAT	MAPK8	Frem1	GSTENG00029144001	TBC1D9B	ephx1
MCUB	2008-03-01	G6PC3	GSTENG00029384001	TBX22	eri2
MDH1	MAS1	GABARAP	GSTENG00029560001	TEAD1	etnppl
MDH2	MATN1	GABPB2	GSTENG00031024001	TFIIS	ets2.S
MED15	MCEE	GADD45B	GSTENG00032541001	THRB	evl
MED19	MECOM	GALK1	GSTENG00033313001	TMEFF2	exoc3l2b
MED27	MECR	GAPDH	GSTENG00035333001	TMEM140	exosc6
MEGF11	MEGF9	GAS2	GSTENG00038659001	TMEM151B	fam83d-a
METTL15P1	MFSD14A	GAS8	GTF3C1	TMEM275	fancg
MFGE8	MGC115040	GATA3	GTF3C6	TMLHE	fanci.L
MGC115312	MGC115312	GATAD2A	GTSF1	TMPO	fblim1
MGC130936	MGC116505	GATD3AL2	GVINP1	TNFRSF19	fbxw9
MGC157372	MGC130623	GBLP	GW7_01483	TNFSF11	fen1
MGC52578	MGC146065	GBP1	GW7_04013	TNFSF13B	ffh
MGC64513.S	MGC83663	GCH1	GW7_07656	TNeu001n23.1-001	fgf19
MGC69098	MGC89179	GCLM	GW7_11812	TOR1AIP2	foxd3-a
MGC76278	MICAL3	GCNT1	GW7_19152	TPRG1L	foxe3
MGC85112	MKKS	GCSH	GW7_19989	TREM-A1	foxq1b
MGC85216	MKLN1	GDF10	Ganab	TRF	gag
MIF4GD	MLN	GEMI7	Gbx-1	TRH	gag/pol
MINDY3	MMP3/10a	GFRAL	Gdap2	TRIADDRAFT_21320	gal3st4.5.S
MIS18A	MMP3/10b	GGA1	Gipc1	TRIM39	gata5-a
MIS18BP1	MORN4	GIMAP6	Gpatch8	TRPC7	ggcx
MKRN2	MPEG1	GINS4	Gpc6	TRPM2	gins1
MLLT3	MPZ	GJC1	Grik3	TSHB	gins3
MMACHC	MTBP	GL6S	Grin1	TSHR	gle1
MNAT1	MTF1	GLIS2	Grin2c	TSPAN10	gmnn.S
MNT	MTMR2	GLO	Gucy1b2	TSPAN19	gnas
MOB4	MTMR3	GLOD4	HARBI1	TSSK6	gpr174
MOCOS	MYH11	GLRX1	HEBP2	TTC14	gpr68
MPEG1	MYL9	GLT8D2	HELB	TVAG_010810	gyg1
MPND	MYOC	GMFG	HEPACAM	TcasGA2_TC002657	hCG_1994636
MRI1	MYOT	GNAS	HERC1	TcasGA2_TC004209	haus5
MRNIP	MYT1L	GNB1L	HERPUD2	TcasGA2_TC004271	hgfa
MRPL13	Marveld2	GNL1	HISPPD2A	TcasGA2_TC011914	hhex
MRPL14	Mas1	GNPTG	HIVEP2	Tenm1	hormad1
MRPL16	Mcf2	GOLGA7	HK2	Tmem9	hoxc10
MRPL32	Mertk	GOLIM4	HMOX1	Tnc	hsc70
MRPL37	Mfap4	GORASP2	HNF4A	Trim27	hsd17b11.L
MRPL38	Mfhas1	GP1BB	HOMER2	Ttc22	hspb2
MRPL39	Micu3	GPC1	HOMEZ	Ttc39a	hunk
MRPL41	Mmel1	GPD1L	HOXB8	Ttn	id4
MRPL48	Mpzl3	GPM6A	HOXC6	Tyr	ier5l
MRPL49	Mylk	GPN2	HOXD4	UGT1A6	ifnar2.1
MRPL58	Myo5b	GPR141	HPN	UMOD	ina.S
MRPS17	NAA60	GPR162	HPPD	UMODL1	iqgap2
MRPS22	NAMPT	GPR33	HSP40	USH2A	iqsec1
MRPS35	NBN	GPRC5B	HSP90	USP41	islr2
MTCH2	NCOA3	GPX7	HSPA2	USP50	itln2
MTG2	NEDD9	GRAPL	HSPB7	Ugt2a1	jmjd8
MTRF1L	NEGR1	GREM1	HTR1E	Usp47	k60
MTTPL	NFKB2	GREM2	Halhy_2543	V2AVTR	kansl2
MUC4	NGFR	GRIK1	Halhy_6517	VAPA	kcnj8
MYC	NKRF	GRM4	Hcrtr2	VASH2	kiaa0513
MYCBP	NMNAT3	GRN	Herc4	VPAC1	knl1
MYCL	NOL8	GRTP1	Hes1	WNK1	krt18
MYCN	NOXO1	GSPATT00008718001	Hivep2	WNT8B	krtcap3.L
MYDGF	NPHS2	GSPATT00010198001	HoxD10	XB1000829.S	lap3
MYF-5	NPNT	GSPATT00011064001	Hsp90aa1	XB5760648	lbh
MYH3	NPY1R	GSPATT00028247001	Huwe1	XCAT2	leprotl1
MYL6	NR5A2	GSPATT00029804001	I79_000649	XELAEV_18024361mg	lgals1.1.L
MYO10L	NRAP	GSPATT00033191001	I79_002139	XIRP1	lingo1a
MYO18B	NRK	GSPATT00039376001	I79_003502	YD008	lmf2
Mastl	NT5C2	GSTENG00000264001	I79_005834	YPEL2	lrrc8da
Mblac2	NUFIP2	GSTENG00010678001	I79_007267	YPEL5	lrwd1
Mbtps1	NWD1	GSTENG00015324001	I79_007488	YWHAE	map6
Mea1	Nbr1	GSTENG00016806001	I79_013982	ZBTB22	mcm10
Mettl2b	Nckap1	GSTENG00018533001	I79_015376	ZBTB26	mcm6
Mief1	Ncoa3	GSTENG00019983001	I79_015450	ZBTB33	mcoln1a
Mrpl47	Nfe2l1	GSTENG00022912001	I79_016070	ZC2HC1C	mcph1
Mrps18c	Nsmf	GSTENG00024350001	I79_017428	ZC3HAV1	melk
Myh3	Nxpe3	GSTENG00025604001	I79_018604	ZEB1	mep1a.L
N4BP2L2	Nxph3	GSTENG00026694001	I79_020630	ZNF106	mgc145260
NAA80	OAS*A	GSTENG00031359001	I79_022482	ZNF174	mgc147117.S
NAIF1	ORF2p	GSTENG00034667001	I79_023521	ZNF215	mgmt
NAP1L1	OSTLU_26305	GSTENG00038844001	I79_025905	ZNF365	mips2
NAP1L4	OSTLU_32286	GTF2E2	IARS1	ZNF518B	mkrn3
NARS2	OVCH1	GTF3A	IBTK	ZNF541	mlh1.S
NASP	OXSM	GTF3C2	IDNK	ZNF750	mmp14b
NAT9	Ogfr	GUCY2C	IFI44	ZNF830	mmp9.2.L
NCALD	Oran-DRA	GUSB	IKBKB	Zbtb17	mnd1
NCBP3	OsI_21989	GVINP1	IKZF3	Znf541	mogs
NCKIPSD	OsI_35968	GW7_06066	IL-7	Znfx1	mrlp12
NDP	Osbpl7	GW7_10584	IL12RB2	abcb4	mul1a
NDUFA12	P4HA1	GW7_11640	IL17RE	abcg2	myh9
NDUFA7	P4HTM	GW7_12533	IL17REL	acp4	myh9a
NDUFAF6	PAC1	GW7_16197	IL20RA	acsbg2	myo1
NDUFB4	PAFAH1B1	GW7_19039	IL22RA1	acsl3	myo1e.1
NDUFB7	PALLD	GW7_19539	IL6R	acyp2	mypop
NDUFB8	PANDA_000114	GW7_20506	IMPG2	adamts15a	mzt2b
NDUFS3	PANDA_001021	GW7_20669	INMT	adora1.L	napa
NDUFV2	PANDA_001245	GW7_20959	INPP5D	agxt	ncapd2
NDUFV3	PANDA_001718	GXYLT2	INTU	aid	ncaph2
NDUS8	PANDA_002379	GZMA	IP6K3	aldh3b1.L	ncbp1
NEDL1	PANDA_003172	Galnt13	IPCEF1	aldh8a1	nceh1.S
NEK3	PANDA_004022	Gb2cad	IPO4	ank2b	ndc80
NEK7	PANDA_004106	Gdi1	IRAK4	ankef1	ndfip1
NELFA	PANDA_005890	Glis3	ISX	ankrd6	neil3
NFIL3	PANDA_006097	Glrb	ITLN2	anxa1.1.S	neu1.L
NFKBIA	PANDA_006720	Gm13697	ITPKB	arhgap20	newt
NHEJ1	PANDA_007102	Gm2a	ITPRIPL1	arhgap45	nfil3-6
NIPSNAP1	PANDA_007378	Grin2c	Ier3	arl11	nop2
NIPSNAP2	PANDA_007392	Gstp1	Il15ra	atp2c2	nos2a
NMT2	PANDA_007456	Gtf2b	Ints3	atp6v1g3	nradd
NNMT	PANDA_007854	H1-10	Isca1	bcar3	nucks1.S
NOC4L	PANDA_007911	H2-DMb1	Itgav	bcl11a.L	nuf2-a
NOD1	PANDA_008008	H2AFY2	Itk	bco2l	numa1
NOL7	PANDA_008063	H2AFZ	JAM3	bglap	nup107
NOP16	PANDA_008322	HAAO	JCHAIN	bmp2	orai2
NOP56	PANDA_009826	HADHB	JHY	bnipl	orc1
NOXRED1	PANDA_013157	HAPLN4	JMJD4	bsk146	orc3
NR4A3	PANDA_014343	HARBI1	Jmjd3	btbd17	orc6
NRAS	PANDA_014620	HAUS2	K8	c4h5orf49	osbpl11
NSMCE1	PANDA_014650	HAUS3	KANK4	ca3	otop1
NSUN7	PANDA_015497	HCCS	KATNA1	calml4	paqr8
NTN3	PANDA_016430	HCFC1	KBTBD12	camkk1.S	pcdh20
NTN4	PANDA_016959	HCLS1	KCNA2	cblb	pcna
NUBP2	PANDA_017039	HDAC2	KCNH4	ccdc83	pcsk5a
NUDCD2	PANDA_017113	HEBP2	KCNJ11	cdc14ab	phgdh.S
NUDT5	PANDA_018032	HEMK1	KCNJ12	cdyl2	pibf1
NUDT8	PANDA_018749	HENMT1	KCNJ9	celsr2	pigs
NUP37	PANDA_019270	HEPACAM	KCNK17	cep78	pim1
NUP62	PANDA_021216	HERC1	KCTD17	chOBF-1	pip4k2c
NUTF2	PARP9	HEXDCL	KCTD3	chd4	pkn3
NWD1	PATJ	HMG-2	KDM5A	chrnb2	pla2g7
NXF1	PAWR	HMG20A	KERA	chst11	plcd4
NXPE4	PCDH1	HMGB1	KHC1	chst8	pld3
NXT2	PCDHAC2	HMOX1	KIAA1244	cidec	plin3.L
Naa40	PCDHGC4	HNRNPDL	KIAA1586	clcnkb	plod1a
Nabp2	PCLO	HNRNPK	KIAA1755	cnp	pnkd
Nav1	PCMTD1	HNRNPM	KIDINS220	crip3	pnpla6
Ncapd3	PDE3B	HNRNPUL1	KIF13B	crot	poglut3
Nek10	PDE9A2	HOXA1	KIF24	crygmxl1	pola2
Neto2	PDZD3	HPF1	KLB	cst14b.1	ppp2r3c
Nfya	PDZRN4	HPX	KLC1	ctdspl3	prc1
Nkx6-3	PEA15	HRAS	KLC4	ctse-a	prc1.2.S
Nod2	PEAK1	HS3ST1	KLHDC4	ctsl	prim1.S
Ntmt1	PELI1	HSF3	KLHL10	cxorf58	prkcsh.L
ODPB	PFKFB3	HSP47	KLHL28	cyb5d1	prss3.S
OIP5	PFO	HSP7E	KRT14	cyp26a1	psmc3ip
OMD	PHACTR1	HSPA12B	KRT15	cyp2a6.7	ptgs1.S
OPN4-1	PHC3	HSPA2	KRT3	cyp2a6.8	purH
OPTC	PHLDB1	HSPA5	Kcnt1	cyp2b6.L	pusl1
ORAI1	PI4K2A	HSPH1	Kif19a	cyp51a1.L	rab25.L
ORC5L	PIAS1	HTR7	Kif1b	cyp8b2	rab28
ORF2p	PICALM	HYAL1	Klhl29	cyth3	ralb-b
ORMDL2	PIEZO2	HYLS1	Kon	d7	rasa4
OSTLU_26958	PIGU	Hat1	Krt42	dabA	rasd1
OTUB1	PIK3C3	Hmox2	L1cam	dapk1	rcan2
OTULINL	PIK3IP1	Hnf1b	LAMA3	dbo	recql5
OVOL1	PIK3R4	Hoxc11	LAMB3	des.2	rell1
OXCT2	PITPNM3	Hpx	LAMC2	dnah1	rem1
Olig3	PKNOX1	I79_005618	LAPTM5	dnah12	rfc3
OsI_23665	PLAG1	I79_007553	LAT2	dnai1.2	rfwd3
Otx2	PLCHB	I79_008702	LAYN	drd5	rgcc
P2RY4	PLD1	I79_020975	LEC	dusp3	rhou.L
PAAF1	PLEC	I79_024950	LEKR1	eif3m	rnaseh2a
PABPN1	PLEK	IFI44	LEPR	ela3b	rnaseh2b
PACSIN3	PLEK2	IFIH1	LHCGR	elapor2a	rnf168
PADI1	PLEKHJ1	IFIT1	LHFPL2	elfn2	rsph1.L
PANDA_001424	PLIN2	IFRD1	LHR	emid1	sbf2
PANDA_001626	PLK3	IFT46	LIMD1	endou-c	sdf4
PANDA_001724	PNRC2	IFT57	LIN28B	entpd3	secA
PANDA_002481	PODXL2	IGFBP3	LIN7C	epcam	sema3aa
PANDA_003441	POFUT1	IGFBP5	LINS1	fanci	serhl2.S
PANDA_003645	POLN	IGFBPL1	LIX1L	fdps.L	serpina3k.L
PANDA_003921	POLR1E	IGHM	LMJF_27_0490	ffar4	sfrp2
PANDA_004347	POU2F3	IGLON5	LMOD1	fgd4a	sfrp5
PANDA_004631	POU4F2	IGSF5	LNP1	fgf10	si:ch211-150o23.3
PANDA_006658	POU6F2	IKBIP	LNPEP	fgfr3	si:ch211-161h7.5
PANDA_006990	PPIL1	IKBKB	LOC100002699	fli1	si:dkeyp-121d4.3
PANDA_007088	PPP1R15B	IL15	LOC100004411	foxi1c	ska1
PANDA_008775	PPP1R3B	IL18	LOC100021696	foxo6	ska3
PANDA_009836	PPP2R2D	IL2RB	LOC100027301	foxred2	slc13a2.S
PANDA_010813	PPP2R5A	IL5RA	LOC100030606	fry.L	slc22a8l.1
PANDA_011199	PPP4R1	ILF2	LOC100033119	ftsZ	slc25a22l
PANDA_011298	PPP4R2	IMPA2	LOC100036613	fut1.S	smpdl3b
PANDA_011316	PRAF3	ING2	LOC100036683	fxr1.L	snai1
PANDA_011388	PRICKLE1	ING5	LOC100036699	gabrb2a	snai2
PANDA_011615	PRKAA2	INSYN1	LOC100036900	gag	snrnp70
PANDA_011800	PRKCD	INTS10	LOC100036903	gag/pol	snrpa
PANDA_012591	PRKCH	INTS12	LOC100037019	galnt16.L	spc24
PANDA_014631	PRKCZ	IQCB1	LOC100037023	gas7.L	spdl1-a
PANDA_015101	PRKD2	IRAK1	LOC100037034	gckr	spint2
PANDA_015234	PRPF39	ITFG2	LOC100037096	gdf7	srpk1b
PANDA_015345	PRPSAP1	ITGAL	LOC100037118	gipc3	stil
PANDA_016112	PRR5L	ITGAV	LOC100037182	gldJ	suco
PANDA_016772	PRRC1	ITGAX	LOC100037905	gldK	sugp2.L
PANDA_017111	PSD4	ITGB1BP1	LOC100038291	glul-prov	sult2b1.L
PANDA_017172	PSEN1	ITGB2	LOC100049148	gmpr	sult6b1l
PANDA_017343	PTK2B	IVD	LOC100049756	gpIL-5ra	supt16h
PANDA_017797	Pak2	Idi1	LOC100049849	gpank1.L	tacc3.L
PANDA_018743	Pawr	Ift20	LOC100052505	gpr26	taldo1.L
PANK2	Pcdh20	Isl1	LOC100061470	grid1	tardbp
PAPLN	Pcdh8	Itk	LOC100075200	grm6b	tbl3
PAQR3	Pcyt2	Itln1	LOC100092093	gss	tbx20
PAQR9	Pdp1	JCAD	LOC100124989	gtpbp1l	tbx3a
PAXIP1	Per3	JDP2	LOC100124999	hadhab	tctn2
PBDC1	Pfn2	JKAMP	LOC100125016	hal	tdg
PBK	Pggt1b	JMJD7	LOC100125034	hes2	tex9
PCBD2	Phex	JMY	LOC100125053	hip1rb	thyn1
PCDHGC4	Pigo	JUN	LOC100125117	hmgcra	tln2
PCGF2	Pik3cb	KATNB1	LOC100125184	hmgcs1	tmbim1
PCOLCE2	Piwil4	KCNE4	LOC100126633	hnf1a	tmem161a
PDCD2L	Pkp1	KCNG3	LOC100126637	hpca	tmem208
PDIA3	Plekhm2	KCNG4	LOC100127703	hsd17b7	tnip2.L
PDK2	Pm20d2	KCNH2	LOC100127800	hsd3b1.L	trim37
PDK3	Ppm1d	KCNJ15	LOC100127805	hsp70	trmt6
PDLIM4	Prdm9	KCNK1	LOC100135188	hspa8	tspan6
PDLIM7	Prom2	KCNQ1	LOC100135351	hspb11	ttll4
PDSS1	Prpf39	KCNS1	LOC100145048	hyal2	ucp1
PDXK	Ptprk	KCTD10	LOC100145541	igdcc3	ucp2
PEF1	Ptprz1	KCTD17	LOC100145654	igf2bp3-a	unc5db
PERCC1	RAB3GAP1	KCTD6	LOC100145742	igfals.L	usp39
PERP	RAB3IL1	KDM5C	LOC100149074	il1b	v1g103100
PEX16	RAB43	KEL	LOC100158343	ildr2	v1g104852
PFD6	RAB44	KHSRP	LOC100158512	irx1-a	v1g106520
PFDN4	RAB5A	KIAA1328	LOC100158554	jam2	v1g111097
PFN4	RABEP2	KIAA2026	LOC100158627	kbp	v1g114762
PGLS	RANBP3L	KIF2C	LOC100158646	kcnab3	v1g115977
PGM1a|PGM1b	RAP1B	KIN	LOC100170598	kcnj4	v1g132328
PGM2L1	RAPGEF3	KIZ	LOC100484526	kcnj9	v1g161221
PHACTR2	RASEF	KLF10	LOC100491227	kcnk12	v1g163128
PHF6	RASL10B	KLF12	LOC100492690	kctd12b	v1g167183
PHPT1	RASSF8	KLHDC1	LOC100492957	kctd8	v1g175313
PI4K2B	RBM19	KLHDC10	LOC100493429	kdtA	v1g192627
PIGQ	RBM6	KLHL2	LOC100493461	kif13b.L	v1g195312
PIN1	RCBTB2	KLHL24	LOC100493719	kif6	v1g206799
PIP5K1C	RCJMB04_16o11	KPTN	LOC100493885	klhl31	v1g20744
PKN3	RCJMB04_29d24	KRT15	LOC100496487	kndc1	v1g217856
PLEKHA2	RCOR2	Kansl1	LOC100540871	krt19.S	v1g220028
PLEKHF1	RELT	Kcnt1	LOC100546811	krt61.L	v1g222098
PLEKHO1	RETREG3	Klf6	LOC100547381	lama4	v1g230033
PLGRKT	RETSAT	Klrb1b	LOC100547818	lhx1	v1g233881
PLPP7	RFC5	Klrg2	LOC100548173	lon	v1g235159
PLS1	RGL1	Krr1	LOC100564258	mKIAA1611	v1g238203
POLD3	RGMB	Krt42	LOC100567919	mab21l1	v1g60050
POLDIP3	RGS16	Kynu	LOC100914817	maneal	v1g88355
POLE4	RGS4	L1CAM	LOC100915272	matn3	v1g89449
POLG2	RHBDF1	L1cam	LOC100920137	mfsd2a.L	v1g91031
POLR1C	RIOK3	L3MBTL1	LOC100925613	mid1ip1	v1g98802
POLR2C	RIT1	LAG3	LOC101885642	mink1	vat1.S
POLR2H	RLIM	LAMTOR2	LOC101886389	mtmr11	wdr36.L
POLR2I	RNF145	LAMTOR3	LOC102434293	mutB	wdr76
POLR3D	RNF17	LAPTM4A	LOC103165206	myh10	yrdc.L
POMC	RNF2	LASP1	LOC103171105	myos.L	zdhhc9
POMK	RNF215	LCLAT1	LOC103278210	ncam2	zfp36
POMP	RNF24	LDHA	LOC104909628	nedd1.L	zfp36l2.2.L
POP4	ROR2	LDHB	LOC104910179	neurl1aa	zgc:158343
PPAT	RP24-297H17.3	LGALS12	LOC104910459	niban2a	zmp:0000001301
PPIE	RTKN	LGALSL	LOC105749073	notum	znf142
PPIG	RTP3	LGMN	LOC109371050	nsdhl.L	znf84-like
PPIL3	RUBCNL	LH	LOC114814709	nsun7.L
PPIL4	Rab37	LHX4	LOC116412424	ntf3
PPP1R16A	Rab6a	LIAS	LOC394897	ocel1.2
PPP1R35	Rassf5	LIMD2	LOC397792	otop1
PPP2CA	Reck	LIN7A	LOC398470	ovol2
PRDM6	Relb	LLGL1	LOC398610	pank3
PRDM7	Rhbdl3	LMAN2	LOC416263	panx2
PRDX1	Rhot1	LMO1	LOC419333	pcbp2
PRDX3	Rspry1	LNX1	LOC421740	pcdh8l
PRIM2	Rtp3	LOC100005008	LOC421965	pcdhac2
PRKAG1	Rundc3a	LOC100012717	LOC443577	pgi
PRPF38A	Rxra	LOC100017693	LOC443703	pgk
PRRG3	SALL4	LOC100024874	LOC446934	phlda2
PRSS23	SATB1	LOC100027341	LOC494811	phox2a
PSAT1	SCARA3	LOC100029587	LOC495149	phox2a.S
PSIP1	SCN3A	LOC100031012	LOC496630	pknox2
PSMA6	SCN4A	LOC100036600	LOC511161	pla2g10
PSMA7	SCN5A	LOC100036613	LOC535479	pla2g12b
PSMC6	SCYL2	LOC100036778	LOC548386	plekha4
PSMD14	SDK1	LOC100036898	LOC548390	pmela
PSMD7	SEH1L	LOC100036924	LOC564731	pnpla6
PSMD9	SERINC1	LOC100037028	LOC594870	pol
PSRC1	SERPINI2	LOC100037030	LOC733364	polA
PTGES3L	SESN2	LOC100037100	LOC772096	porR
PTGR2	SETD7	LOC100037142	LOC779045	pou3f1-b
PTH2R	SF3B2	LOC100049770	LOC779447	ppfibp2b
PTPM1	SFTPD	LOC100052505	LOC779471	ppox.L
PTRHD1	SGSM2	LOC100079565	LOC779473	ppp1r18
PUS1	SH3BP1	LOC100082932	LOC779498	ppp3cc
PUS3	SH3KBP1	LOC100084118	LOC779565	prdm14
PWP1	SH3YL1	LOC100101311	LOC779599	prf1
PXMP4	SHB	LOC100125110	LOC779602	prom1.L
Pafah1b2	SHOC1	LOC100126638	LOC790875	prrg2
Pars2	SHROOM4	LOC100127256	LOC797048	prss3.S
Pdx2	SIGLEC1	LOC100127631	LOXHD1	ptger3.L
Pdzd11	SINV_03325	LOC100127672	LPAR4	ptger4
Per	SINV_09282	LOC100127843	LPAR5	ptprk
Pgm1	SIX4	LOC100127866	LPIN3	pyrG
Phf5a	SLC13A1	LOC100135148	LPL	qtrt1
Polr3c	SLC15A4	LOC100135188	LRFN5	rasa2
Porcn	SLC16A3	LOC100144926	LRG1	rbp4
Ppl	SLC22A15	LOC100145065	LRIF1	ren
Ppp1r14c	SLC25A12	LOC100145237	LRP10	resA
Prdm9	SLC25A48	LOC100145355	LRRC17	rhagl
Psmc3	SLC2A2	LOC100145428	LRRC20	rhebl1
QRSL1	SLC31A2	LOC100145528	LRRC57	rhobtb4
QSER1	SLC34A1	LOC100145606	LRRC75A	rhpn2
QccE-10352	SLC35B2	LOC100145765	LRRD1	rilp.S
RAB36	SLC35F2	LOC100158502	LRRIQ1	rilpl1
RAB42	SLC38A10	LOC100158538	LRRN1	ripor2
RAB7A	SLC38A4	LOC100158627	LReO_3	ripply1
RABEPK	SLC39A14	LOC100190416	LSM11	rnr
RAN	SLC39A8	LOC100359539	LSM7	schip1
RAP1B	SLC40A1	LOC100475860	LYG	scrt1a
RARRES1	SLC47A1	LOC100477257	LYPLAL1	sema3ga
RBBP5	SLC4A9	LOC100489408	LYRM4	sema4c
RBM41	SLC5A1	LOC100495359	LYVE1	sh2d4a
RCHY1	SLC7A6OS	LOC100496487	Lacal_0336	shank3a
RCJMB04_12a18	SLITRK2	LOC100538374	Lar	shisa1
RCJMB04_14f19	SMAD6	LOC100539503	Lat	shpk
RCJMB04_17g4	SMNDC1	LOC100540942	Lbh	si:ch211-153b23.7
RCJMB04_19i4	SMOC2	LOC100542633	Lrch2	si:ch211-250n8.1
RCJMB04_24j13	SNAP25	LOC100543675	Lrp8	si:dkey-88n24.9
RCJMB04_27p20	SNORC	LOC100549612	Lrrc26	si:dkey-9i23.5
RCJMB04_2m7	SNTN	LOC100551093	Lrrc39	slc16a5
RCJMB04_9o18	SNX18	LOC100554488	Lypd2	slc22a6-a
RCN1	SNX20	LOC100555397	MAD2L1BP	slc26a4
RETN	SNX27	LOC100556109	MADCAM1	slc27a6.L
RGD1308430	SOAT2	LOC100558593	MAFK	slc6a14.1
RGMA	SOX9	LOC100562923	MAMDC4	slc7a4
RGS19	SPAG9	LOC100563155	MAML1	slmap
RHOF	SPATS2L	LOC100566411	MAP2	smyhc1
RHOH	SPDEF	LOC100916236	MAP2K1	sox11-a
RIC3	SPEF1	LOC100927276	MAP2K6	sox12
RM53	SPTBN4	LOC100931218	MAP3K14	sox7
RMI1	SPTLC2	LOC101748744	MAP3K20	spata18
RMND1	SRRL	LOC101750690	MAP3K8	spib
RND1	SSTR5	LOC104913409	MAPK8	spop
RNF113A	STARD3	LOC104914146	MAPRE3	spry3
RNF13	STC1	LOC105749541	MAST2	spryd3.L
RP11-479E16.1	STK11IP	LOC110438156	MBNL3	sptan1
RPF2	STK19	LOC113053971	MCEE	spty2d1
RPL10A	STK3	LOC114977882	MCHR1	srl
RPL10L	STK31	LOC116406636	MCU	ssuh2
RPL11	STK33	LOC367515	MDA5	st8sia5
RPL12	SUFU	LOC397839	MDM1	stac3
RPL13	SUN3	LOC398543	MDM4	sult1b1
RPL17	SWAP70	LOC398558	MECOM	sult6b1.6
RPL18A	SYAP1	LOC414599	MECR	svila
RPL19	SYN2	LOC420992	MEF2A	syt12
RPL21	SYNE1	LOC443584	METTL21A	tbxas1.L
RPL23	SYNGR3	LOC443585	METTL22	tcap
RPL23A	SYNJ2BP	LOC443604	MFAP5	thdl17
RPL26	SYT4	LOC443706	MFNG	tmem182
RPL27	Sall4	LOC443718	MFSD1	tmem44
RPL30	Sar1b	LOC445858	MGAT3	tnfaip8l2
RPL32	Scn2b	LOC446940	MGC115040	tnikb
RPL34	Scube1	LOC494636	MGC115312	tnrc4
RPL36A	Sdc1	LOC495071	MGC130623	traf3ip3.L
RPL38	Sec23ip	LOC495229	MGC147490	trex4
RPL5	Sec24AB	LOC495463	MGC79993	trhde.2
RPN1	Selenoi	LOC495950	MGC86547	trim36
RPS10	She	LOC496066	MICAL3	trpa1
RPS11	Slc12a1	LOC496075	MIER1	trpc2
RPS12	Slc47a2	LOC496142	MIER3	tstd2
RPS14	Slc5a10	LOC496242	MILR1	ttc13
RPS15	Slc6a14	LOC496342	MKLN1	ttc29
RPS16	Slc7a10	LOC511161	MLH3	ttll6
RPS17	Slc9a8	LOC526163	MLN	ttyh1-a
RPS19	Slit2	LOC534247	MMP20	ucma
RPS24	Slitrk6	LOC548705	MMP3/10b	ugdhl
RPS4	Smim32	LOC549927	MMRN2	ugt3a2
RPS5	Sntb1	LOC553397	MOB1B	v1g127814
RPUSD1	Socs7	LOC566907	MOCOS	v1g148052
RRP1B	Stab1	LOC733253	MORN4	v1g165696
RS8	Stag2	LOC733269	MOSPD2	v1g175144
RSPO2	Stau1	LOC733394	MPO	v1g179295
RT26	Stim2	LOC733400	MPP4	v1g188080
RTN2	Stxbp6	LOC733408	MPPED2	v1g20036
RWDD3	Suco	LOC733436	MPZ	v1g208272
RX1	Sugp2	LOC733735	MRF-4	v1g208380
Rab27a	TADA1	LOC734159	MSLN	v1g210909
Racgap1	TAFA2	LOC734172	MTF1	v1g216923
Rbbp7	TAX1BP1	LOC779076	MTMR2	v1g221532
Rbp7	TBC1D10A	LOC779090	MTMR3	v1g222098
Rheb	TBC1D23	LOC780759	MUC3B	v1g228715
Rnf126	TBC1D5	LOXL1	MUC4	v1g240062
Rnf227	TBC1D9B	LRRC32	MXRA5	v1g242402
Rpp30	TCAIM	LRRC38	MYH11	v1g59988
Rwdd1	TCERG1	LRRC42	MYH2	v1g60050
S100A10	TCF1	LRRC7	MYH3	v1g61545
S100A11	TEN1	LRRN4CL	MYH7	v1g62874
SALL3	TES	LRRTM3	MYLK2	v1g82242
SAM50	TFAP2C	LReO_3	MYLK3	v1g91031
SAP30BP	TFCP2	LSAT_5X137621	MYO1B	v1g96946
SC5D	TFEC	LSM12	MYO1H	vax1-a
SCO1	TGFB2	LSM3	MYO7A	vent1
SCX	TGFB3	LSM7	MYOG	vgll1.S
SDR39U1	TGM2	LST8	MYOT	vp1
SEC63	TGas115g12.1-001	LTBP1	MYOZ2	wdr73-prov
SEMA4F	TJAP1	LTBR	MYST4	wnt9b
SENP8	TLE4	LUC7L3	MYT1L	zdhhc15
SEPTIN2	TLL2	LXN	Mael	zgc:153012
SERPINB1	TLR7	LXRa	Map1b	zgc:153157
SERPINB6	TM9SF2	LY6D	Map3k7	zgc:162509
SET	TMCO3	LYAR	Mas1	zgc:162928
SGF29	TMEM127	LYRM1	Mcf2	zgc:193801
SH3BP2	TMEM154	LZIC	Mdn1	znfx1
SI	TMEM59	Large2	Med1	zp4.S
SIGLEC16	TMEM72	Lpo	Mertk
SINV_03969	TMOD1	Lrrcc1	Micu3
SIPA1	TMT1	M1AP	Miga1
SIVA1	TNC	MACROH2A1	Mindy4
SKA2P1	TNFRSF9	MAD2L1	Mmel1
SLBP	TNFSF11	MAK16	Mpzl3
SLC13A3	TNFSF9	MANF	MyHC
SLC18A3	TNIP1	MANSC4	Myh3
SLC25A19	TNMD	MAOA	Myh6
SLC25A33	TNeu022l11.1-001	MAPK8	Mylk3
SLC25A6	TOGARAM1	MATN2	Myo18a
SLC43A2	TOM1	MAX	Myo5b
SLC4A3	TPC1	MA_r131_jsmE7C4r	Mypop
SLC51AL	TPO	MBD2	N4BP3
SLC6A14	TPRG1L	MCAT	NAV2
SLC7A3	TPRN	MCOLN3	NBN
SLF1	TRAF1	MCUB	NCALD
SLIRP	TRAF2	MDFI	NCF2
SLK	TRIADDRAFT_21320	MDH1	NCK2
SMCT1	TRIM39	MDH2	NCKAP5
SMYD1	TRIM7.2	MED15	NCOA3
SNF8	TRIP10	MED19	NCOA6
SNRNP35	TRIP4	MED21	NCX
SNRNP70	TRPC5	MED27	NCoA1
SNRPA1	TRPC7	MED7	NECAB1
SNRPB2	TRPM2	MEGF11	NETO1
SNRPD3	TRPM7	MESD	NEUROD1
SNRPN	TSHB	MET	NFKB2
SOCS1	TSPAN32	METRN	NFKBIZ
SOD2	TTC36	METTL15P1	NGAP
SP6	TTC7B	METTL6	NGFR
SPATA6L	TTC8	MFGE8	NHLH2
SPATC1	TTHERM_00014930	MFSD14A	NINJ2
SPC18	TUBD1	MFSD5	NIPAL2
SPCS1	TUSC2	MGC108470	NIPBL
SPEN	TXLNA	MGC115312	NKX2-1
SPP2	TYPH	MGC130936	NKX6-2
SPRY1	Taok1	MGC157372	NMNAT3
SRSF11	Tbc1d10b	MGC76278	NNMT
SRXN1	Tbk1	MGC83663	NOL8
SSBP1	TcasGA2_TC002657	MGC85216	NOX5
SSR1	TcasGA2_TC004209	MICU1	NPHP1
SSR4	Tek	MIF4GD	NPHS2
SSU72	Tenm1	MIS18A	NPNT
ST8SIA2	Tll1	MIS18BP1	NPY
STAC2	Tmed4	MLLT1	NR5A2
STARD10	Tmpo	MLPH	NRAP
STK24	Tnrc6c	MMP2	NRIP2
STK3	Tox	MMP3/10a	NS
STMN3	TribSPI	MNAT1	NSA2
STOX2	Trpv6	MNT	NSUN5
STX5	Ttc39a	MOB3B	NT5C2
STXBP3	Tyr	MOCOS	NTN3
STYX	UBE2O	MOCS2	NUFIP2
SUDS3	UBL3	MOES	NUP43
SUPT3H	UIMC1	MPHOSPH10	NWD1
SURF2	ULK2	MR1	NXPE1
SYN2	UMOD	MRI1	Nbeal2
SYN3	UNC119B	MRPL13	Nbr1
SYNC	UNC45A	MRPL14	Ncoa3
SYNCRIP	USF1	MRPL16	Nfe2l1
SYNPO	USH2A	MRPL32	Nhs
SYT14	USP15	MRPL37	Npw
SYT16	USP20	MRPL38	Nsmf
Sarnp	USP38	MRPL39	Nup210l
Sav1	USPL1	MRPL42	Nxpe3
Sh3bgrl2	Usp48	MRPL48	OAS*B
Shisa3	V2AVTR	MRPL49	OLFML2A
Slc25a3	VAMP8	MRPL9	ONECUT2
Slc28a2b	VASH1	MRPS17	OPN5
Slc6a5	VGLL4	MRPS22	OPTC
Slin_0207	VIP	MRPS27	ORF2
Slitrk3	VIPR2	MRPS35	ORF2p
Slu7	VPS41	MTCH2	OTOGL
Snx2	VTI1A	MTFR1L	OTP
Snx9	Vwc2	MTG2	OTUD6B
Spire2	WARS1	MTRES1	OXSM
Spns2	WASL	MTRF1L	Ogfr
Stk32a	WDR11	MTTPL	Olfml2a
Supt7l	WDR44	MTX2	OsI_06386
Suv39h1	WDR86	MTX3	OsI_24319
Syt11	WNK1	MUC4	Osbpl7
Sytl3	WNT8B	MXRA8	Otx5
TAF11	WT1	MYC	P450
TAF12	Wnt2b	MYCBP	PABG_07599
TAF13	Wnt5b	MYCL	PAC1
TAGLN	Wsb1	MYDGF	PAFAH1B1
TAL2	XB5727110	MYF-5	PAG1
TAS1R3	XB5734924	MYL6	PALLD
TBC1D22B	XB5812047	MYO10L	PALMD
TBC1D9B	XB5957220	MYO1B	PANDA_000562
TBP	XB5962421	MYO5B	PANDA_001021
TBPL1	XIRP1	MYRIP	PANDA_001049
TCEA1	XPO7	MYST1	PANDA_001245
TEDC1	XYLT2	MYST4	PANDA_001718
TEKT4	YD008	MYT1L	PANDA_002121
TERF1	ZBTB43	Mastl	PANDA_002384
TESK1	ZBTB45	Mbip	PANDA_002567
TFCP2	ZBTB5	Mblac2	PANDA_003172
TG	ZC3HDC1	Mcf2	PANDA_003671
TGIF1	ZDHHC13	Mea1	PANDA_003876
TGM3	ZNF106	Mettl2b	PANDA_003924
TGM6	ZNF143	Mff	PANDA_004022
THAP4	ZNF157	Mlc1	PANDA_004106
THAP5	ZNF165	Mrgprh	PANDA_004384
THOC7	ZNF22	Mrpl47	PANDA_004590
TIMM50	ZNF24	Mrps18c	PANDA_004631
TIMP1	ZNF282	Msx-1	PANDA_004702
TK1	ZNF383	Mybbp1a	PANDA_005540
TKFC	ZNF385B	Mybl1	PANDA_005874
TLR7	ZNF397	N4BP2L2	PANDA_005890
TM2D3	ZNF408	NAA80	PANDA_005974
TM6SF1	ZNF410	NAP1L1	PANDA_006414
TMC3	ZNF418	NARF	PANDA_006772
TMCO4	ZNF430	NARS2	PANDA_007001
TMCO6	ZNF569	NCAM1	PANDA_007102
TMEFF2	ZNF598	NCBP3	PANDA_007378
TMEM120B	ZNF622	NCDN	PANDA_007379
TMEM145	ZNF730	NCKIPSD	PANDA_007456
TMEM198	ZNF750	NDFIP2	PANDA_007854
TMEM201	ZNF830	NDP	PANDA_008008
TMEM45A	ZP3	NDST4	PANDA_008063
TMEM88B	ZSCAN29	NDUC2	PANDA_008069
TMLHE	ZSWIM3	NDUFA12	PANDA_008481
TMPO	Zfp451	NDUFAF5	PANDA_008487
TMX2	Zfp982	NDUFAF6	PANDA_008859
TNF	Znf541	NDUFB4	PANDA_009826
TNFAIP2	Znf609	NDUFB7	PANDA_009836
TNFAIP8L1	Znf804a	NDUFB8	PANDA_010262
TNFRSF19	Znfx1	NDUFS3	PANDA_010498
TNFRSF4	a2ml	NDUFS5	PANDA_011918
TOE1	aadac	NDUFV2	PANDA_012054
TOM1L1	aamp	NDUFV3	PANDA_012117
TOMM20	abcb4	NECC1	PANDA_012380
TPRKB	abcg2	NEK11	PANDA_014007
TPST2	abcg2.L	NEK3	PANDA_015126
TPT1	abhd5.L	NEK7	PANDA_015345
TRA2B	abtb2b	NELFA	PANDA_015378
TRDMT1	acp4	NENF	PANDA_015492
TRIM39	acsbg2	NEPRO	PANDA_016171
TRIM59	acyp2	NEUROD4	PANDA_016408
TRIM7	ada	NFKBIA	PANDA_016952
TRIP13	adamts15a	NHE-1	PANDA_016959
TRMT1	adarb1	NHEJ1	PANDA_017001
TRMT10A	adra2db	NIPA2	PANDA_017039
TRMT61A	agap2	NIPAL3	PANDA_017229
TRMT61B	ahctf1	NIPSNAP1	PANDA_017343
TSG101	ahcyl2a	NIPSNAP2	PANDA_017509
TSNARE1	aip	NKIRAS1	PANDA_018032
TSR2	ak5	NKIRAS2	PANDA_018481
TTC21B	aldh18a1	NLRP12	PANDA_019617
TUBA8	aldh2.1	NME1	PANDA_019879
TUBB1	aldh4a1.L	NMI	PANDA_021216
TUBB2	alg11	NMT2	PANF
TUBGCP5	alphaxENaC	NNMT	PARP12
TWIST3	amd1	NOC4L	PATJ
TXNDC16	ankfy1	NOD1	PCBP4
TYMS	ankrd13c-a	NOL7	PCDH1
TYR	ankrd34b	NOP16	PCDH10
Tada2b	ankrd52	NOP56	PCDHAC2
Tas1r1	ankrd6	NOSTRIN	PCDHGA6
TcasGA2_TC012910	ano5b	NOXRED1	PCGF3
Tcf7l1	anpepb	NPEPL1	PCLO
Tfg	antkmt	NPL	PCMTD1
Thoc3	ap1g2	NPY7R	PCNX1
Thsd4	apaf1	NR13	PDCL3
Tirap	apoa5.L	NR2E1	PDE7A
Tmem8b	arf11l.L	NR2F1	PDLIM3
Trappc2	arhgap20	NR4A3	PDZD3
Trmt12	arl10	NR6A1	PDZRN4
Trmu	arl3	NRAS	PEA15
Ttc9c	arnt	NRDE2	PEPD
Ttn	arvcfb	NSMCE1	PER1
Txndc11	atl3	NSUN3	PFKFB3
U2AF1	atp13a2	NSUN7	PFO
U2AF2	atp1a1a.1	NT5C	PGA
U2SURP	atp2a1l	NTN4	PHC3
U2af1l4	atp2c2	NUBP2	PHLDB1
U3IP2	atp5f1a	NUCB2	PHYHIP
UBA52	atp6v0d1	NUDCD2	PHYPADRAFT_74335
UBE2E3	atp6v1g3	NUDT5	PI4KB
UBE2F	atrip.L	NUDT8	PIK3C2B
UBE2L3	atxn2	NUP37	PIK3R4
UBE2N	b3GalT2	NUP62	PIP5K1C
UBE3D	b4galt2.S	NUTF2	PIP5KL1
UBN2	bace2	NWD1	PITPNC1
UCHL1	bapxr	NXN	PITPNM3
UCHL5	bcap29	NXPE4	PIWIL2
UMPS	bcar3	NXT2	PKD2L1
URM1	bcat2	NYAP1	PKHD1L1
UROS	bckdha	Naa40	PKIA
USP14	bcl2l14	Nabp2	PKNOX1
USP50	begain	Nae1	PLAG1
UTS2	bin3	Nav1	PLBL1
Ubash3a	birc2.S	Nek10	PLCB2
Ubxn1	birc6	Nell2	PLD1
Uhrf1bp1	bmp2	Neto2	PLD5
Uqcrq	bmpr1b	Nfya	PLEC
V1AVTR	brd1b	Nkx6-3	PLEK
VASN	c1galt1a	Nle1	PLEK2
VDAC2	c2orf42	Nmdar1	PLEKHH2
VITISV_002043	cab39l.L	Nme2	PLK3
VITISV_015453	cacna2d1	Nphp4	PLPP7
VPS37A	calr	Nptn	PLPPR2
VSTM4	cand2	Nr4a2	PLS2
Vrk1	cbr1.3	Nrn1	PLVAP
WBP2	cbx4	Ntmt1	PLXDC2
WBP4	cc2d1a	Nucb2	PNBA
WBS18	ccnyl1	ODPB	PNISR
WDR12	ccr3	ODR4	PNMT
WDR4	ccsmst1	OIP5	PNRC2
WDR53	cd247	OLA1	PODXL2
WDR59	cdc40	OMD	POL
WDR89	cdh4	ORAI1	POLK
WFDC1	cdhr5.S	ORC5L	POLN
WNT4	cdkl1	ORF2p	POLR1E
Wdr62	cdx2	ORMDL2	POU4F2
XB5763442	cdyl2	OSGEPL1	POU6F2
XB5852426	cel.1.S	OSR1	PPIL1
XB5872576.L	celsr2	OSTLU_26958	PPP1R15B
XB5919979	cep44	OTOGL	PPP1R3A
XB877260	cers3.S	OTOP2	PPP1R3B
XB956263.L	cfap53	OTULINL	PPP2R2A
XELAEV_18024361mg	cfp.L	OVOL1	PPP2R2D
XELAEV_18030582mg	chOBF-1	OXCT2	PPP2R3B
XRRA1	chd4	Oran-DRA	PPP2R5D
Xrn1	chkb	OsI_23665	PPP4R1
YAF2	chmp2a	Otub2	PRELID3A
YEATS4	chmp4b	Otx2	PRICKLE1
YIF1A	cib1.L	P	PRKAA2
YLPM1	clcn3	P2RX1	PRKAG3
YWHAE	cldn7.L	P2RX4	PRKCD
YWHAH	clip1	P2RY4	PRKCZ
ZBTB8OS	cnnm2a	P2RY5	PRKG2
ZC3HC1	cntnap2	P3H3	PRPF39
ZDHHC14	cpt1b	P3H4	PRRT2
ZFAND6	creb3	P4HB	PSD4
ZHX1	crocc	PAAF1	PSTPIP1
ZKSCAN4	crot	PADI1	PTGER1
ZMAT5	crygmxl1	PAICS	PTH2R
ZMYND19	csgalnact2	PALB2	PTHLH
ZNF12	csnk1g3.L	PANDA_000641	PTK2B
ZNF143	ctdspl3	PANDA_001424	PTP4A2
ZNF165	ctnnb1.S	PANDA_001435	PTPRJ
ZNF276	ctse-a	PANDA_001570	PTS
ZNF282	cxxc4	PANDA_001611	PURB
ZNF3	cyldl	PANDA_001729	Pak2
ZNF300	cyp1a1	PANDA_001838	Parm1
ZNF32	cyp26a1	PANDA_001881	Parp12
ZNF330	cyp2a6.8	PANDA_002777	Pcdh11x
ZNF394	cyp2d6	PANDA_002805	Pcdh7
ZNF397	cyp2g1p	PANDA_003134	Pcgf6
ZNF398	cyp8b1.1	PANDA_003441	Pcyt2
ZNF414	cyp8b2	PANDA_003645	Pdp1
ZNF510	cyth3	PANDA_003921	Per3
ZNF628	dapk2a	PANDA_004301	Pfn2
ZNF665	dcaf5.L	PANDA_004347	Phep_3276
ZNF678	dclk2a	PANDA_004720	Phex
ZNF853	ddhd1.L	PANDA_005448	Phldb1
ZNHIT6	ddx3xa	PANDA_005923	Pik3cb
ZSCAN23	dennd5a	PANDA_006658	Pkp1
ZSCAN30	des	PANDA_006783	Plaur
ZYX	des.2	PANDA_006869	Plekhg5
Zbtb7c	dgat2	PANDA_006990	Pm20d2
Zfx	dlc	PANDA_007088	Pmm1
Znf638	dmxl2	PANDA_007378	Ppro_2240
aad-a	dnah10	PANDA_007392	Prdm9
aarsd1-b	dnah12	PANDA_008686	Prkaca
aatf.S	dner	PANDA_009105	Prmt8
abhd11	dok1b	PANDA_010433	Prom2
abtb1	dopey2	PANDA_010813	Prpf39
acadm	dpp4	PANDA_011298	Psmd2
acsbg2	drd5	PANDA_011316	Ptprf
actr6.L	dscc1	PANDA_011615	Ptprn2
adamts8a	dse	PANDA_011654	PwNkx-3.2
adamtsl5	dtx1.S	PANDA_011800	QKI
adk	dtx3	PANDA_012472	QSER1
adra2a	dvl1	PANDA_012591	RAB19
adrb2.L	dync1li2	PANDA_013183	RAB3GAP1
aga.L	edem1.L	PANDA_013962	RAB44
agap1	efs.L	PANDA_015234	RAB5A
agk	eif4e3	PANDA_015396	RABEP1
ak1	elapor2a	PANDA_016112	RANBP3
ak2	elk1.S	PANDA_016772	RAPGEF5
ak6.S	en2-a	PANDA_017111	RASEF
akr1c3	entpd4	PANDA_017172	RASL10B
alg9	env	PANDA_017971	RASSF10
alkbh7	epn1	PANDA_018663	RBM12
alphaTub84B	eps8l1	PANDA_018743	RBM15
ankrd13b	erap1b	PANDA_018864	RBM19
ankrd22	esyt3	PANDA_019093	RBM38
ankrd37	etaa1.L	PANDA_020191	RBM6
anln	etv3.S	PANDA_020311	RCAN1
anos1b	eurl	PANDA_020475	RCJMB04_12m8
anp32b	exoc1	PANK2	RCJMB04_16o11
anpepb	exoc3	PANK4	RCJMB04_1g11
anxa1.1.S	exoc3l2b	PAPLN	RCJMB04_5c9
anxa2-a	exoc4	PAPOLG	RCOR2
anxa4.L	exoc5	PAQR3	RCVRN
anxa9.L	exoc8	PAQR9	RD3
ap4m1	faah.1.S	PARP9	RDX
apex1	fam162a.L	PARVA	REEP2
aqp2.S	fam166b	PAX3	RELT
arg2-a	fam199x	PBDC1	RETSAT
arhgap11a.1	fam222a	PBK	RFC5
arhgef39	fcho1	PCBD2	RFESD
arl6ip1.S	fgf19	PCDH12	RGMB
arpc5	fhip2a	PCDHGA6	RGS13
art1.L	fkbp8	PCDHGC4	RGS20
atad1a	flrt3	PCGF2	RGS4
atad3	fmo1	PCNT	RHBDF1
atf4	fndc7rs4	PCOLCE2	RIMS4
atf6b	foxq2	PDAP1	RLIM
atg9a	foxred2	PDCD2	RMI1
atp13a2	fry.L	PDCD2L	RNF14
atp5f1c.L	gag	PDE9A2	RNF145
atp5po	gata2	PDGFD	RNF165
aurkaip1.S	gata5-a	PDIA3	RNF17
aurkb-a	gene	PDIA6	RNF186
b3galnt2	gid4	PDK2	RNF215
b4galt5	gig2p	PDLIM4	RNF224
banf1-b	gipc3	PDLIM5	RNF43
baz1b	gja4	PDLIM7	ROPN1
bckdhb.S	glul	PDSS1	RP24-297H17.3
bcl11a.L	glul-prov	PDZD9	RPL35
bet1.L	gna14	PDZK1IP1	RPS7
betaTub56D	golm1	PEAK1	RRAS2
bgn	gpc6a	PEF1	RTL1
bola1	grb10	PEPD	RUTBC1
borcs6	gria3a	PERP	RUVBL1
brip1	gse1.S	PEX13	Rab15
brix1	gsna	PEX14	Rab22a
bud23.L	gtf3c5	PEX16	Rab26
c11orf65	gtpbp1l	PEX7	Rab6a
c1qbp	gyg2	PFD6	Ranbp6
c2cd4a	hadhab	PFDN1	Rap1gap
c2orf50	hagh	PFN4	Rapgef1
cNFI-C	hal	PGAP4	Rasip1
ca2	hectd1	PGLS	Rassf5
cacnb3	hipk3	PGM1a|PGM1b	Rbp7
calhm2	hkdc1	PGM2L1	Rfx6
camkk1.S	hnf4b.S	PGM3	Rgs10
capn5a	hps4.L	PGPEP1	Rhbdl3
capsl	hps5	PGRMC2	Rps6ka6
cartpt.L	hspa1a	PHB2	Rspry1
cblb	hyal2	PHYPADRAFT_134247	Rtp3
cbll1.L	ifn4	PI16	Rusc2
cbx1.S	ifrd2	PI23P_01947	Ryr2
cbx3.L	igf2bp3-a	PI4K2B	S226A
cbx5	igf2bp3-b	PIGQ	SAE1
cbx8.L	inf2	PIGT	SALL4
ccdc124-b	inpp4a	PIK3R3	SAMD12
ccdc15	ints6	PIM1	SATB1
ccdc28b.L	ipo8	PIN1	SCAF4
ccdc3l	irf6	PLA2R1	SCN4A
ccdc40	irs1	PLAU	SCN4B
ccdc69-a	itch	PLCHB	SDK1
ccdc77	itfg1	PLCXD1	SELE
ccdc81	itih6	PLEKHA2	SELMODRAFT_440026
ccn1.S	itln2	PLEKHA3	SELPLG
ccn5	jak2	PLEKHF1	SERINC1
ccnb2	kank4	PLEKHM3	SESN2
ccnb3	kcnj8	PLEKHO1	SETD3
cd151	kcnk18	PLGRKT	SETD7
cdc16	klhl13	PLPP3	SGK2
cdc25-1-b	kmo	PLXNA3	SGMS2
cdc25a	kmt2d	PMEPA1	SGSM2
cdca5-b	krtcap3.L	PODNL1	SH3BP1
cdca7l	kst	POGLUT1	SH3TC2
cdh4	lats2	POLD3	SHB
cdk1-a	lck.L	POLDIP3	SHLD2
cdkn2aipnl	lcmt1	POLE4	SHOC1
cdkn2b.L	ldlrap1-b	POLG2	SHOX
cdt1	leuC	POLR2C	SHROOM3
cenpe.S	lgals9c.L	POLR2H	SHROOM4
cep57l1	lhx9	POLR2I	SIGLEC1
cep78	lig4	POLR2J	SIM1
cers1	lman1.S	POLR3D	SIM2
cfi	lmo4-a	POMK	SINV_03325
cfl2	lrp12	POMP	SINV_09160
ch25hl1.2	lrpprc	PPAT	SINV_09282
chac2	lrrc8ab	PPIC	SINV_15315
chaf1b.L	lrrtm1	PPIL3	SIX4
chchd10	lsm14	PPIL4	SLAIN2
chchd2.L	lztr1	PPP1CA	SLC13A1
chrna1b	man1b1b	PPP1R12A	SLC13A2
chrnb1	man2b2	PPP1R16A	SLC16A13
chrne	man2c1	PPP1R18	SLC22A15
churc1	map2k5	PPP1R35	SLC22A7
cisd3	marchf6.L	PPP1R8	SLC24A1
ckma	mark3b	PPP2R5B	SLC25A48
ckmt1b	masp1	PPT1	SLC35F3
cldn19.S	matn3	PRDM1	SLC40A1
clspn	mcoln1a	PRDM6	SLC46A2
clta	med26	PRDM7	SLC46A3
cnn3	med29	PRDX3	SLC47A1
coa1	mef2d	PRIM2	SLC4A9
coasy	mfge8b	PRKAG1	SLC5A1
col2a1	mgc145260	PRKG1	SLC5A12
commd1.L	mgc69466.L	PRMT3	SLC5A3
cope	mief2	PRPF38A	SLC7A6OS
cops5	mink1	PRR11	SLCO5A1
coq10b	mmp9.2.L	PRRG3	SLITRK2
cotl1	mogat2-a	PRRX2	SMARCA2
cox17	mogs	PRSS16	SMCO3
cox18	mospd3.L	PRSS23	SMG5
cox5a.S	mtmr11	PSAP	SMOC2
cox5b.1	musk	PSAT1	SMYD1
cpa1	mxd3	PSMA6	SNAP25
creld2-b	myh6.S	PSMA7	SNAP47
crp	myh9a	PSMC6	SNTB2
crt	myo10	PSMD10	SNTN
csrp3	myo1e.1	PSMD14	SNX20
cthrc1-prov	myocd	PSMD4	SNX24
ctu1	nGAP	PSMD7	SNX26
cutc.L	nacad	PSMG2	SNX27
cxcr4-b	naga	PSRC1	SON
cyb5d1	ncam2	PSTPIP2	SORBS1
cyb5r2	nceh1.S	PTGR2	SOX5
cyct	ncln.L	PTPM1	SOX9
cyp2c8.2	ncoa1	PTPN6	SP4
cyp46a1.3.L	ncoa5	PTPRQ	SPAG9
cyp51a1.L	ndrg2	PUS1	SPAM1
cyyr1	nfat5a	PUS3	SPATA1
dap3	nhlrc3	PVX_090965	SPATA13
dapl1-a	nisch	PXDC1	SPDEF
dars1	nomo3	PXK	SPEN
dctd	nr1h2	PXMP4	SPINW
dcxr	nrn1la	Pafah1b2	SPTBN4
ddhd1.L	nrxn3b	Pars2	SRGAP1
ddx31	nsun7.L	Pcdh7	SRPK3
ddx39aa	nt5dc2	Pcid2	SSTR5
dgat2l6	ntf3	Pdx2	STAG1
dhdh	ntf4	Pdzd11	STAP1
dhfr	nub1	Pgm1	STC1
dhh	nubpl	Phf13	STIP1
diras3	nudt2.L	Phf5a	STK19
dmap1	oga	Pir	STK3
dnaja3	olfm1a	Poglut2	STK31
dnajc19.L	olfm4	Polr2e	STK33
dop1a	or6t1	Polr3c	STOX2
dph1	osbp2b	Porcn	SUN2
dph2l	osbpl11	Ppp1r9b	SUN3
dscam	osbpl9	Prdm16	SYAP1
dusp22a.L	p3h1	Prdm9	SYN2
dusp5	parp10	Prkrip1	SYNE2
dync1i1	parp2	Prrx1	SYNGR3
dyrk1a.2	pc.1	Psmc3	SYNJ2BP
e2f4	pcbp2	Ptrh1	SYNPO2L
eaf2	pcdh19	QRSL1	Sall4
ebna1bp2	pcdh20	QccE-10352	Sar1b
ece2a	pcdhac2	RAB2A	Sarm1
eci1.L	pcdhga3	RAB3IL1	Scn2b
edf1	pcolce	RAB42	Scn3a
eef1b	pcsk5a	RAB43	Sdk1
eepd1	pde7a	RAB7A	Sema6d
eif2s2	pdzd7	RABEPK	Septin9
eif3k	pgi	RABL3	Sfswap
eif4e2rs1	phaf1	RAC1	She
eif5	pik3r3	RAD21	Slc12a1
eif5a.L	pip5k1ab	RAD51D	Slc24a4
elp6	pitpna	RAN	Slc30a10
emx1	pkdcc.1.S	RANBP3L	Slc9a8
endou	pla2g10	RARRES1	Slitrk6
eno	pla2g7	RASSF8	SmDia
ercc1	plbd2	RASSF9	Smtnl1
ercc6l	plcxd2	RBBP5	Smyd3
eri2	plk5	RBCK1	Socs7
esrrgr	plod1a	RBFOX3	Stag2
esyt3	plxna1	RBL2	Stard7
exosc3.L	pmela	RBM18	Stau1
exosc6	pmt	RBM41	Sugp2
f10	pnck	RCAN3	Svopl
fam136a	pol	RCJMB04_12a18	TAF4
fam32al	ppfibp2b	RCJMB04_13a9	TAFA2
fam83d-a	ppp1r3c	RCJMB04_13o18	TAP2a
fancg	ppp3cc	RCJMB04_14f19	TAX1BP1
fars2	prdm14	RCJMB04_17k14	TBC1D1
fbxo36	preb	RCJMB04_19g24	TBC1D10C
fcf1	prickle2a	RCJMB04_19i4	TBC1D24L
fdps.L	prkca	RCJMB04_23h14	TBC1D5
fen1	proc.S	RCJMB04_24j13	TBC1D9B
ffh	prom1	RCJMB04_28i17	TBX22
fgfr3	prss1.2.S	RCJMB04_7n4	TCAIM
fkbp11	prss3.S	RCJMB04_9o18	TCERG1
fkbp2	prss36	RCN1	TCF12
foxa3	prss8.S	RDH11	TCF4
foxd3-a	psen2	REEP5	TDO2
foxq1b	psmf1	RETN	TEAD3
fth1-b	ptafr	REXO2	TECTA
ftsj1	ptbp2b	RFFL	TFAP2C
fuz	ptgs1.S	RFTN1	TFDP2
fxr1.L	ptk2aa	RGD1308430	TFIIS
gadd45g.S	ptpn2	RGMA	TGas115g12.1-001
gag	pttg1ip	RGP1	THADA
gag/pol	pttg1ip2	RGS16	THRB
gamma-T1	putative	RGS19	TIFAB
gamt	pvalb.L	RGS7	TISB
gas2l1	qpctl	RHOF	TJAP1
gckr	rab28	RHOH	TLE4
gdpd1.L	rab3gap2	RIC3	TMEM100
gemin2	rab4b	RIC8B	TMEM150C
gemin8	rad17	RIN3	TMEM151B
gene	ralgds	RM02	TMEM154
gins1	rapgefl1	RNF113A	TMEM275
gins3	rasa2	RNF13	TMOD1
gipc2.S	rassf3	RNF141	TMPO
glod5	rbm28	RNF144B	TMPRSS13
glrx5.L	rcbtb1	RNF34	TMX1
glt1d1	rdh16	RP11-479E16.1	TNC
gmcl1	rere.S	RPF2	TNFRSF19
gmds	rfx1a	RPL10A	TNFRSF9
gmnn.S	rgcc	RPL10L	TNFSF11
gna13	rgn	RPL11	TNFSF9
gpkow	rhou.L	RPL12	TNIP1
gpr84.S	ric8a	RPL13	TNMD
gpt	rimbp2	RPL17	TNNC1
gpt2	ripk4	RPL18A	TNXB.B
gpx3	ripply1	RPL19	TNeu001n23.1-001
grid1	rnaset2	RPL21	TPD52L1
gsna	rnf10	RPL22	TPM4
gsr	ropn1l	RPL23	TRAK1
gstcd	rps17	RPL23A	TREM-A1
gsto2	rrp12	RPL26	TRF
gtpbp3	runx2.L	RPL30	TRH
gyg1	rwdd2b	RPL32	TRIADDRAFT_21320
gzmh	scamp3.L	RPL36A	TRIM39
haus5	scarb1	RPL5	TRIM45
hdhd1a1	sema3aa	RPN1	TRIM55
her6	sema3ga	RPS10	TRIM56
hibch	serpina1.L	RPS11	TRIM63
hint2.S	serpina3k.L	RPS12	TRIM7.1
hmbs.L	sertad1.L	RPS14	TRIM7.2
hmgb3.S	sgpp1	RPS15	TROPH
hnrnpab	sh2d4a	RPS16	TRPC5
hnrnpc	shank3a	RPS17	TRPC7
hnrnpl	shi	RPS19	TRPM2
hoga1	shisa1	RPS4	TRPM7
hormad1	si:ch211-153b23.7	RPS5	TSHB
hscb.L	si:ch211-276k2.1	RPUSD1	TSHR
hsd11b1.L	si:ch73-233f7.1	RRAGA	TSPAN10
hsd17b1	si:dkey-224e22.2	RS8	TSPAN19
hsd17b10.L	si:dkey-6n21.13	RSPH4A	TSSK6
hsd17b11.L	slc30a1	RSPH9	TST
hsd17b7	slc30a5.L	RSPO2	TT95
hsdl2	slc39a5	RSU1	TTC14
hsf2.2	slc39a9	RT26	TTC21B
hyal4	slc6a14.1	RTN1	TTHERM_00014930
hydin	smad4	RTN2	TUBA2
hypk.S	smarca5	RUSC1	TUSC2
id4	smtn	RX1	TVAG_006480
ids	snx29	Rab22a	TVAG_008030
ift27.L	sox7	Rab27a	TXLNB
igsf21a	specc1	Rab33a	TYPH
igsf9	sppl2a	Racgap1	Taf1c
il13ra2.L	sprE	Rap2a	Tbc1d10b
il1b	spty2d1	Rbbp7	Tbx1
imp4.S	st14a	Rbmx2	Tbx18
insig1	st3gal3	Relb	TcasGA2_TC002657
ipmk	stam	Rer1	TcasGA2_TC003460
irf2bp2a	strn	Rheb	TcasGA2_TC004209
iscu	stxbp1b	Rnf126	TcasGA2_TC004271
islr2	sulf2.L	Rnf227	TcasGA2_TC011914
isoc1	sult2b1.L	Rnf40	Tek
isoc2	sult5a1.L	Rpp30	Tenm1
itm2b	syde1	Rusc1	Tmem235
itpa	sypl2.S	Rwdd1	Tmem9
kansl2	tagap	S100A10	Tmigd1
kazald1.S	tank.L	S100A11	Tnc
kcnab3	tars1	S100A2	Tnrc18
kcnk6.L	tatdn3-a	S1PR1	Tnrc6c
kcnk9	tbx15	S1PR5	Tox
kcnv1	tbx20	SALF	Trim27
kctd14.S	tbx3a	SALL3	Trim58
kiaa0513	tbxas1.L	SAM50	Trpv6
kiaa0930	tent5ab	SAMD14	Ttc14
kics2	tex2	SAP30BP	Ttc22
klc3	tfcp2	SC5D	Ttc39a
klf13	tfe3.S	SCAMP2	Ttn
klhl41.L	tinf2.L	SCFD2	Tyr
knl1	tm9sf4.L	SCO1	UBE2O
krt18.1	tmed7	SCX	UBL3
krt61.L	tmem135	SDC2	UBXN10
lactb2	tmem150b-b	SDC4	UGT1A6
lap3	tmem30a.L	SDCBP	ULK2
laptm4b.L	tmem33	SDCCAG8	UMOD
larp4b	tmem38b	SEC13	UNC45A
ldlrad2	tmem59l	SEC63	URCC5
leprotl1	tmem62.S	SELENOS	USH2A
lgals1.1.L	tmem68	SELENOT	USP38
lgals3.L	tmf1.L	SEMA4F	USP41
llph	tmprss5	SENP8	USPL1
lmnb3	tmtc2	SEPTIN2	Ugt2a1
lpcat2	tnfaip1	SEPTIN8	Usp47
lrrc69	tnfaip8l3	SERPINE1	V2AVTR
lrrc9	tnk2	SERTAD2	VAPA
lrrn1	tns2a	SESN1	VASH1
lsr	tomm70	SET	VASH2
mab21L3	tp53bp2.L	SF1	VGLL4
mafB	tpcn2.L	SFRP1	VPAC1
maneal	tph1b	SGCD	VTI1A
map1lc3c.L	trim37	SGF29	Vhl
marchf5	trip6	SH2D6	WDR44
mblac1	tshz3.L	SH3BP2	WHAMM
mcm10	tspan15	SH3GLB1	WNK1
mcm6	tspan31-a	SH3GLB2	WNK3
mcph1	ttc13	SH3KBP1	WNT8B
mdr	ttc39c	SHTN1	WT1
mecp2	ttll1.S	SI	Wnt3
med4	ttll4	SIGLEC15	XB1000829.S
melk	txndc15	SIGLEC16	XB5727110
mettl1	ubash3ba	SIGMAR1	XB5760648
mettl17	ube2q2	SIL1	XB5822256
mettl23	ube3b	SINV_03969	XB5824245.L
mfsd2a.L	ubr1	SIPA1	XB5952314
mgat4c	ugcg-a	SIRT4	XB5961849
mgc75753.S	unc13d	SIVA1	XCAT2
mgc75760	unknown	SKA2P1	XELAEV_18024361mg
mgc86483.L	usp19	SLBP	XIRP1
mgmt	v1g10046	SLC10A3	XPO7
mgst3	v1g101013	SLC13A3	XYLT2
mid1ip1	v1g10113	SLC15A1	Y4629
mid1ip1a	v1g103100	SLC15A4	YD008
mis12	v1g104852	SLC16A13	YIPF7
mkrn3	v1g110219	SLC18A3	YWHAE
mmd	v1g112613	SLC20A1	Yae1
mnd1	v1g122551	SLC22A7	ZBTB22
mns1	v1g127814	SLC25A19	ZBTB26
mon1a	v1g128552	SLC25A33	ZBTB33
mpc1.S	v1g138487	SLC25A6	ZBTB39
mrlp12	v1g138669	SLC29A3	ZBTB43
mrpl1.S	v1g157705	SLC31A2	ZBTB5
mrpl15	v1g159077	SLC35C2	ZBTB7A
mrpl19	v1g159148	SLC38A7	ZC2HC1C
mrpl22	v1g159600	SLC39A13	ZC3HDC1
mrpl23.S	v1g160479	SLC43A2	ZC4H2
mrpl24	v1g161976	SLC51AL	ZCCHC2
mrpl28	v1g161999	SLC66A1	ZEB1
mrpl3.S	v1g166242	SLC6A14	ZGRF1
mrpl4	v1g167183	SLC7A3	ZMYM3
mrpl40	v1g168196	SLF1	ZNF106
mrpl46	v1g182805	SLK	ZNF135
mrpl51	v1g184858	SMAD6	ZNF143
mrpl57	v1g186367	SMCT1	ZNF157
mrps11	v1g188080	SMNDC1	ZNF165
mrps12	v1g189570	SMOC1	ZNF174
mrps16	v1g191624	SMTN	ZNF213
mrps2.S	v1g192360	SMTNL2	ZNF215
mrps36.S	v1g192816	SNAI3	ZNF217
mrps5	v1g192951	SNF8	ZNF22
mrps9	v1g20036	SNRNP40	ZNF24
mrto4.L	v1g205085	SNRNP70	ZNF251
mtap	v1g208272	SNRPA1	ZNF259
mtfp1	v1g21213	SNRPD3	ZNF280C
mthfd2.L	v1g214129	SNRPN	ZNF282
mutL	v1g215928	SNTB1	ZNF300
myl4.S	v1g216923	SNX1	ZNF34
myo15ab	v1g219293	SNX3	ZNF365
mypop	v1g222098	SOCS1	ZNF385B
naa10	v1g241098	SP6	ZNF408
naca	v1g241731	SPAG1	ZNF410
nad7	v1g242260	SPARCL1	ZNF418
nagk.L	v1g242402	SPATA1	ZNF423
nans	v1g243055	SPATA48	ZNF430
napa	v1g243194	SPATA6	ZNF438
nat8.1	v1g243273	SPATA6L	ZNF518B
nat8.7	v1g243403	SPATC1	ZNF541
naxd	v1g244876	SPC18	ZNF569
ncaph2	v1g30283	SPCS1	ZNF598
ncl.S	v1g69844	SPG21	ZNF608
ndc80	v1g81294	SPICE1	ZNF622
ndufa10	v1g82242	SPIDR	ZNF644
ndufa13.L	v1g83890	SPINT1	ZNF730
ndufa2	v1g88020	SPOCK3	ZNF750
ndufa5	v1g91031	SPP2	ZNF770
ndufa9.L	v1g94057	SRP14	ZNF774
ndufaf2	v1g96275	SRP19	ZNF830
ndufaf3	v1g96946	SRPRB	ZSWIM3
ndufaf4.S	v1g98402	SRSF11	Zbp1
ndufb6	vent1	SRXN1	Zfp451
ndufb9	vps4b	SSR1	Zfp982
neil3	wbp1l	SSR4	Znf541
neurl2	wdr48a	SSU72	Znf609
neurod2	wfs1	ST13	Znf638
newt	wnt10b	ST18	Znf804a
nfatc2ip	wnt11b	ST3GAL1	Znfx1
nfkbie	wnt7bb	ST7	a2ml
ngdn	wu:fb59d01	ST8SIA2	aadac
ngf	wwc3	STAC2	abcb4
ngrn	zbtb17	STARD10	abcg2
nhp2	zbtb7b.S	STEAP3	abhd5.L
nip7	zc2hc1a	STK3	acp4
nlk2	zc3h7ba	STKLD1	acsbg2
nme6	zfand2b.S	STMN3	acsl3
nmu-r2	zfand3	STX5	acyp2
noc2l	zfp36l2-A	STXBP3	ada
nol12	zgc:154046	STYX	adamts15a
nop53	zgc:163098	SUGP2	adra2db
nos2a	zgc:172271	SUMF1	agap2
npr2.L	zgc:174877	SUPT3H	agxt
nqo1	zgc:175280	SURF2	ahctf1
nrap	zgc:193801	SUSD4	ahcyl2a
nsdhl.L	znf385c	SYN2	ahr1b
nsep1	znf639.L	SYN3	aid
nsmce2	znf668.S	SYNC	ak1
nsun4	znf998	SYNCRIP	ak5
nthl1	zswim4.L	SYNPO	aldh3b1.L
nucks1.S		SYNPO2	aldh4a1.L
nudcd1		SYT16	aldh8a1
nudcd3.L		SYT7	alox5
nudt18		Sarnp	alphaxENaC
nuf2-a		Sav1	angptl4
numa1		Scube1	ankef1
nupr1.L		Sgsh	ankrd13c-a
ociad1		Sh3bgrl2	ankrd52
olfcq14		Skp1	ankrd6
olfml2a		Slc25a3	anos1b
orc3		Slc6a5	anpepb
orc6		Slc9a3r1	antkmt
osgep		Slc9a6	anxa1.1.S
otop1		Slin_0207	anxa11.S
ovca2		Slit2	anxa9.L
oxa1l		Slitrk3	apaf1
oxnad1		Slu7	apoa5.L
oxsr1.L		Smarce1	arhgap20
paip2b		Smim32	arhgap45
pam16-a		Snapc3	arid3a
paqr8		Snx2	arl10
parvb.S		Snx9	arl11
pcgf1		Sostdc1	arl14
pcna		Spns2	arnt
pdlim2		Srek1	aroA
pds5b		Srp72	arr
phactr1		Srpx	arrdc2.L
phb2		Srpx2	ash1
phf24		Ssr3	asmt
phgdh.S		Stab1	atg9a
phyh.S		Stambpl1	atp13a2
pibf1		Stx18	atp1a1a.1
pigb		Supt7l	atp2a1l
pigs		Syt11	atp2c2
pin4		Sytl3	atp5f1a
pinx1		TAF10	atp6v1g3
pithd1		TAF11	atxn2
pkn3		TAF13	b3GalT2
plcd4		TAF8	b3gnt5
pld3		TAGLN	b4galt2.S
pleca		TAL2	b4galt3.S
plxna1		TAMM41	bapxr
pnkd		TAS1R3	bcap29
pnp4a		TAX1BP3	bcar3
pnpla6		TBC1D15	bckdha
poglut3		TBC1D20	bcl11a.L
pol		TBC1D22B	bco2l
pola2		TBC1D9B	bcorl1
polb		TBP	begain
polr1d		TCEA1	bend3
polr2f		TCEA2	birc2.S
polr2g		TCEANC2	birc6
postnb		TCF7L2	bmp2
ppfia1		TDH	bnipl
ppp2r3c		TDRD15	bora
prc1.2.S		TEDC1	bsk146
prdx4.S		TEKT4	c1qtnf9b
prim1.S		TERF1	c4h5orf49
prkcsh.L		TESC	c5ar1
prkra-a		TEX264	ca11
prmt6		TFCP2	cab39l.L
proS		TFPI	cacna2d1
prox1		TG	cacng6
prph2l		TGFB3	cacybp.S
prr11		TGIF1	calml4
prss3.S		TGM2	camk2b1
prtfdc1		TGM6	camkk1.S
psmb3		THAP4	cand2
psmb7.S		THAP5	ccdc28b.L
psmc3ip		THAP9	cckar
psmd4		TIFA	cd247
psmg1		TIMM50	cd97
psph		TIMP1	cdc14ab
ptch2		TIMP4	cdh4
ptpn4a		TJP3	cdhr5.S
pusl1		TK1	cdk16
pxAhh		TKFC	cdkl1
pyroxd1		TLCD2	cdt1
rab32		TLR2	cdyl2
rab5d.S		TLR7	celf1
ras-dva1.L		TM180	celsr2
rassf1		TM2D3	celsr3
rbm8a		TM9SF2L	cfap45
rbmx		TMCO1	cfap53
rbp4		TMCO4	chOBF-1
rdh13.L		TMCO6	chd4
rdh14		TMED5	chef-1
rdh5		TMEDA	chit1.S
recql5		TMEM108	chmp2a
reep6		TMEM120B	chrna1b
rell1		TMEM145	chrnb1
rfc3		TMEM176B	chrnb2
rfwd3		TMEM192	chrnd
rhog.L		TMEM201	chst11
rhpn2		TMEM205	chst8
riok2		TMEM208	chx10-1
rmi2		TMEM39A	cidec
rnaseh2a		TMEM45A	ckma
rnaseh2b		TMEM59	clcnkb
rnf145l		TMEM88B	cldn7.L
rnf181		TMLHE	clip1
rnf2-b		TMOD2	clip3
rorca		TMPO	cnp
rpl13a		TMX3	cnp.L
rpl15		TNFAIP8	col28a2b
rpl3l		TNFAIP8L1	cpt1b
rpl5-b		TNFRSF11A	crot
rpl7a		TNFRSF1A	crt
rpl9		TNFRSF4	crygmxl1
rplp0.S		TNFSF12	csdc2
rpp38.S		TOE1	csgalnact2
rps2		TOM1L2	csnk1g3.L
rps20		TOMM20	csrp3
rps27a		TOR1AIP1	cst14b.1
rps3a		TP53INP1	ctdspl2-a
rps6		TPC1	ctdspl3
rpsa.S		TPM2	ctgf
rpusd2		TPM3	ctse-a
rpusd3		TPP1	ctsf
rsph1.L		TPRKB	ctsl
rsrc2		TPST2	cxcl8a.1.L
rtn4ip1		TPT1	cyldl
samd9l		TR112	cyp1a1
sars2		TRA2B	cyp26a1
sbf2		TRAF1	cyp2a6.7
sbk1l2		TRAPPC2L	cyp2b6.L
sco2		TRAPPC6B	cyp2d6
secA		TRDMT1	cyp2g1p
secDF		TRIM39	cyp8b1.1
2015-09-01		TRIM39.2	cyth3
septin12		TRIM44	dabA
serac1		TRIM59	dach2
serpine2.L		TRIM7	dapk1
serpinf1		TRIM7.2	dapk2a
sf3a2.L		TRIM74	dbn1.S
sfxn2.S		TRIP13	dbo
sh3bgrl.L		TRMT1	dcaf5.L
sh3rf1		TRMT10A	dclk2a
si:ch211-113e8.11		TRMT10B	ddx3xa
si:ch211-13f8.2		TRMT13	ddx46
si:ch211-150o23.3		TRMT2B	des
si:ch211-161h7.5		TRMT61A	des.2
si:dkey-119f1.1		TRMT61B	dhfr
si:dkeyp-121d4.3		TRPC5	dla
si:rp71-79p20.2		TRPM2	dmxl2
si:zfos-452g4.1		TSC22D2	dnah1
sike1		TSEN15	dnah12
ska1		TSG101	dqx1
ska3		TSR2	drc3
slc17a7a		TSTD2	drd5
slc22a6-b		TTC19	dscc1
slc25a20.S		TTC21B	dtx1
slc25a22l		TTC3	dusp3
slc35a2		TTI1	dvl1
slc38a4		TTPAL	dync1li2
slmap		TUBB1	ebf3a
smyhc1		TUBB2	efs.L
snai1		TUBE1	egfl6
snrnp48		TUBGCP5	ehd4
snrnp70		TWIST2	eif2b5
snrpa		TWNK	eif3m
snu13		TWSG1	ela3b
snx6		TXNDC11	elapor2a
socs2.S		TXNDC16	elfn2
sod1		TYMS	elk1.S
sparc		TYR	elmod3.S
spc-1		Tas1r1	emid1
spc24		TcasGA2_TC005116	enah
spcs2		TcasGA2_TC010690	endou-c
spcs3.L		TcasGA2_TC012910	entpd3
spdl1-a		Tcf7l1	entpd4
spout1		Tfg	epc1
srsf5		Tgfbi	epcam
srsf6		Thoc3	eps8l3
ssna1.L		Thsd4	esyt3
st8sia5		Timd4	evl
star.S		Tirap	exoc3
stoml2		Tmed9	exoc4
suclg1		Tmem123	exoc5
suco		Tmem43	f10
sult6b1l		Tmem67	f7.S
surf6		Tmem87a	faah.1.S
tacc3.L		Tmem8b	fam222a
taldo1.L		Tmem9b	fanci
tatdn1		Tmprss15	fbp2.L
tbc1d30.L		Trib1	fbxo45
tcap		Trmu	fcho1
tctn3		Ttc1	fchsd2
tex9		Ttc9c	fer
tfb1m		Twist1	ffar4
them4		Txndc11	fgf10
thoc6		Tyr	fgfrl1
thumpd1		U2AF1	fhip2a
thyn1		U2AF2	fibcd1b
timm21		U2SURP	fibin
tln2		U2af1l4	fignl2
tmem11-b		U3IP2	flrt1a
tmem147		UACA	flrt3
tmem182		UBA52	fmo1
tmem208		UBAP2L	fmo5.2
tmem255a		UBE2E1	fn1
tmem52		UBE2E3	foxc2-a
tmprss4		UBE2J1	foxj2
tmub1		UBE2L3	foxred2
tnnc2.S		UBE2N	fpr1
tomm22.L		UBE2W	frmd4a
tp53i3.S		UBE3D	frs3
tp53rk.S		UBN2	fry.L
tpm1		UBQLN4	ftsZ
trappc1.L		UBXN7	fusA
trmt6		UCHL1	fut1.S
trpv2		UCHL5	fxr1.L
tsen34		UFC1	gabrb2a
tsnare1		UGDH	gag
ttc7b.L		UMAD1	gag/pol
ttpa		UMOD	galnt16.L
twf2		UMPS	gas2l1
tysnd1		URM1	gas7.L
ube2s		UROD	gckr
ucp1		UROS	gene
ucp2		USP14	ggt1a
unc119		USP2	gid4
unc5db		UTP6	gig2j
unc93a		Ubash3a	gipc3
upf2		Ubtf	git2b
uqcc1		Ubxn1	gja4
usp39		Uhrf1bp1	gjb7.S
utp11.L		V1AVTR	gjd2
utp18.L		VAMP2	gldK
v1g106520		VASN	glra1
v1g10881		VDAC2	gltpd2
v1g111097		VEGFC	glul
v1g114762		VIP	gmpr
v1g115662		VITISV_002043	gna14
v1g127814		VITISV_015453	gne
[truncated: 1,186 more rows]

## Sheet: GO_ up in PRO vs SEN
Analysis Type:	PANTHER Overrepresentation Test (Released 20220202)
Annotation Version and Release Date:	GO Ontology database DOI: 10.5281/zenodo.6399963 Released 2022-03-22
Analyzed List:	upload_1 (Homo sapiens)
Reference List:	Homo sapiens (all genes in database)
Test Type:	FISHER
Correction:	FDR
GO biological process complete	Homo sapiens - REFLIST (20589)	upload_1 (1517)	upload_1 (expected)	upload_1 (over/under)	upload_1 (fold Enrichment)	upload_1 (raw P-value)	upload_1 (FDR)
positive regulation of DNA-directed DNA polymerase activity (GO:1900264)	13	7	0.96	+	7.31	0.000247	0.0244
regulation of DNA-directed DNA polymerase activity (GO:1900262)	13	7	0.96	+	7.31	0.000247	0.0242
formation of cytoplasmic translation initiation complex (GO:0001732)	16	8	1.18	+	6.79	0.000131	0.014
cytoplasmic translation (GO:0002181)	124	55	9.14	+	6.02	5.5e-22	3.45e-19
mitochondrial translation (GO:0032543)	108	42	7.96	+	5.28	1.66e-15	6.67e-13
cytoplasmic translational initiation (GO:0002183)	34	12	2.51	+	4.79	4.55e-05	0.00544
positive regulation of chromosome separation (GO:1905820)	29	10	2.14	+	4.68	0.000227	0.0228
ribosomal large subunit assembly (GO:0000027)	27	9	1.99	+	4.52	0.00057	0.0473
ribosomal large subunit biogenesis (GO:0042273)	72	24	5.3	+	4.52	2.12e-08	4.88e-06
mitochondrial gene expression (GO:0140053)	139	46	10.24	+	4.49	1.03e-14	3.68e-12
mitochondrial electron transport, NADH to ubiquinone (GO:0006120)	45	14	3.32	+	4.22	3.44e-05	0.00428
tRNA methylation (GO:0030488)	42	13	3.09	+	4.2	6.8e-05	0.00784
translation (GO:0006412)	377	115	27.78	+	4.14	2.75e-32	4.32e-29
NADH dehydrogenase complex assembly (GO:0010257)	60	18	4.42	+	4.07	4.18e-06	0.000623
mitochondrial respiratory chain complex I assembly (GO:0032981)	60	18	4.42	+	4.07	4.18e-06	0.000617
cytochrome complex assembly (GO:0017004)	37	11	2.73	+	4.03	0.000326	0.0308
ribosome assembly (GO:0042255)	62	18	4.57	+	3.94	6.12e-06	0.000864
peptide biosynthetic process (GO:0043043)	404	116	29.77	+	3.9	1.41e-30	1.47e-27
proton motive force-driven mitochondrial ATP synthesis (GO:0042776)	64	18	4.72	+	3.82	8.84e-06	0.00122
mitochondrial respiratory chain complex assembly (GO:0033108)	95	26	7	+	3.71	1.53e-07	3.24e-05
translational initiation (GO:0006413)	70	19	5.16	+	3.68	7.73e-06	0.00107
regulation of cell cycle checkpoint (GO:1901976)	48	13	3.54	+	3.68	0.000209	0.0216
tRNA modification (GO:0006400)	93	25	6.85	+	3.65	3.51e-07	7.14e-05
ribosomal small subunit biogenesis (GO:0042274)	74	19	5.45	+	3.48	1.51e-05	0.002
rRNA processing (GO:0006364)	220	55	16.21	+	3.39	5.02e-13	1.64e-10
ribosome biogenesis (GO:0042254)	296	74	21.81	+	3.39	4.6e-17	2.06e-14
proton motive force-driven ATP synthesis (GO:0015986)	73	18	5.38	+	3.35	3.96e-05	0.00488
negative regulation of lipid biosynthetic process (GO:0051055)	53	13	3.91	+	3.33	0.000474	0.0412
peptide metabolic process (GO:0006518)	538	130	39.64	+	3.28	5.24e-28	4.83e-25
amide biosynthetic process (GO:0043604)	520	124	38.31	+	3.24	2.66e-26	2.31e-23
tRNA processing (GO:0008033)	130	31	9.58	+	3.24	1.46e-07	3.13e-05
rRNA metabolic process (GO:0016072)	250	58	18.42	+	3.15	1.66e-12	5.32e-10
RNA modification (GO:0009451)	180	40	13.26	+	3.02	1.31e-08	3.21e-06
ribonucleoprotein complex biogenesis (GO:0022613)	429	95	31.61	+	3.01	1.65e-18	7.84e-16
mitotic sister chromatid segregation (GO:0000070)	119	26	8.77	+	2.97	5.7e-06	0.00082
tRNA metabolic process (GO:0006399)	190	41	14	+	2.93	1.77e-08	4.27e-06
ncRNA processing (GO:0034470)	404	87	29.77	+	2.92	2.03e-16	8.84e-14
regulation of peptidyl-lysine acetylation (GO:2000756)	80	17	5.89	+	2.88	0.000301	0.0287
oxidative phosphorylation (GO:0006119)	118	25	8.69	+	2.88	1.35e-05	0.00181
ATP biosynthetic process (GO:0006754)	85	18	6.26	+	2.87	0.00021	0.0215
nucleoside triphosphate biosynthetic process (GO:0009142)	114	24	8.4	+	2.86	2.18e-05	0.00285
DNA replication (GO:0006260)	219	46	16.14	+	2.85	5.05e-09	1.32e-06
DNA-templated DNA replication (GO:0006261)	153	32	11.27	+	2.84	1.14e-06	0.000201
purine nucleoside triphosphate biosynthetic process (GO:0009145)	97	20	7.15	+	2.8	0.000131	0.0141
sister chromatid segregation (GO:0000819)	146	30	10.76	+	2.79	3.32e-06	0.000526
regulation of signal transduction by p53 class mediator (GO:1901796)	103	21	7.59	+	2.77	0.000103	0.0116
aerobic respiration (GO:0009060)	158	32	11.64	+	2.75	3.36e-06	0.000526
mitochondrial ATP synthesis coupled electron transport (GO:0042775)	90	18	6.63	+	2.71	0.000384	0.0352
ATP synthesis coupled electron transport (GO:0042773)	90	18	6.63	+	2.71	0.000384	0.035
purine ribonucleoside triphosphate biosynthetic process (GO:0009206)	96	19	7.07	+	2.69	0.000301	0.0286
cellular respiration (GO:0045333)	188	37	13.85	+	2.67	7.31e-07	0.000138
ribonucleoprotein complex assembly (GO:0022618)	188	37	13.85	+	2.67	7.31e-07	0.000136
RNA methylation (GO:0001510)	92	18	6.78	+	2.66	0.000483	0.0416
nucleoside triphosphate metabolic process (GO:0009141)	140	27	10.32	+	2.62	3.36e-05	0.00422
positive regulation of histone modification (GO:0031058)	115	22	8.47	+	2.6	0.000217	0.0221
regulation of cell cycle G2/M phase transition (GO:1902749)	126	24	9.28	+	2.59	0.00011	0.0122
purine nucleoside triphosphate metabolic process (GO:0009144)	116	22	8.55	+	2.57	0.000231	0.023
purine ribonucleoside triphosphate metabolic process (GO:0009205)	111	21	8.18	+	2.57	0.000337	0.0312
non-membrane-bounded organelle assembly (GO:0140694)	312	59	22.99	+	2.57	1.29e-09	3.5e-07
ribonucleoprotein complex subunit organization (GO:0071826)	196	37	14.44	+	2.56	1.56e-06	0.000265
respiratory electron transport chain (GO:0022904)	112	21	8.25	+	2.54	0.00036	0.0331
ncRNA metabolic process (GO:0034660)	524	98	38.61	+	2.54	7.4e-15	2.7e-12
cellular amide metabolic process (GO:0043603)	803	149	59.17	+	2.52	8.91e-22	5.37e-19
chromosome segregation (GO:0007059)	286	53	21.07	+	2.52	2.5e-08	5.68e-06
nuclear chromosome segregation (GO:0098813)	229	42	16.87	+	2.49	6.69e-07	0.000128
cellular macromolecule biosynthetic process (GO:0034645)	764	140	56.29	+	2.49	4.06e-20	2.05e-17
cellular response to reactive oxygen species (GO:0034614)	117	21	8.62	+	2.44	0.000526	0.0445
liver development (GO:0001889)	123	22	9.06	+	2.43	0.000398	0.036
ribonucleoside triphosphate metabolic process (GO:0009199)	118	21	8.69	+	2.42	0.000571	0.0471
negative regulation of protein catabolic process (GO:0042177)	125	22	9.21	+	2.39	0.000472	0.0413
regulation of DNA replication (GO:0006275)	137	24	10.09	+	2.38	0.000398	0.0359
RNA processing (GO:0006396)	858	150	63.22	+	2.37	1.01e-19	4.96e-17
RNA splicing, via transesterification reactions (GO:0000375)	243	42	17.9	+	2.35	2.61e-06	0.000426
regulation of histone modification (GO:0031056)	191	33	14.07	+	2.34	4.41e-05	0.00536
mitotic nuclear division (GO:0140014)	169	29	12.45	+	2.33	0.0001	0.0113
mRNA splicing, via spliceosome (GO:0000398)	239	41	17.61	+	2.33	3.98e-06	0.000612
RNA splicing, via transesterification reactions with bulged adenosine as nucleophile (GO:0000377)	239	41	17.61	+	2.33	3.98e-06	0.000606
cellular nitrogen compound biosynthetic process (GO:0044271)	1381	234	101.75	+	2.3	3.94e-29	3.86e-26
cellular response to oxidative stress (GO:0034599)	220	36	16.21	+	2.22	4.78e-05	0.00568
energy derivation by oxidation of organic compounds (GO:0015980)	253	41	18.64	+	2.2	1.33e-05	0.00179
gene expression (GO:0010467)	2080	337	153.25	+	2.2	1.42e-39	5.55e-36
nuclear division (GO:0000280)	311	50	22.91	+	2.18	2.49e-06	0.000414
macromolecule biosynthetic process (GO:0009059)	1291	205	95.12	+	2.16	1.75e-22	1.14e-19
RNA splicing (GO:0008380)	359	57	26.45	+	2.15	6.21e-07	0.00012
organonitrogen compound biosynthetic process (GO:1901566)	1331	210	98.07	+	2.14	1.22e-22	8.32e-20
regulation of chromosome organization (GO:0033044)	250	39	18.42	+	2.12	5.15e-05	0.00607
organelle fission (GO:0048285)	336	52	24.76	+	2.1	3.62e-06	0.000562
ATP metabolic process (GO:0046034)	207	32	15.25	+	2.1	0.000262	0.0254
mitotic cell cycle process (GO:1903047)	519	80	38.24	+	2.09	9.43e-09	2.42e-06
cellular response to chemical stress (GO:0062197)	269	41	19.82	+	2.07	5.7e-05	0.00666
mitotic cell cycle (GO:0000278)	611	93	45.02	+	2.07	1.21e-09	3.32e-07
DNA recombination (GO:0006310)	240	36	17.68	+	2.04	0.00026	0.0253
regulation of protein ubiquitination (GO:0031396)	214	32	15.77	+	2.03	0.000505	0.0432
nucleic acid metabolic process (GO:0090304)	2109	315	155.39	+	2.03	7.1e-31	7.95e-28
RNA metabolic process (GO:0016070)	1442	215	106.25	+	2.02	1.61e-20	8.43e-18
nucleoside phosphate biosynthetic process (GO:1901293)	270	40	19.89	+	2.01	0.000151	0.0158
regulation of mitotic cell cycle phase transition (GO:1901990)	348	51	25.64	+	1.99	2.06e-05	0.00272
cellular nitrogen compound metabolic process (GO:0034641)	3354	491	247.12	+	1.99	4.05e-49	6.35e-45
mitochondrion organization (GO:0007005)	438	64	32.27	+	1.98	1.63e-06	0.000275
nucleotide biosynthetic process (GO:0009165)	268	39	19.75	+	1.98	0.000223	0.0226
macromolecule methylation (GO:0043414)	275	40	20.26	+	1.97	0.000173	0.0181
methylation (GO:0032259)	324	47	23.87	+	1.97	4.46e-05	0.00538
DNA metabolic process (GO:0006259)	794	115	58.5	+	1.97	1.76e-10	5.02e-08
regulation of protein modification by small protein conjugation or removal (GO:1903320)	256	37	18.86	+	1.96	0.000399	0.0358
protein-DNA complex subunit organization (GO:0071824)	250	36	18.42	+	1.95	0.000536	0.0451
positive regulation of cell cycle process (GO:0090068)	250	36	18.42	+	1.95	0.000536	0.0449
mRNA metabolic process (GO:0016071)	598	86	44.06	+	1.95	5.12e-08	1.13e-05
cell cycle process (GO:0022402)	821	118	60.49	+	1.95	1.42e-10	4.11e-08
cell division (GO:0051301)	508	73	37.43	+	1.95	4.71e-07	9.45e-05
mRNA processing (GO:0006397)	440	63	32.42	+	1.94	4.04e-06	0.000609
positive regulation of DNA metabolic process (GO:0051054)	302	43	22.25	+	1.93	0.000145	0.0153
nucleobase-containing compound metabolic process (GO:0006139)	2610	369	192.31	+	1.92	3.1e-32	4.42e-29
heterocycle metabolic process (GO:0046483)	2778	387	204.68	+	1.89	7.58e-33	1.48e-29
regulation of cell cycle phase transition (GO:1901987)	446	62	32.86	+	1.89	1.08e-05	0.00147
cellular amino acid metabolic process (GO:0006520)	281	39	20.7	+	1.88	0.000482	0.0417
cellular biosynthetic process (GO:0044249)	2255	312	166.15	+	1.88	2.81e-25	2.2e-22
biosynthetic process (GO:0009058)	2390	328	176.1	+	1.86	3.54e-26	2.92e-23
cellular aromatic compound metabolic process (GO:0006725)	2831	387	208.59	+	1.86	3.32e-31	4e-28
organic substance biosynthetic process (GO:1901576)	2325	317	171.31	+	1.85	7.68e-25	5.73e-22
response to oxidative stress (GO:0006979)	367	50	27.04	+	1.85	0.000117	0.0128
regulation of response to DNA damage stimulus (GO:2001020)	310	42	22.84	+	1.84	0.000419	0.0371
chromosome organization (GO:0051276)	942	126	69.41	+	1.82	1.81e-09	4.82e-07
organic cyclic compound metabolic process (GO:1901360)	3076	411	226.64	+	1.81	1.7e-31	2.22e-28
DNA repair (GO:0006281)	490	65	36.1	+	1.8	2.59e-05	0.00327
regulation of mitotic cell cycle (GO:0007346)	508	67	37.43	+	1.79	2.45e-05	0.00315
cell cycle (GO:0007049)	1224	161	90.18	+	1.79	2.1e-11	6.47e-09
heterocycle biosynthetic process (GO:0018130)	885	116	65.21	+	1.78	2.06e-08	4.81e-06
positive regulation of cell cycle (GO:0045787)	352	46	25.94	+	1.77	0.000592	0.0481
regulation of cell cycle process (GO:0010564)	727	95	53.57	+	1.77	4.94e-07	9.81e-05
nucleobase-containing compound biosynthetic process (GO:0034654)	813	106	59.9	+	1.77	1.14e-07	2.47e-05
regulation of DNA metabolic process (GO:0051052)	538	69	39.64	+	1.74	4.04e-05	0.00494
generation of precursor metabolites and energy (GO:0006091)	395	50	29.1	+	1.72	0.000592	0.0483
aromatic compound biosynthetic process (GO:0019438)	895	113	65.94	+	1.71	1.99e-07	4.09e-05
organic cyclic compound biosynthetic process (GO:1901362)	1023	129	75.37	+	1.71	2.88e-08	6.45e-06
regulation of cellular amide metabolic process (GO:0034248)	460	58	33.89	+	1.71	0.000278	0.0267
post-transcriptional regulation of gene expression (GO:0010608)	517	65	38.09	+	1.71	0.000117	0.0128
cellular response to DNA damage stimulus (GO:0006974)	734	92	54.08	+	1.7	4.35e-06	0.000637
small molecule biosynthetic process (GO:0044283)	433	54	31.9	+	1.69	0.00052	0.0443
organelle assembly (GO:0070925)	787	94	57.99	+	1.62	2.21e-05	0.00286
cellular component biogenesis (GO:0044085)	2630	312	193.78	+	1.61	4.56e-16	1.88e-13
organophosphate biosynthetic process (GO:0090407)	548	65	40.38	+	1.61	0.000463	0.0408
protein-containing complex organization (GO:0043933)	1410	167	103.89	+	1.61	1.1e-08	2.78e-06
protein-containing complex assembly (GO:0065003)	1254	147	92.39	+	1.59	1.83e-07	3.83e-05
regulation of cell cycle (GO:0051726)	1122	131	82.67	+	1.58	1.18e-06	0.000205
cellular macromolecule metabolic process (GO:0044260)	4236	486	312.11	+	1.56	1.07e-23	7.64e-21
nitrogen compound metabolic process (GO:0006807)	6583	744	485.04	+	1.53	3.74e-40	1.95e-36
cellular protein metabolic process (GO:0044267)	3349	377	246.75	+	1.53	2.1e-16	8.89e-14
macromolecule metabolic process (GO:0043170)	5847	657	430.81	+	1.53	1.34e-32	2.34e-29
cellular metabolic process (GO:0044237)	7138	799	525.93	+	1.52	2.41e-43	1.88e-39
primary metabolic process (GO:0044238)	7091	781	522.47	+	1.49	3.82e-39	1.2e-35
peptidyl-amino acid modification (GO:0018193)	890	98	65.58	+	1.49	0.000229	0.0229
cellular response to stress (GO:0033554)	1554	170	114.5	+	1.48	1.07e-06	0.000192
small molecule metabolic process (GO:0044281)	1616	176	119.07	+	1.48	9.91e-07	0.000183
negative regulation of protein metabolic process (GO:0051248)	1040	113	76.63	+	1.47	0.000121	0.0131
regulation of transferase activity (GO:0051338)	905	97	66.68	+	1.45	0.000538	0.0449
regulation of organelle organization (GO:0033043)	1185	127	87.31	+	1.45	7.65e-05	0.00875
organic substance metabolic process (GO:0071704)	7577	811	558.27	+	1.45	7.09e-37	1.59e-33
negative regulation of cellular protein metabolic process (GO:0032269)	972	104	71.62	+	1.45	0.000405	0.0361
cellular component assembly (GO:0022607)	2398	255	176.68	+	1.44	1.14e-08	2.83e-06
protein metabolic process (GO:0019538)	3953	420	291.26	+	1.44	1.58e-14	5.51e-12
metabolic process (GO:0008152)	8019	851	590.84	+	1.44	1.29e-38	3.37e-35
organonitrogen compound metabolic process (GO:1901564)	5000	525	368.4	+	1.43	4.25e-18	1.96e-15
organelle organization (GO:0006996)	3424	356	252.28	+	1.41	5.41e-11	1.6e-08
regulation of cellular protein metabolic process (GO:0032268)	2409	241	177.5	+	1.36	2.9e-06	0.000469
cellular component organization or biogenesis (GO:0071840)	5659	565	416.96	+	1.36	1.82e-15	7.12e-13
regulation of protein metabolic process (GO:0051246)	2577	256	189.87	+	1.35	2.51e-06	0.000414
macromolecule modification (GO:0043412)	2948	283	217.21	+	1.3	7.23e-06	0.00101
regulation of cellular component organization (GO:0051128)	2345	225	172.78	+	1.3	9.32e-05	0.0106
cellular component organization (GO:0016043)	5459	516	402.22	+	1.28	5.21e-10	1.46e-07
regulation of primary metabolic process (GO:0080090)	5847	497	430.81	+	1.15	0.000332	0.0312
cellular process (GO:0009987)	15176	1275	1118.17	+	1.14	1.23e-20	6.64e-18
biological_process (GO:0008150)	17859	1431	1315.85	+	1.09	9.25e-21	5.37e-18
cell communication (GO:0007154)	5266	304	388	-	0.78	1.07e-06	0.000191
signaling (GO:0023052)	5163	298	380.41	-	0.78	1.45e-06	0.00025
signal transduction (GO:0007165)	4820	272	355.14	-	0.77	5.77e-07	0.000113
immune system process (GO:0002376)	2375	132	174.99	-	0.75	0.000576	0.0473
system process (GO:0003008)	2049	106	150.97	-	0.7	0.000111	0.0123
cell surface receptor signaling pathway (GO:0007166)	2106	108	155.17	-	0.7	6.42e-05	0.00745
defense response (GO:0006952)	1451	70	106.91	-	0.65	0.000183	0.019
immune response (GO:0006955)	1606	72	118.33	-	0.61	5.72e-06	0.000816
cell adhesion (GO:0007155)	964	42	71.03	-	0.59	0.000333	0.0311
nervous system process (GO:0050877)	1440	61	106.1	-	0.57	2.97e-06	0.000475
sensory perception (GO:0007600)	984	36	72.5	-	0.5	4.36e-06	0.000633
adaptive immune response (GO:0002250)	652	21	48.04	-	0.44	2.55e-05	0.00325
Unclassified (UNCLASSIFIED)	2730	86	201.15	-	0.43	9.25e-21	5.18e-18
detection of stimulus (GO:0051606)	685	19	50.47	-	0.38	9.98e-07	0.000182
G protein-coupled receptor signaling pathway (GO:0007186)	1221	26	89.96	-	0.29	4.75e-15	1.77e-12
detection of stimulus involved in sensory perception (GO:0050906)	559	10	41.19	-	0.24	1.9e-08	4.51e-06
detection of chemical stimulus (GO:0009593)	526	5	38.76	-	0.13	4.65e-11	1.4e-08
detection of chemical stimulus involved in sensory perception (GO:0050907)	489	3	36.03	-	0.08	6.97e-12	2.18e-09
sensory perception of chemical stimulus (GO:0007606)	545	3	40.16	-	0.07	1.48e-13	4.93e-11
detection of chemical stimulus involved in sensory perception of smell (GO:0050911)	443	0	32.64	-	< 0.01	2.59e-14	8.81e-12
sensory perception of smell (GO:0007608)	470	0	34.63	-	< 0.01	3.36e-15	1.29e-12

## Sheet: GO_ up in SEN vs PRO
Analysis Type:	PANTHER Overrepresentation Test (Released 20220202)
Annotation Version and Release Date:	GO Ontology database DOI: 10.5281/zenodo.6399963 Released 2022-03-22
Analyzed List:	upload_1 (Homo sapiens)
Reference List:	Homo sapiens (all genes in database)
Test Type:	FISHER
Correction:	FDR
GO biological process complete	Homo sapiens - REFLIST (20589)	upload_1 (1200)	upload_1 (expected)	upload_1 (over/under)	upload_1 (fold Enrichment)	upload_1 (raw P-value)	upload_1 (FDR)
vesicle tethering involved in exocytosis (GO:0090522)	9	5	0.52	+	9.53	0.000662	0.0501
membrane fission (GO:0090148)	32	10	1.87	+	5.36	7.22e-05	0.00984
actin cytoskeleton reorganization (GO:0031532)	70	14	4.08	+	3.43	0.000186	0.0194
endosome to lysosome transport (GO:0008333)	71	14	4.14	+	3.38	0.000212	0.0216
lysosomal transport (GO:0007041)	123	23	7.17	+	3.21	4.99e-06	0.00103
positive regulation of exocytosis (GO:0045921)	86	16	5.01	+	3.19	0.00014	0.0156
regulation of lipid kinase activity (GO:0043550)	71	13	4.14	+	3.14	0.000655	0.0498
BMP signaling pathway (GO:0030509)	82	15	4.78	+	3.14	0.000262	0.0255
vacuolar transport (GO:0007034)	155	28	9.03	+	3.1	8.92e-07	0.000206
retrograde transport, endosome to Golgi (GO:0042147)	91	16	5.3	+	3.02	0.000247	0.0245
cellular response to BMP stimulus (GO:0071773)	97	16	5.65	+	2.83	0.000463	0.0392
response to BMP (GO:0071772)	97	16	5.65	+	2.83	0.000463	0.039
regulation of endothelial cell migration (GO:0010594)	169	27	9.85	+	2.74	1.05e-05	0.00185
regulation of endothelial cell proliferation (GO:0001936)	134	21	7.81	+	2.69	0.000123	0.0144
odontogenesis (GO:0042476)	123	19	7.17	+	2.65	0.000299	0.0277
multicellular organismal signaling (GO:0035637)	120	18	6.99	+	2.57	0.000582	0.0458
cytosolic transport (GO:0016482)	151	22	8.8	+	2.5	0.000272	0.026
positive regulation of cellular protein catabolic process (GO:1903364)	158	22	9.21	+	2.39	0.00042	0.037
endosomal transport (GO:0016197)	223	31	13	+	2.39	3.67e-05	0.00564
import across plasma membrane (GO:0098739)	152	21	8.86	+	2.37	0.000619	0.0475
regulation of epithelial cell migration (GO:0010632)	228	30	13.29	+	2.26	0.000147	0.016
glycerophospholipid biosynthetic process (GO:0046474)	209	27	12.18	+	2.22	0.000428	0.0375
glycerolipid biosynthetic process (GO:0045017)	229	29	13.35	+	2.17	0.000272	0.0259
positive regulation of secretion by cell (GO:1903532)	280	35	16.32	+	2.14	8.47e-05	0.0109
cell-cell adhesion via plasma-membrane adhesion molecules (GO:0098742)	264	32	15.39	+	2.08	0.000266	0.0258
phospholipid biosynthetic process (GO:0008654)	248	30	14.45	+	2.08	0.000462	0.0394
actin filament-based process (GO:0030029)	610	73	35.55	+	2.05	5.28e-08	2.12e-05
actin cytoskeleton organization (GO:0030036)	544	65	31.71	+	2.05	3.14e-07	8.78e-05
regulation of cellular protein catabolic process (GO:1903362)	261	31	15.21	+	2.04	0.000431	0.0373
positive regulation of ion transport (GO:0043270)	279	33	16.26	+	2.03	0.000372	0.0333
glycerophospholipid metabolic process (GO:0006650)	296	35	17.25	+	2.03	0.00022	0.0221
small GTPase mediated signal transduction (GO:0007264)	264	31	15.39	+	2.01	0.000679	0.05
negative regulation of protein phosphorylation (GO:0001933)	325	37	18.94	+	1.95	0.000277	0.0262
positive regulation of secretion (GO:0051047)	308	35	17.95	+	1.95	0.000456	0.0391
regulation of supramolecular fiber organization (GO:1902903)	382	43	22.26	+	1.93	0.000139	0.0157
regulation of GTPase activity (GO:0043087)	365	41	21.27	+	1.93	0.000168	0.0179
negative regulation of phosphorylation (GO:0042326)	367	41	21.39	+	1.92	0.000248	0.0243
negative regulation of phosphate metabolic process (GO:0045936)	423	47	24.65	+	1.91	8.41e-05	0.0109
negative regulation of phosphorus metabolic process (GO:0010563)	424	47	24.71	+	1.9	8.63e-05	0.0109
protein phosphorylation (GO:0006468)	722	80	42.08	+	1.9	3.26e-07	8.8e-05
regulation of cellular component biogenesis (GO:0044087)	957	105	55.78	+	1.88	4.7e-09	2.63e-06
phospholipid metabolic process (GO:0006644)	365	40	21.27	+	1.88	0.000371	0.0334
positive regulation of transport (GO:0051050)	910	98	53.04	+	1.85	3.8e-08	1.65e-05
regulation of MAPK cascade (GO:0043408)	669	71	38.99	+	1.82	5.29e-06	0.00108
regulation of anatomical structure morphogenesis (GO:0022603)	928	98	54.09	+	1.81	1.09e-07	3.49e-05
positive regulation of cellular component biogenesis (GO:0044089)	497	52	28.97	+	1.8	0.000134	0.0152
blood vessel development (GO:0001568)	508	53	29.61	+	1.79	0.000151	0.0164
vasculature development (GO:0001944)	530	55	30.89	+	1.78	0.000103	0.0124
regulation of vesicle-mediated transport (GO:0060627)	543	56	31.65	+	1.77	0.000118	0.0139
positive regulation of kinase activity (GO:0033674)	495	51	28.85	+	1.77	0.000267	0.0256
positive regulation of phosphorus metabolic process (GO:0010562)	904	93	52.69	+	1.77	5.42e-07	0.000141
positive regulation of phosphate metabolic process (GO:0045937)	904	93	52.69	+	1.77	5.42e-07	0.000139
positive regulation of protein localization (GO:1903829)	461	47	26.87	+	1.75	0.000516	0.0421
anatomical structure formation involved in morphogenesis (GO:0048646)	913	93	53.21	+	1.75	8.59e-07	0.000204
neuron projection morphogenesis (GO:0048812)	462	47	26.93	+	1.75	0.000526	0.0427
positive regulation of transferase activity (GO:0051347)	580	59	33.8	+	1.75	9.72e-05	0.0121
inorganic cation transmembrane transport (GO:0098662)	580	59	33.8	+	1.75	9.72e-05	0.012
phosphorylation (GO:0016310)	915	93	53.33	+	1.74	8.97e-07	0.000204
metal ion transport (GO:0030001)	620	63	36.14	+	1.74	5.63e-05	0.00794
morphogenesis of an epithelium (GO:0002009)	453	46	26.4	+	1.74	0.000663	0.0499
negative regulation of intracellular signal transduction (GO:1902532)	514	52	29.96	+	1.74	0.000344	0.0311
vesicle-mediated transport (GO:0016192)	1346	136	78.45	+	1.73	2.77e-09	1.97e-06
cellular response to hormone stimulus (GO:0032870)	485	49	28.27	+	1.73	0.000489	0.0408
regulation of cytoskeleton organization (GO:0051493)	535	54	31.18	+	1.73	0.00023	0.023
positive regulation of hydrolase activity (GO:0051345)	575	58	33.51	+	1.73	0.00018	0.0188
cell junction organization (GO:0034330)	487	49	28.38	+	1.73	0.000508	0.0417
neuron projection development (GO:0031175)	656	66	38.23	+	1.73	5.91e-05	0.0082
cell part morphogenesis (GO:0032990)	489	49	28.5	+	1.72	0.000531	0.0429
cell-cell adhesion (GO:0098609)	540	54	31.47	+	1.72	0.000335	0.0307
negative regulation of cell population proliferation (GO:0008285)	711	71	41.44	+	1.71	4.04e-05	0.00609
positive regulation of MAPK cascade (GO:0043410)	481	48	28.03	+	1.71	0.000677	0.05
intracellular signal transduction (GO:0035556)	1475	147	85.97	+	1.71	1.49e-09	1.23e-06
positive regulation of phosphorylation (GO:0042327)	823	82	47.97	+	1.71	9.59e-06	0.00171
epithelium development (GO:0060429)	1054	105	61.43	+	1.71	4.11e-07	0.000109
positive regulation of catalytic activity (GO:0043085)	1180	117	68.77	+	1.7	1.09e-07	3.56e-05
cell morphogenesis involved in differentiation (GO:0000904)	535	53	31.18	+	1.7	0.000449	0.0387
regulation of kinase activity (GO:0043549)	778	77	45.34	+	1.7	2.25e-05	0.00359
positive regulation of protein phosphorylation (GO:0001934)	742	73	43.25	+	1.69	4.19e-05	0.00625
regulation of phosphorus metabolic process (GO:0051174)	1403	138	81.77	+	1.69	1.07e-08	5.41e-06
regulation of phosphorylation (GO:0042325)	1255	123	73.15	+	1.68	9.01e-08	3.21e-05
cellular component morphogenesis (GO:0032989)	582	57	33.92	+	1.68	0.000387	0.0345
regulation of phosphate metabolic process (GO:0019220)	1401	137	81.66	+	1.68	1.53e-08	7.03e-06
positive regulation of protein modification process (GO:0031401)	1015	99	59.16	+	1.67	2.09e-06	0.000455
cell adhesion (GO:0007155)	964	94	56.19	+	1.67	4.4e-06	0.000919
regulation of protein phosphorylation (GO:0001932)	1108	108	64.58	+	1.67	7.49e-07	0.000181
cation transmembrane transport (GO:0098655)	648	63	37.77	+	1.67	0.000212	0.0217
lipid biosynthetic process (GO:0008610)	580	56	33.8	+	1.66	0.000536	0.0431
cell morphogenesis (GO:0000902)	686	66	39.98	+	1.65	0.000171	0.018
regulation of transferase activity (GO:0051338)	905	87	52.75	+	1.65	1.7e-05	0.0028
regulation of cell migration (GO:0030334)	918	88	53.5	+	1.64	1.91e-05	0.00309
anatomical structure morphogenesis (GO:0009653)	2185	209	127.35	+	1.64	7.94e-12	4.15e-08
regulation of protein modification process (GO:0031399)	1558	149	90.81	+	1.64	1.39e-08	6.61e-06
regulation of multicellular organismal development (GO:2000026)	1356	129	79.03	+	1.63	1.85e-07	5.37e-05
positive regulation of developmental process (GO:0051094)	1314	125	76.58	+	1.63	3.16e-07	8.69e-05
negative regulation of signal transduction (GO:0009968)	1265	120	73.73	+	1.63	6.97e-07	0.000171
tissue development (GO:0009888)	1687	160	98.32	+	1.63	6.78e-09	3.54e-06
regulation of plasma membrane bounded cell projection organization (GO:0120035)	623	59	36.31	+	1.62	0.000602	0.0469
cellular response to endogenous stimulus (GO:0071495)	1078	102	62.83	+	1.62	5.32e-06	0.00107
circulatory system development (GO:0072359)	890	84	51.87	+	1.62	5.12e-05	0.00729
inorganic ion transmembrane transport (GO:0098660)	647	61	37.71	+	1.62	0.000552	0.0441
regulation of cell motility (GO:2000145)	976	92	56.88	+	1.62	1.82e-05	0.00298
regulation of protein kinase activity (GO:0045859)	659	62	38.41	+	1.61	0.000612	0.0473
neuron development (GO:0048666)	819	77	47.73	+	1.61	0.000124	0.0144
protein transport (GO:0015031)	1159	108	67.55	+	1.6	5.84e-06	0.00114
regulation of cellular component movement (GO:0051270)	1052	98	61.31	+	1.6	1.45e-05	0.00248
negative regulation of cell communication (GO:0010648)	1364	127	79.5	+	1.6	6.89e-07	0.000174
positive regulation of molecular function (GO:0044093)	1569	146	91.45	+	1.6	1.01e-07	3.51e-05
regulation of locomotion (GO:0040012)	1021	95	59.51	+	1.6	2.65e-05	0.0042
regulation of transport (GO:0051049)	1742	162	101.53	+	1.6	1.56e-08	6.98e-06
negative regulation of signaling (GO:0023057)	1370	127	79.85	+	1.59	9.55e-07	0.000214
regulation of developmental process (GO:0050793)	2463	228	143.55	+	1.59	1.31e-11	4.09e-08
regulation of cellular component organization (GO:0051128)	2345	217	136.67	+	1.59	4.51e-11	7.06e-08
regulation of catalytic activity (GO:0050790)	2364	218	137.78	+	1.58	5.28e-11	5.91e-08
regulation of intracellular signal transduction (GO:1902531)	1704	157	99.32	+	1.58	5.09e-08	2.1e-05
animal organ morphogenesis (GO:0009887)	988	91	57.58	+	1.58	4.91e-05	0.00713
establishment of protein localization (GO:0045184)	1248	114	72.74	+	1.57	6.78e-06	0.00127
regulation of cellular catabolic process (GO:0031329)	866	79	50.47	+	1.57	0.000247	0.0243
cell-cell signaling (GO:0007267)	1055	96	61.49	+	1.56	4.69e-05	0.00688
positive regulation of cellular component organization (GO:0051130)	1047	95	61.02	+	1.56	5.85e-05	0.00819
cation transport (GO:0006812)	828	75	48.26	+	1.55	0.00043	0.0374
regulation of localization (GO:0032879)	2762	249	160.98	+	1.55	1.13e-11	4.43e-08
generation of neurons (GO:0048699)	1081	97	63	+	1.54	7.5e-05	0.0101
regulation of protein localization (GO:0032880)	847	76	49.37	+	1.54	0.000495	0.0411
phosphate-containing compound metabolic process (GO:0006796)	1854	166	108.06	+	1.54	1.17e-07	3.52e-05
phosphorus metabolic process (GO:0006793)	1878	168	109.46	+	1.53	1.04e-07	3.46e-05
neuron differentiation (GO:0030182)	1018	91	59.33	+	1.53	0.000143	0.0159
positive regulation of cellular protein metabolic process (GO:0032270)	1423	127	82.94	+	1.53	5.96e-06	0.00114
positive regulation of cell differentiation (GO:0045597)	863	77	50.3	+	1.53	0.000555	0.0442
regulation of hydrolase activity (GO:0051336)	1002	89	58.4	+	1.52	0.00022	0.0222
positive regulation of protein metabolic process (GO:0051247)	1510	133	88.01	+	1.51	6.21e-06	0.00117
plasma membrane bounded cell projection organization (GO:0120036)	1082	95	63.06	+	1.51	0.000171	0.0181
regulation of organelle organization (GO:0033043)	1185	103	69.07	+	1.49	0.000118	0.014
regulation of catabolic process (GO:0009894)	1005	87	58.57	+	1.49	0.000498	0.0411
cell development (GO:0048468)	1668	144	97.22	+	1.48	5.88e-06	0.00114
embryo development (GO:0009790)	1044	90	60.85	+	1.48	0.000483	0.0404
regulation of cell communication (GO:0010646)	3342	288	194.78	+	1.48	2.27e-11	5.09e-08
regulation of signaling (GO:0023051)	3355	289	195.54	+	1.48	1.89e-11	4.93e-08
regulation of molecular function (GO:0065009)	3079	265	179.46	+	1.48	2.41e-10	2.36e-07
cell projection organization (GO:0030030)	1131	97	65.92	+	1.47	0.000301	0.0278
regulation of cellular protein metabolic process (GO:0032268)	2409	205	140.41	+	1.46	1.03e-07	3.53e-05
positive regulation of cell communication (GO:0010647)	1693	144	98.67	+	1.46	1.39e-05	0.00242
regulation of signal transduction (GO:0009966)	2975	253	173.39	+	1.46	1.95e-09	1.53e-06
positive regulation of signaling (GO:0023056)	1698	144	98.97	+	1.46	1.45e-05	0.0025
lipid metabolic process (GO:0006629)	1215	103	70.81	+	1.45	0.000292	0.0274
movement of cell or subcellular component (GO:0006928)	1480	125	86.26	+	1.45	8.25e-05	0.0109
regulation of protein metabolic process (GO:0051246)	2577	217	150.2	+	1.44	8.83e-08	3.22e-05
protein localization (GO:0008104)	1880	158	109.57	+	1.44	8.54e-06	0.00156
regulation of multicellular organismal process (GO:0051239)	2721	227	158.59	+	1.43	8.35e-08	3.12e-05
neurogenesis (GO:0022008)	1223	102	71.28	+	1.43	0.000605	0.047
locomotion (GO:0040011)	1244	103	72.5	+	1.42	0.000673	0.0502
regulation of cell death (GO:0010941)	1631	135	95.06	+	1.42	8.55e-05	0.0109
nervous system development (GO:0007399)	2081	172	121.29	+	1.42	8.48e-06	0.00156
negative regulation of response to stimulus (GO:0048585)	1622	134	94.54	+	1.42	0.000102	0.0124
positive regulation of signal transduction (GO:0009967)	1529	126	89.12	+	1.41	0.000206	0.0213
regulation of cell population proliferation (GO:0042127)	1663	137	96.93	+	1.41	9.79e-05	0.012
regulation of cell differentiation (GO:0045595)	1568	129	91.39	+	1.41	0.000159	0.017
multicellular organism development (GO:0007275)	4129	339	240.65	+	1.41	4.95e-11	5.96e-08
intracellular transport (GO:0046907)	1343	110	78.27	+	1.41	0.000666	0.0499
animal organ development (GO:0048513)	3179	259	185.28	+	1.4	5.45e-08	2.14e-05
macromolecule localization (GO:0033036)	2302	187	134.17	+	1.39	8.65e-06	0.00156
system development (GO:0048731)	3719	301	216.76	+	1.39	4.23e-09	2.45e-06
cellular response to organic substance (GO:0071310)	2014	163	117.38	+	1.39	4.66e-05	0.00688
anatomical structure development (GO:0048856)	5029	404	293.11	+	1.38	3.4e-12	2.67e-08
transport (GO:0006810)	3800	304	221.48	+	1.37	1.11e-08	5.41e-06
cellular protein modification process (GO:0006464)	2725	218	158.82	+	1.37	3.14e-06	0.000674
protein modification process (GO:0036211)	2725	218	158.82	+	1.37	3.14e-06	0.000664
organic substance transport (GO:0071702)	1928	154	112.37	+	1.37	0.000146	0.0161
cellular response to chemical stimulus (GO:0070887)	2599	205	151.48	+	1.35	1.62e-05	0.0027
establishment of localization (GO:0051234)	3957	311	230.63	+	1.35	4.3e-08	1.82e-05
regulation of response to stimulus (GO:0048583)	4001	311	233.19	+	1.33	1.12e-07	3.45e-05
negative regulation of cellular process (GO:0048523)	4867	376	283.67	+	1.33	3.94e-09	2.37e-06
positive regulation of cellular process (GO:0048522)	5740	443	334.55	+	1.32	4.85e-11	6.92e-08
developmental process (GO:0032502)	5561	428	324.11	+	1.32	1.89e-10	1.97e-07
positive regulation of cellular metabolic process (GO:0031325)	3329	256	194.03	+	1.32	5.75e-06	0.00114
localization (GO:0051179)	5157	395	300.57	+	1.31	3.39e-09	2.31e-06
response to organic substance (GO:0010033)	2683	205	156.37	+	1.31	9.49e-05	0.0119
negative regulation of biological process (GO:0048519)	5288	403	308.2	+	1.31	3.7e-09	2.42e-06
positive regulation of biological process (GO:0048518)	6255	475	364.56	+	1.3	4.91e-11	6.41e-08
cellular localization (GO:0051641)	2260	171	131.72	+	1.3	0.000673	0.05
macromolecule modification (GO:0043412)	2948	221	171.82	+	1.29	0.000147	0.0161
cellular developmental process (GO:0048869)	3440	257	200.5	+	1.28	3.81e-05	0.00579
cell differentiation (GO:0030154)	3418	255	199.21	+	1.28	5.06e-05	0.00728
positive regulation of nitrogen compound metabolic process (GO:0051173)	3142	234	183.13	+	1.28	0.000132	0.0151
cell communication (GO:0007154)	5266	390	306.92	+	1.27	2.07e-07	5.91e-05
regulation of biological quality (GO:0065008)	3730	274	217.4	+	1.26	6.52e-05	0.00896
signaling (GO:0023052)	5163	379	300.92	+	1.26	8.72e-07	0.000204
protein metabolic process (GO:0019538)	3953	286	230.39	+	1.24	0.000127	0.0147
cellular protein metabolic process (GO:0044267)	3349	242	195.19	+	1.24	0.000568	0.045
organelle organization (GO:0006996)	3424	246	199.56	+	1.23	0.00064	0.0489
positive regulation of metabolic process (GO:0009893)	3816	274	222.41	+	1.23	0.000298	0.0278
cellular component organization (GO:0016043)	5459	388	318.17	+	1.22	1.5e-05	0.00252
signal transduction (GO:0007165)	4820	341	280.93	+	1.21	0.000104	0.0124
organonitrogen compound metabolic process (GO:1901564)	5000	353	291.42	+	1.21	8.27e-05	0.0108
cellular component organization or biogenesis (GO:0071840)	5659	397	329.83	+	1.2	3.38e-05	0.00524
multicellular organismal process (GO:0032501)	6472	447	377.21	+	1.19	3.32e-05	0.0052
regulation of cellular metabolic process (GO:0031323)	6040	417	352.03	+	1.18	8.23e-05	0.0109
cellular response to stimulus (GO:0051716)	6479	444	377.62	+	1.18	7.59e-05	0.0102
regulation of cellular process (GO:0050794)	11275	760	657.15	+	1.16	5.42e-09	2.93e-06
regulation of biological process (GO:0050789)	11735	788	683.96	+	1.15	2.56e-09	1.91e-06
primary metabolic process (GO:0044238)	7091	472	413.29	+	1.14	0.000598	0.0469
biological regulation (GO:0065007)	12469	828	726.74	+	1.14	3.9e-09	2.45e-06
cellular process (GO:0009987)	15176	1003	884.51	+	1.13	2.43e-15	3.8e-11
response to stimulus (GO:0050896)	8096	535	471.86	+	1.13	0.000337	0.0307
biological_process (GO:0008150)	17859	1115	1040.89	+	1.07	3.33e-11	6.53e-08
sensory perception (GO:0007600)	984	32	57.35	-	0.56	0.000406	0.0359
Unclassified (UNCLASSIFIED)	2730	85	159.11	-	0.53	3.33e-11	5.81e-08
detection of stimulus (GO:0051606)	685	13	39.92	-	0.33	1.79e-06	0.000395
detection of chemical stimulus (GO:0009593)	526	7	30.66	-	0.23	6.89e-07	0.000171
detection of stimulus involved in sensory perception (GO:0050906)	559	7	32.58	-	0.21	1.8e-07	5.34e-05
sensory perception of chemical stimulus (GO:0007606)	545	6	31.76	-	0.19	7.08e-08	2.71e-05
sensory perception of smell (GO:0007608)	470	4	27.39	-	0.15	1.11e-07	3.48e-05
detection of chemical stimulus involved in sensory perception (GO:0050907)	489	2	28.5	-	0.07	6.25e-10	5.44e-07
detection of chemical stimulus involved in sensory perception of smell (GO:0050911)	443	1	25.82	-	0.04	5.77e-10	5.32e-07

## Sheet: GO_ up in MT_0.25 vs PRO
Analysis Type:	PANTHER Overrepresentation Test (Released 20220202)
Annotation Version and Release Date:	GO Ontology database DOI: 10.5281/zenodo.6399963 Released 2022-03-22
Analyzed List:	upload_1 (Homo sapiens)
Reference List:	Homo sapiens (all genes in database)
Test Type:	FISHER
Correction:	FDR
GO biological process complete	Homo sapiens - REFLIST (20589)	upload_1 (1667)	upload_1 (expected)	upload_1 (over/under)	upload_1 (fold Enrichment)	upload_1 (raw P-value)	upload_1 (FDR)
regulation of neuromuscular junction development (GO:1904396)	6	5	0.49	+	10.29	0.000738	0.0438
cardiac myofibril assembly (GO:0055003)	18	8	1.46	+	5.49	0.000448	0.031
sarcomere organization (GO:0045214)	38	14	3.08	+	4.55	1.95e-05	0.0024
myofibril assembly (GO:0030239)	61	21	4.94	+	4.25	4.4e-07	0.000111
striated muscle cell development (GO:0055002)	62	21	5.02	+	4.18	5.48e-07	0.00013
lung epithelium development (GO:0060428)	30	10	2.43	+	4.12	0.000572	0.0366
cardiac muscle cell development (GO:0055013)	57	18	4.62	+	3.9	7.79e-06	0.0012
cell-substrate junction assembly (GO:0007044)	36	11	2.91	+	3.77	0.000566	0.0363
cell-substrate junction organization (GO:0150115)	37	11	3	+	3.67	0.000685	0.0416
cardiac cell development (GO:0055006)	62	18	5.02	+	3.59	2.02e-05	0.00247
musculoskeletal movement (GO:0050881)	42	12	3.4	+	3.53	0.000535	0.0353
multicellular organismal movement (GO:0050879)	42	12	3.4	+	3.53	0.000535	0.0352
cardiac muscle cell differentiation (GO:0055007)	81	22	6.56	+	3.35	6.26e-06	0.00102
muscle cell development (GO:0055001)	155	40	12.55	+	3.19	4.23e-09	1.58e-06
cardiac muscle tissue morphogenesis (GO:0055008)	59	15	4.78	+	3.14	0.000331	0.0242
cardiac muscle contraction (GO:0060048)	76	18	6.15	+	2.93	0.000188	0.0156
actomyosin structure organization (GO:0031032)	110	26	8.91	+	2.92	8.12e-06	0.00122
striated muscle contraction (GO:0006941)	107	25	8.66	+	2.89	1.42e-05	0.00192
cardiocyte differentiation (GO:0035051)	107	25	8.66	+	2.89	1.42e-05	0.00191
pancreas development (GO:0031016)	73	17	5.91	+	2.88	0.000332	0.0241
cellular component assembly involved in morphogenesis (GO:0010927)	104	24	8.42	+	2.85	2.49e-05	0.00294
muscle tissue morphogenesis (GO:0060415)	70	16	5.67	+	2.82	0.000586	0.0372
striated muscle cell differentiation (GO:0051146)	195	44	15.79	+	2.79	3.06e-08	9.78e-06
muscle organ morphogenesis (GO:0048644)	77	17	6.23	+	2.73	0.000563	0.0365
nerve development (GO:0021675)	82	18	6.64	+	2.71	0.000417	0.0294
muscle cell differentiation (GO:0042692)	256	55	20.73	+	2.65	2.62e-09	1.03e-06
neuromuscular process (GO:0050905)	141	30	11.42	+	2.63	1.19e-05	0.00167
dendrite development (GO:0016358)	111	23	8.99	+	2.56	0.000178	0.0151
endocrine system development (GO:0035270)	128	26	10.36	+	2.51	8.21e-05	0.00804
cardiac muscle tissue development (GO:0048738)	170	34	13.76	+	2.47	1.08e-05	0.00156
multicellular organismal signaling (GO:0035637)	120	24	9.72	+	2.47	0.000186	0.0155
striated muscle tissue development (GO:0014706)	175	34	14.17	+	2.4	1.62e-05	0.0021
inner ear morphogenesis (GO:0042472)	109	21	8.83	+	2.38	0.000697	0.0422
skeletal muscle organ development (GO:0060538)	137	26	11.09	+	2.34	0.00024	0.0186
muscle contraction (GO:0006936)	228	42	18.46	+	2.28	6.32e-06	0.00102
cell-matrix adhesion (GO:0007160)	133	24	10.77	+	2.23	0.000709	0.0426
calcium-mediated signaling (GO:0019722)	147	26	11.9	+	2.18	0.000666	0.0407
peptidyl-tyrosine phosphorylation (GO:0018108)	153	27	12.39	+	2.18	0.000512	0.0342
peptidyl-tyrosine modification (GO:0018212)	156	27	12.63	+	2.14	0.000621	0.0389
regulation of axonogenesis (GO:0050770)	156	27	12.63	+	2.14	0.000621	0.0388
second-messenger-mediated signaling (GO:0019932)	220	38	17.81	+	2.13	6.42e-05	0.00662
regulation of muscle system process (GO:0090257)	233	40	18.86	+	2.12	4.07e-05	0.00453
regulation of heart contraction (GO:0008016)	204	35	16.52	+	2.12	0.00016	0.014
muscle organ development (GO:0007517)	293	50	23.72	+	2.11	6.16e-06	0.00103
muscle tissue development (GO:0060537)	306	52	24.78	+	2.1	3.89e-06	0.000708
muscle system process (GO:0003012)	277	47	22.43	+	2.1	1.52e-05	0.00202
cell-substrate adhesion (GO:0031589)	189	32	15.3	+	2.09	0.000418	0.0294
muscle structure development (GO:0061061)	480	81	38.86	+	2.08	1.23e-08	4.2e-06
MAPK cascade (GO:0000165)	202	34	16.36	+	2.08	0.000246	0.0189
calcium ion homeostasis (GO:0055074)	215	36	17.41	+	2.07	0.000155	0.0137
cell fate commitment (GO:0045165)	245	41	19.84	+	2.07	5.92e-05	0.00627
actin cytoskeleton organization (GO:0030036)	544	91	44.05	+	2.07	2.22e-09	9.15e-07
actin filament-based process (GO:0030029)	610	102	49.39	+	2.07	1.79e-10	9.33e-08
cell junction assembly (GO:0034329)	266	43	21.54	+	2	7.55e-05	0.00758
anatomical structure formation involved in morphogenesis (GO:0048646)	913	142	73.92	+	1.92	4.94e-12	3.37e-09
axon development (GO:0061564)	389	60	31.5	+	1.91	1.14e-05	0.00163
cell morphogenesis involved in neuron differentiation (GO:0048667)	422	65	34.17	+	1.9	4.96e-06	0.000873
sensory organ morphogenesis (GO:0090596)	273	42	22.1	+	1.9	0.000315	0.0233
chemical synaptic transmission (GO:0007268)	402	61	32.55	+	1.87	1.54e-05	0.00203
anterograde trans-synaptic signaling (GO:0098916)	402	61	32.55	+	1.87	1.54e-05	0.00201
cell morphogenesis involved in differentiation (GO:0000904)	535	81	43.32	+	1.87	7.66e-07	0.000171
regulation of blood circulation (GO:1903522)	253	38	20.48	+	1.86	0.000717	0.0429
divalent inorganic cation homeostasis (GO:0072507)	260	39	21.05	+	1.85	0.000787	0.0464
neuron projection development (GO:0031175)	656	98	53.11	+	1.85	6.95e-08	2.14e-05
synaptic signaling (GO:0099536)	450	67	36.43	+	1.84	1.33e-05	0.00184
axonogenesis (GO:0007409)	350	52	28.34	+	1.83	0.000113	0.0103
regulation of actin filament-based process (GO:0032970)	399	59	32.31	+	1.83	4.57e-05	0.00501
cellular component morphogenesis (GO:0032989)	582	86	47.12	+	1.83	6.94e-07	0.000158
trans-synaptic signaling (GO:0099537)	420	62	34.01	+	1.82	3.27e-05	0.00369
regulation of supramolecular fiber organization (GO:1902903)	382	56	30.93	+	1.81	0.0001	0.00937
regulation of plasma membrane bounded cell projection organization (GO:0120035)	623	91	50.44	+	1.8	5.11e-07	0.000125
regulation of cell projection organization (GO:0031344)	639	93	51.74	+	1.8	4.67e-07	0.000116
heart development (GO:0007507)	538	78	43.56	+	1.79	5.51e-06	0.000939
cell junction organization (GO:0034330)	487	70	39.43	+	1.78	1.93e-05	0.0024
animal organ morphogenesis (GO:0009887)	988	142	79.99	+	1.78	8.03e-10	3.82e-07
regulation of cellular component size (GO:0032535)	363	52	29.39	+	1.77	0.000305	0.0227
regulation of nervous system development (GO:0051960)	437	62	35.38	+	1.75	9.43e-05	0.00885
supramolecular fiber organization (GO:0097435)	573	81	46.39	+	1.75	7.39e-06	0.00116
tissue morphogenesis (GO:0048729)	560	79	45.34	+	1.74	1.17e-05	0.00167
positive regulation of protein localization (GO:1903829)	461	65	37.33	+	1.74	7.1e-05	0.00718
anatomical structure morphogenesis (GO:0009653)	2185	306	176.91	+	1.73	2.19e-19	6.88e-16
circulatory system development (GO:0072359)	890	124	72.06	+	1.72	4.53e-08	1.42e-05
neuron development (GO:0048666)	819	114	66.31	+	1.72	2.14e-07	5.78e-05
regulation of cellular component biogenesis (GO:0044087)	957	133	77.48	+	1.72	1.67e-08	5.44e-06
regulation of neuron projection development (GO:0010975)	432	60	34.98	+	1.72	0.000179	0.0151
regulation of membrane potential (GO:0042391)	425	59	34.41	+	1.71	0.00022	0.0178
regulation of system process (GO:0044057)	563	78	45.58	+	1.71	2.44e-05	0.00289
neuron projection morphogenesis (GO:0048812)	462	64	37.41	+	1.71	0.000143	0.0128
regulation of cytoskeleton organization (GO:0051493)	535	74	43.32	+	1.71	4.3e-05	0.00475
cellular response to hormone stimulus (GO:0032870)	485	67	39.27	+	1.71	0.000105	0.00974
plasma membrane bounded cell projection morphogenesis (GO:0120039)	466	64	37.73	+	1.7	0.000154	0.0137
cell-cell signaling (GO:0007267)	1055	144	85.42	+	1.69	1.34e-08	4.47e-06
cell projection morphogenesis (GO:0048858)	470	64	38.05	+	1.68	0.000226	0.0178
cell development (GO:0048468)	1668	227	135.05	+	1.68	3.91e-13	3.61e-10
reproductive structure development (GO:0048608)	427	58	34.57	+	1.68	0.00044	0.0307
intracellular signal transduction (GO:0035556)	1475	200	119.42	+	1.67	1.96e-11	1.18e-08
cell morphogenesis (GO:0000902)	686	93	55.54	+	1.67	7.99e-06	0.00122
positive regulation of kinase activity (GO:0033674)	495	67	40.08	+	1.67	0.00017	0.0145
reproductive system development (GO:0061458)	430	58	34.82	+	1.67	0.000468	0.0323
chemotaxis (GO:0006935)	513	69	41.54	+	1.66	0.000159	0.014
taxis (GO:0042330)	515	69	41.7	+	1.65	0.000165	0.0143
embryonic morphogenesis (GO:0048598)	586	78	47.45	+	1.64	6.78e-05	0.0069
cell part morphogenesis (GO:0032990)	489	65	39.59	+	1.64	0.000301	0.0225
positive regulation of cellular component biogenesis (GO:0044089)	497	66	40.24	+	1.64	0.000328	0.0241
neuron differentiation (GO:0030182)	1018	135	82.42	+	1.64	1.96e-07	5.38e-05
regulation of multicellular organismal development (GO:2000026)	1356	179	109.79	+	1.63	1.77e-09	7.72e-07
cell adhesion (GO:0007155)	964	127	78.05	+	1.63	6.21e-07	0.000145
nervous system development (GO:0007399)	2081	273	168.49	+	1.62	4.73e-14	5.3e-11
generation of neurons (GO:0048699)	1081	141	87.52	+	1.61	2.3e-07	6.02e-05
protein phosphorylation (GO:0006468)	722	94	58.46	+	1.61	3.22e-05	0.00365
phosphorylation (GO:0016310)	915	119	74.08	+	1.61	2.15e-06	0.000443
cell-cell adhesion (GO:0098609)	540	70	43.72	+	1.6	0.000414	0.0295
response to growth factor (GO:0070848)	487	63	39.43	+	1.6	0.000729	0.0434
positive regulation of transferase activity (GO:0051347)	580	75	46.96	+	1.6	0.000275	0.0207
regulation of anatomical structure morphogenesis (GO:0022603)	928	120	75.14	+	1.6	2.5e-06	0.000503
tissue development (GO:0009888)	1687	218	136.59	+	1.6	1.09e-10	5.91e-08
cytoskeleton organization (GO:0007010)	1217	157	98.54	+	1.59	7.74e-08	2.29e-05
sensory organ development (GO:0007423)	574	74	46.47	+	1.59	0.000263	0.02
regulation of protein localization (GO:0032880)	847	109	68.58	+	1.59	9.94e-06	0.00148
neurogenesis (GO:0022008)	1223	157	99.02	+	1.59	1.1e-07	3.2e-05
regulation of growth (GO:0040008)	666	85	53.92	+	1.58	0.00013	0.0118
negative regulation of cell differentiation (GO:0045596)	662	84	53.6	+	1.57	0.000167	0.0143
regulation of MAPK cascade (GO:0043408)	669	84	54.17	+	1.55	0.000235	0.0183
regulation of cellular component movement (GO:0051270)	1052	132	85.18	+	1.55	3.87e-06	0.000713
system development (GO:0048731)	3719	466	301.11	+	1.55	2.64e-21	1.03e-17
epithelium development (GO:0060429)	1054	132	85.34	+	1.55	3.95e-06	0.000712
cellular response to endogenous stimulus (GO:0071495)	1078	135	87.28	+	1.55	2.92e-06	0.000564
regulation of transport (GO:0051049)	1742	218	141.04	+	1.55	1.45e-09	6.7e-07
multicellular organism development (GO:0007275)	4129	513	334.31	+	1.53	4.03e-23	6.31e-19
plasma membrane bounded cell projection organization (GO:0120036)	1082	134	87.6	+	1.53	5.21e-06	0.000907
regulation of localization (GO:0032879)	2762	342	223.63	+	1.53	2.05e-14	2.47e-11
positive regulation of protein modification process (GO:0031401)	1015	125	82.18	+	1.52	1.38e-05	0.00188
regulation of cellular localization (GO:0060341)	748	92	60.56	+	1.52	0.000225	0.0179
brain development (GO:0007420)	757	93	61.29	+	1.52	0.000242	0.0187
positive regulation of phosphorus metabolic process (GO:0010562)	904	111	73.19	+	1.52	5.24e-05	0.00563
positive regulation of phosphate metabolic process (GO:0045937)	904	111	73.19	+	1.52	5.24e-05	0.00559
embryo development (GO:0009790)	1044	128	84.53	+	1.51	1.37e-05	0.00188
cell migration (GO:0016477)	873	107	70.68	+	1.51	8.59e-05	0.00831
regulation of ion transport (GO:0043269)	687	84	55.62	+	1.51	0.000483	0.0332
regulation of developmental process (GO:0050793)	2463	301	199.42	+	1.51	5.1e-12	3.33e-09
regulation of multicellular organismal process (GO:0051239)	2721	332	220.31	+	1.51	3.18e-13	3.11e-10
regulation of cell migration (GO:0030334)	918	112	74.33	+	1.51	5.96e-05	0.00627
central nervous system development (GO:0007417)	1000	122	80.97	+	1.51	2.63e-05	0.00308
head development (GO:0060322)	804	98	65.1	+	1.51	0.000218	0.0177
animal organ development (GO:0048513)	3179	387	257.39	+	1.5	1.86e-15	2.65e-12
regulation of locomotion (GO:0040012)	1021	124	82.67	+	1.5	3.08e-05	0.00352
regulation of cell differentiation (GO:0045595)	1568	190	126.95	+	1.5	1.84e-07	5.16e-05
movement of cell or subcellular component (GO:0006928)	1480	179	119.83	+	1.49	5.33e-07	0.000129
positive regulation of transport (GO:0051050)	910	110	73.68	+	1.49	9.36e-05	0.00884
regulation of kinase activity (GO:0043549)	778	94	62.99	+	1.49	0.000373	0.0267
cellular response to oxygen-containing compound (GO:1901701)	1043	126	84.45	+	1.49	2.92e-05	0.00337
positive regulation of cell differentiation (GO:0045597)	863	104	69.87	+	1.49	0.000171	0.0145
positive regulation of phosphorylation (GO:0042327)	823	99	66.63	+	1.49	0.00026	0.0199
cell projection organization (GO:0030030)	1131	136	91.57	+	1.49	1.7e-05	0.00219
cell differentiation (GO:0030154)	3418	411	276.74	+	1.49	1.24e-15	1.94e-12
positive regulation of developmental process (GO:0051094)	1314	158	106.39	+	1.49	3.66e-06	0.000684
locomotion (GO:0040011)	1244	149	100.72	+	1.48	7.45e-06	0.00116
cellular developmental process (GO:0048869)	3440	412	278.52	+	1.48	1.92e-15	2.5e-12
positive regulation of cellular component organization (GO:0051130)	1047	125	84.77	+	1.47	6.18e-05	0.00645
tube development (GO:0035295)	864	103	69.95	+	1.47	0.000278	0.0208
negative regulation of developmental process (GO:0051093)	898	107	72.71	+	1.47	0.000222	0.0178
regulation of cell motility (GO:2000145)	976	116	79.02	+	1.47	0.000121	0.011
anatomical structure development (GO:0048856)	5029	595	407.18	+	1.46	7.75e-23	6.07e-19
regulation of cellular component organization (GO:0051128)	2345	276	189.86	+	1.45	1.71e-09	7.64e-07
response to oxygen-containing compound (GO:1901700)	1524	177	123.39	+	1.43	6.18e-06	0.00102
regulation of transferase activity (GO:0051338)	905	105	73.27	+	1.43	0.000592	0.0374
response to endogenous stimulus (GO:0009719)	1337	155	108.25	+	1.43	2.81e-05	0.00326
regulation of phosphate metabolic process (GO:0019220)	1401	162	113.43	+	1.43	1.75e-05	0.00221
regulation of phosphorus metabolic process (GO:0051174)	1403	162	113.59	+	1.43	2.17e-05	0.00262
developmental process (GO:0032502)	5561	640	450.25	+	1.42	3.84e-22	2.01e-18
positive regulation of molecular function (GO:0044093)	1569	180	127.03	+	1.42	1.01e-05	0.0015
positive regulation of multicellular organismal process (GO:0051240)	1491	170	120.72	+	1.41	2.37e-05	0.00283
regulation of cell communication (GO:0010646)	3342	380	270.59	+	1.4	3.11e-11	1.81e-08
regulation of signaling (GO:0023051)	3355	381	271.64	+	1.4	3.34e-11	1.87e-08
positive regulation of catalytic activity (GO:0043085)	1180	134	95.54	+	1.4	0.00023	0.0181
localization of cell (GO:0051674)	1032	117	83.56	+	1.4	0.000662	0.0409
cell motility (GO:0048870)	1032	117	83.56	+	1.4	0.000662	0.0407
regulation of phosphorylation (GO:0042325)	1255	142	101.61	+	1.4	0.000186	0.0155
regulation of biological quality (GO:0065008)	3730	421	302	+	1.39	3.64e-12	2.6e-09
regulation of protein phosphorylation (GO:0001932)	1108	125	89.71	+	1.39	0.000539	0.0353
phosphate-containing compound metabolic process (GO:0006796)	1854	209	150.11	+	1.39	4.67e-06	0.000832
positive regulation of transcription by RNA polymerase II (GO:0045944)	1251	141	101.29	+	1.39	0.000223	0.0179
positive regulation of cellular protein metabolic process (GO:0032270)	1423	160	115.21	+	1.39	8.7e-05	0.00837
phosphorus metabolic process (GO:0006793)	1878	211	152.05	+	1.39	5.28e-06	0.00091
regulation of intracellular signal transduction (GO:1902531)	1704	191	137.97	+	1.38	1.72e-05	0.00219
cellular response to organic substance (GO:0071310)	2014	225	163.06	+	1.38	3.06e-06	0.000577
regulation of protein modification process (GO:0031399)	1558	174	126.14	+	1.38	5.15e-05	0.00557
response to organic substance (GO:0010033)	2683	295	217.23	+	1.36	2.29e-07	6.08e-05
positive regulation of cell communication (GO:0010647)	1693	186	137.07	+	1.36	6.53e-05	0.00669
negative regulation of transcription, DNA-templated (GO:0045892)	1313	144	106.31	+	1.35	0.000548	0.0358
positive regulation of signaling (GO:0023056)	1698	186	137.48	+	1.35	8.05e-05	0.00799
negative regulation of nucleic acid-templated transcription (GO:1903507)	1315	144	106.47	+	1.35	0.000556	0.0361
negative regulation of RNA biosynthetic process (GO:1902679)	1317	144	106.63	+	1.35	0.000671	0.0409
cellular response to chemical stimulus (GO:0070887)	2599	284	210.43	+	1.35	6.41e-07	0.000148
regulation of signal transduction (GO:0009966)	2975	325	240.87	+	1.35	7.17e-08	2.16e-05
negative regulation of RNA metabolic process (GO:0051253)	1427	155	115.54	+	1.34	0.000509	0.0344
positive regulation of protein metabolic process (GO:0051247)	1510	164	122.26	+	1.34	0.000343	0.0248
negative regulation of biosynthetic process (GO:0009890)	1610	172	130.35	+	1.32	0.000504	0.0342
protein localization (GO:0008104)	1880	200	152.22	+	1.31	0.000195	0.0161
multicellular organismal process (GO:0032501)	6472	688	524.01	+	1.31	4.73e-16	1.06e-12
negative regulation of cellular biosynthetic process (GO:0031327)	1581	168	128.01	+	1.31	0.000763	0.0451
positive regulation of macromolecule biosynthetic process (GO:0010557)	1920	204	155.45	+	1.31	0.00016	0.0139
regulation of molecular function (GO:0065009)	3079	327	249.29	+	1.31	8.42e-07	0.000183
positive regulation of nucleic acid-templated transcription (GO:1903508)	1696	180	137.32	+	1.31	0.000484	0.0331
positive regulation of transcription, DNA-templated (GO:0045893)	1696	180	137.32	+	1.31	0.000484	0.033
regulation of cell population proliferation (GO:0042127)	1663	176	134.65	+	1.31	0.000609	0.0383
positive regulation of RNA biosynthetic process (GO:1902680)	1702	180	137.8	+	1.31	0.000585	0.0373
positive regulation of biosynthetic process (GO:0009891)	2062	216	166.95	+	1.29	0.000214	0.0175
positive regulation of nucleobase-containing compound metabolic process (GO:0045935)	2034	213	164.68	+	1.29	0.000233	0.0183
positive regulation of nitrogen compound metabolic process (GO:0051173)	3142	329	254.39	+	1.29	2.48e-06	0.000505
positive regulation of cellular metabolic process (GO:0031325)	3329	348	269.53	+	1.29	1.29e-06	0.000273
positive regulation of RNA metabolic process (GO:0051254)	1828	191	148.01	+	1.29	0.000629	0.0391
positive regulation of cellular process (GO:0048522)	5740	598	464.74	+	1.29	9.49e-12	5.95e-09
positive regulation of biological process (GO:0048518)	6255	649	506.44	+	1.28	1.09e-12	8.53e-10
positive regulation of cellular biosynthetic process (GO:0031328)	2024	210	163.87	+	1.28	0.000431	0.0301
regulation of catalytic activity (GO:0050790)	2364	245	191.4	+	1.28	0.000142	0.0127
macromolecule localization (GO:0033036)	2302	237	186.38	+	1.27	0.000263	0.0199
negative regulation of cellular process (GO:0048523)	4867	501	394.06	+	1.27	8.7e-09	3.03e-06
positive regulation of macromolecule metabolic process (GO:0010604)	3507	361	283.95	+	1.27	2.93e-06	0.000559
signaling (GO:0023052)	5163	531	418.03	+	1.27	2.46e-09	9.89e-07
cell communication (GO:0007154)	5266	541	426.36	+	1.27	1.82e-09	7.7e-07
cellular protein modification process (GO:0006464)	2725	279	220.63	+	1.26	8.95e-05	0.00855
protein modification process (GO:0036211)	2725	279	220.63	+	1.26	8.95e-05	0.0085
localization (GO:0051179)	5157	528	417.54	+	1.26	4.98e-09	1.81e-06
positive regulation of metabolic process (GO:0009893)	3816	389	308.96	+	1.26	2.72e-06	0.00054
negative regulation of biological process (GO:0048519)	5288	539	428.15	+	1.26	6.51e-09	2.32e-06
transport (GO:0006810)	3800	385	307.67	+	1.25	5.73e-06	0.000966
establishment of localization (GO:0051234)	3957	398	320.38	+	1.24	6.82e-06	0.00108
regulation of cellular protein metabolic process (GO:0032268)	2409	242	195.05	+	1.24	0.000828	0.0486
regulation of response to stimulus (GO:0048583)	4001	398	323.94	+	1.23	1.8e-05	0.00225
signal transduction (GO:0007165)	4820	479	390.25	+	1.23	1.45e-06	0.000303
macromolecule modification (GO:0043412)	2948	292	238.69	+	1.22	0.000521	0.0346
response to chemical (GO:0042221)	4035	397	326.7	+	1.22	5.04e-05	0.00549
cellular component organization (GO:0016043)	5459	537	441.99	+	1.21	7.7e-07	0.00017
cellular component organization or biogenesis (GO:0071840)	5659	549	458.18	+	1.2	2.74e-06	0.000536
cellular response to stimulus (GO:0051716)	6479	626	524.58	+	1.19	4.23e-07	0.000109
regulation of cellular metabolic process (GO:0031323)	6040	576	489.03	+	1.18	1.05e-05	0.00154
regulation of primary metabolic process (GO:0080090)	5847	556	473.41	+	1.17	2.14e-05	0.00261
regulation of nitrogen compound metabolic process (GO:0051171)	5689	538	460.61	+	1.17	6.27e-05	0.00651
regulation of cellular process (GO:0050794)	11275	1060	912.89	+	1.16	2.43e-12	1.81e-09
regulation of biological process (GO:0050789)	11735	1100	950.13	+	1.16	5.8e-13	5.05e-10
regulation of macromolecule metabolic process (GO:0060255)	6190	579	501.18	+	1.16	8.4e-05	0.00817
biological regulation (GO:0065007)	12469	1159	1009.56	+	1.15	2.71e-13	2.83e-10
regulation of metabolic process (GO:0019222)	6720	624	544.09	+	1.15	7.62e-05	0.0076
response to stimulus (GO:0050896)	8096	750	655.5	+	1.14	6.64e-06	0.00106
cellular process (GO:0009987)	15176	1376	1228.73	+	1.12	1.95e-16	5.09e-13
biological_process (GO:0008150)	17859	1552	1445.96	+	1.07	1.09e-15	2.13e-12
defense response to other organism (GO:0098542)	1050	52	85.01	-	0.61	0.000207	0.0169
adaptive immune response (GO:0002250)	652	29	52.79	-	0.55	0.00064	0.0396
innate immune response (GO:0045087)	827	35	66.96	-	0.52	3.89e-05	0.00436
Unclassified (UNCLASSIFIED)	2730	115	221.04	-	0.52	1.09e-15	1.89e-12
detection of stimulus (GO:0051606)	685	25	55.46	-	0.45	1.19e-05	0.00167
humoral immune response (GO:0006959)	337	10	27.29	-	0.37	0.000415	0.0294
sensory perception of chemical stimulus (GO:0007606)	545	15	44.13	-	0.34	1.24e-06	0.000266
detection of chemical stimulus (GO:0009593)	526	12	42.59	-	0.28	1.2e-07	3.41e-05
detection of stimulus involved in sensory perception (GO:0050906)	559	11	45.26	-	0.24	3.96e-09	1.51e-06
detection of chemical stimulus involved in sensory perception (GO:0050907)	489	7	39.59	-	0.18	7.95e-10	3.89e-07
sensory perception of smell (GO:0007608)	470	6	38.05	-	0.16	5.69e-10	2.88e-07
cellular respiration (GO:0045333)	188	2	15.22	-	0.13	8.06e-05	0.00795
phagocytosis, engulfment (GO:0006911)	131	1	10.61	-	0.09	0.000709	0.0427
complement activation (GO:0006956)	139	1	11.25	-	0.09	0.000512	0.0344
mitochondrial gene expression (GO:0140053)	139	1	11.25	-	0.09	0.000512	0.0343
plasma membrane invagination (GO:0099024)	140	1	11.34	-	0.09	0.00033	0.0242
aerobic respiration (GO:0009060)	158	1	12.79	-	0.08	0.000107	0.00983
detection of chemical stimulus involved in sensory perception of smell (GO:0050911)	443	2	35.87	-	0.06	9.2e-13	7.59e-10
phagocytosis, recognition (GO:0006910)	106	0	8.58	-	< 0.01	0.000564	0.0364
mitochondrial translation (GO:0032543)	108	0	8.74	-	< 0.01	0.000355	0.0256

## Sheet: GO_ up in MT_10 vs MT_0.25
Analysis Type:	PANTHER Overrepresentation Test (Released 20220202)
Annotation Version and Release Date:	GO Ontology database DOI: 10.5281/zenodo.6399963 Released 2022-03-22
Analyzed List:	upload_1 (Homo sapiens)
Reference List:	Homo sapiens (all genes in database)
Test Type:	FISHER
Correction:	FDR
GO biological process complete	Homo sapiens - REFLIST (20589)	upload_1 (641)	upload_1 (expected)	upload_1 (over/under)	upload_1 (fold Enrichment)	upload_1 (raw P-value)	upload_1 (FDR)
negative regulation of smooth muscle cell chemotaxis (GO:0071672)	3	3	0.09	+	32.12	0.000512	0.0278
positive regulation of DNA primase activity (GO:1903934)	5	4	0.16	+	25.7	9.19e-05	0.00667
regulation of DNA primase activity (GO:1903932)	5	4	0.16	+	25.7	9.19e-05	0.00664
DNA replication, removal of RNA primer (GO:0043137)	4	3	0.12	+	24.09	0.000876	0.043
telomere maintenance via semi-conservative replication (GO:0032201)	7	4	0.22	+	18.35	0.000229	0.0143
positive regulation of DNA-directed DNA polymerase activity (GO:1900264)	13	6	0.4	+	14.82	1.43e-05	0.00154
regulation of DNA-directed DNA polymerase activity (GO:1900262)	13	6	0.4	+	14.82	1.43e-05	0.00153
mitotic cell cycle phase (GO:0098763)	11	5	0.34	+	14.6	8.18e-05	0.00608
mitotic spindle midzone assembly (GO:0051256)	11	5	0.34	+	14.6	8.18e-05	0.00605
mitotic spindle elongation (GO:0000022)	11	5	0.34	+	14.6	8.18e-05	0.00602
cell cycle phase (GO:0022403)	11	5	0.34	+	14.6	8.18e-05	0.00599
mitotic interphase (GO:0051329)	9	4	0.28	+	14.28	0.000474	0.0264
interphase (GO:0051325)	9	4	0.28	+	14.28	0.000474	0.0263
biological phase (GO:0044848)	12	5	0.37	+	13.38	0.000113	0.00802
nuclear DNA replication (GO:0033260)	24	10	0.75	+	13.38	4e-08	1.16e-05
spindle elongation (GO:0051231)	12	5	0.37	+	13.38	0.000113	0.00798
cell cycle DNA replication (GO:0044786)	25	10	0.78	+	12.85	5.45e-08	1.53e-05
negative regulation of pathway-restricted SMAD protein phosphorylation (GO:0060394)	13	5	0.4	+	12.35	0.000153	0.0102
attachment of mitotic spindle microtubules to kinetochore (GO:0051315)	13	5	0.4	+	12.35	0.000153	0.0102
DNA replication initiation (GO:0006270)	29	11	0.9	+	12.18	1.82e-08	5.82e-06
spindle midzone assembly (GO:0051255)	14	5	0.44	+	11.47	0.000202	0.0128
DNA strand elongation involved in DNA replication (GO:0006271)	15	5	0.47	+	10.71	0.000263	0.0159
DNA replication checkpoint signaling (GO:0000076)	17	5	0.53	+	9.45	0.000424	0.0241
negative regulation of smooth muscle cell migration (GO:0014912)	24	7	0.75	+	9.37	3.09e-05	0.00285
spindle checkpoint signaling (GO:0031577)	31	9	0.97	+	9.33	2.33e-06	0.000355
regulation of mitotic cell cycle spindle assembly checkpoint (GO:0090266)	21	6	0.65	+	9.18	0.000127	0.00884
regulation of spindle checkpoint (GO:0090231)	21	6	0.65	+	9.18	0.000127	0.0088
regulation of mitotic spindle checkpoint (GO:1903504)	21	6	0.65	+	9.18	0.000127	0.00876
regulation of attachment of spindle microtubules to kinetochore (GO:0051988)	18	5	0.56	+	8.92	0.000529	0.0286
DNA unwinding involved in DNA replication (GO:0006268)	22	6	0.68	+	8.76	0.000158	0.0105
attachment of spindle microtubules to kinetochore (GO:0008608)	26	7	0.81	+	8.65	4.77e-05	0.00385
centromere complex assembly (GO:0034508)	26	7	0.81	+	8.65	4.77e-05	0.00383
mitotic spindle assembly checkpoint signaling (GO:0007094)	30	8	0.93	+	8.57	1.45e-05	0.00154
mitotic spindle checkpoint signaling (GO:0071174)	30	8	0.93	+	8.57	1.45e-05	0.00153
spindle assembly checkpoint signaling (GO:0071173)	30	8	0.93	+	8.57	1.45e-05	0.00152
negative regulation of metaphase/anaphase transition of cell cycle (GO:1902100)	34	9	1.06	+	8.5	4.44e-06	0.000594
regulation of centriole replication (GO:0046599)	23	6	0.72	+	8.38	0.000194	0.0125
negative regulation of intrinsic apoptotic signaling pathway in response to DNA damage (GO:1902230)	31	8	0.97	+	8.29	1.78e-05	0.0018
blastocyst growth (GO:0001832)	20	5	0.62	+	8.03	0.000795	0.0398
kinetochore organization (GO:0051383)	20	5	0.62	+	8.03	0.000795	0.0397
DNA replication-independent chromatin organization (GO:0034724)	20	5	0.62	+	8.03	0.000795	0.0395
DNA strand elongation (GO:0022616)	20	5	0.62	+	8.03	0.000795	0.0394
regulation of cell cycle checkpoint (GO:1901976)	48	12	1.49	+	8.03	1.93e-07	4.44e-05
negative regulation of mitotic metaphase/anaphase transition (GO:0045841)	32	8	1	+	8.03	2.16e-05	0.00213
negative regulation of chromosome segregation (GO:0051985)	37	9	1.15	+	7.81	8e-06	0.000987
negative regulation of chromosome separation (GO:1905819)	37	9	1.15	+	7.81	8e-06	0.000979
positive regulation of chromosome segregation (GO:0051984)	26	6	0.81	+	7.41	0.000343	0.02
regulation of intrinsic apoptotic signaling pathway in response to DNA damage (GO:1902229)	39	9	1.21	+	7.41	1.15e-05	0.00131
regulation of DNA damage checkpoint (GO:2000001)	26	6	0.81	+	7.41	0.000343	0.0199
negative regulation of mitotic sister chromatid separation (GO:2000816)	35	8	1.09	+	7.34	3.77e-05	0.00332
negative regulation of mitotic sister chromatid segregation (GO:0033048)	35	8	1.09	+	7.34	3.77e-05	0.0033
negative regulation of sister chromatid segregation (GO:0033046)	35	8	1.09	+	7.34	3.77e-05	0.00328
negative regulation of mitotic nuclear division (GO:0045839)	40	9	1.25	+	7.23	1.38e-05	0.00149
mitotic metaphase plate congression (GO:0007080)	50	11	1.56	+	7.07	1.85e-06	0.000293
regulation of mitotic sister chromatid segregation (GO:0033047)	55	12	1.71	+	7.01	6.81e-07	0.000125
negative regulation of nuclear division (GO:0051784)	47	10	1.46	+	6.83	7.05e-06	0.000883
negative regulation of extrinsic apoptotic signaling pathway via death domain receptors (GO:1902042)	29	6	0.9	+	6.65	0.000569	0.0305
positive regulation of chromosome separation (GO:1905820)	29	6	0.9	+	6.65	0.000569	0.0304
centriole assembly (GO:0098534)	29	6	0.9	+	6.65	0.000569	0.0303
mitotic spindle assembly (GO:0090307)	50	10	1.56	+	6.42	1.13e-05	0.00131
metaphase plate congression (GO:0051310)	61	12	1.9	+	6.32	1.77e-06	0.000286
cytokinetic process (GO:0032506)	36	7	1.12	+	6.25	0.000277	0.0166
regulation of DNA-templated DNA replication (GO:0090329)	58	11	1.81	+	6.09	6.49e-06	0.00084
aortic valve morphogenesis (GO:0003180)	32	6	1	+	6.02	0.000897	0.0438
mitotic sister chromatid segregation (GO:0000070)	119	22	3.7	+	5.94	2.65e-10	1.48e-07
mitotic spindle organization (GO:0007052)	94	17	2.93	+	5.81	3.8e-08	1.12e-05
regulation of histone H3-K4 methylation (GO:0051569)	39	7	1.21	+	5.77	0.000426	0.0241
establishment of chromosome localization (GO:0051303)	78	14	2.43	+	5.77	6.53e-07	0.000122
regulation of centrosome cycle (GO:0046605)	56	10	1.74	+	5.74	2.7e-05	0.00256
DNA replication (GO:0006260)	219	39	6.82	+	5.72	9.31e-17	2.92e-13
sister chromatid segregation (GO:0000819)	146	26	4.55	+	5.72	1.31e-11	1.03e-08
DNA-templated DNA replication (GO:0006261)	153	27	4.76	+	5.67	6.38e-12	6.25e-09
chromosome localization (GO:0050000)	80	14	2.49	+	5.62	8.54e-07	0.000152
cell cycle checkpoint signaling (GO:0000075)	157	27	4.89	+	5.52	1.08e-11	9.41e-09
interstrand cross-link repair (GO:0036297)	41	7	1.28	+	5.48	0.000556	0.0299
regulation of centrosome duplication (GO:0010824)	47	8	1.46	+	5.47	0.00023	0.0143
cell cycle G2/M phase transition (GO:0044839)	59	10	1.84	+	5.44	4.01e-05	0.00347
microtubule cytoskeleton organization involved in mitosis (GO:1902850)	125	21	3.89	+	5.4	3.1e-09	1.25e-06
base-excision repair (GO:0006284)	42	7	1.31	+	5.35	0.000632	0.0329
mitotic cell cycle checkpoint signaling (GO:0007093)	127	21	3.95	+	5.31	3.98e-09	1.52e-06
nuclear membrane organization (GO:0071763)	43	7	1.34	+	5.23	0.000716	0.0365
spindle assembly (GO:0051225)	95	15	2.96	+	5.07	1.11e-06	0.00019
mitotic G2/M transition checkpoint (GO:0044818)	51	8	1.59	+	5.04	0.000377	0.0216
replication fork processing (GO:0031297)	45	7	1.4	+	5	0.00091	0.0442
nucleoside monophosphate biosynthetic process (GO:0009124)	45	7	1.4	+	5	0.00091	0.044
mitotic nuclear division (GO:0140014)	169	26	5.26	+	4.94	2.29e-10	1.33e-07
nuclear envelope organization (GO:0006998)	59	9	1.84	+	4.9	0.000198	0.0127
DNA-templated DNA replication maintenance of fidelity (GO:0045005)	53	8	1.65	+	4.85	0.000475	0.0263
regulation of metaphase/anaphase transition of cell cycle (GO:1902099)	94	14	2.93	+	4.78	4.65e-06	0.000617
regulation of chromosome separation (GO:1905818)	109	16	3.39	+	4.71	1.17e-06	0.000197
G2/M transition of mitotic cell cycle (GO:0000086)	55	8	1.71	+	4.67	0.000593	0.0313
negative regulation of response to DNA damage stimulus (GO:2001021)	83	12	2.58	+	4.64	2.88e-05	0.00268
nuclear chromosome segregation (GO:0098813)	229	33	7.13	+	4.63	4.18e-12	4.37e-09
regulation of sister chromatid segregation (GO:0033045)	105	15	3.27	+	4.59	3.39e-06	0.000458
regulation of mitotic metaphase/anaphase transition (GO:0030071)	91	13	2.83	+	4.59	1.51e-05	0.00156
mitotic cell cycle process (GO:1903047)	519	74	16.16	+	4.58	1.51e-25	2.37e-21
DNA integrity checkpoint signaling (GO:0031570)	114	16	3.55	+	4.51	1.98e-06	0.00031
spindle organization (GO:0007051)	157	22	4.89	+	4.5	2.54e-08	7.64e-06
chromosome segregation (GO:0007059)	286	40	8.9	+	4.49	5.09e-14	7.98e-11
regulation of chromosome segregation (GO:0051983)	129	18	4.02	+	4.48	4.95e-07	0.000101
mitotic cytokinesis (GO:0000281)	79	11	2.46	+	4.47	8.35e-05	0.00608
DNA geometric change (GO:0032392)	95	13	2.96	+	4.4	2.28e-05	0.00223
regulation of mitotic sister chromatid separation (GO:0010965)	96	13	2.99	+	4.35	2.52e-05	0.00243
cellular response to ionizing radiation (GO:0071479)	74	10	2.3	+	4.34	0.000217	0.0136
DNA duplex unwinding (GO:0032508)	89	12	2.77	+	4.33	5.32e-05	0.00417
DNA conformation change (GO:0071103)	104	14	3.24	+	4.32	1.32e-05	0.00145
regulation of DNA replication (GO:0006275)	137	18	4.27	+	4.22	1.09e-06	0.000188
mitotic cell cycle (GO:0000278)	611	79	19.02	+	4.15	8.91e-25	4.65e-21
mitotic DNA integrity checkpoint signaling (GO:0044774)	86	11	2.68	+	4.11	0.000165	0.0108
regulation of mitotic nuclear division (GO:0007088)	118	15	3.67	+	4.08	1.21e-05	0.00137
regulation of cell cycle G2/M phase transition (GO:1902749)	126	16	3.92	+	4.08	6.34e-06	0.000827
negative regulation of cell cycle phase transition (GO:1901988)	237	30	7.38	+	4.07	6.73e-10	3.4e-07
centrosome cycle (GO:0007098)	88	11	2.74	+	4.02	0.000198	0.0127
regulation of G2/M transition of mitotic cell cycle (GO:0010389)	114	14	3.55	+	3.94	3.33e-05	0.00301
negative regulation of mitotic cell cycle phase transition (GO:1901991)	180	22	5.6	+	3.93	2.22e-07	4.9e-05
nuclear division (GO:0000280)	311	38	9.68	+	3.92	9e-12	8.29e-09
mitotic DNA damage checkpoint signaling (GO:0044773)	82	10	2.55	+	3.92	0.000457	0.0256
regulation of cyclin-dependent protein serine/threonine kinase activity (GO:0000079)	115	14	3.58	+	3.91	3.63e-05	0.00321
cell cycle phase transition (GO:0044770)	173	21	5.39	+	3.9	4.62e-07	9.78e-05
regulation of cyclin-dependent protein kinase activity (GO:1904029)	118	14	3.67	+	3.81	4.69e-05	0.00383
chromosome organization involved in meiotic cell cycle (GO:0070192)	76	9	2.37	+	3.8	0.00105	0.0497
cell division (GO:0051301)	508	59	15.82	+	3.73	1.02e-16	2.67e-13
mitotic cell cycle phase transition (GO:0044772)	164	19	5.11	+	3.72	3.02e-06	0.00043
microtubule organizing center organization (GO:0031023)	104	12	3.24	+	3.71	0.000204	0.0129
DNA damage checkpoint signaling (GO:0000077)	106	12	3.3	+	3.64	0.000239	0.0148
organelle fission (GO:0048285)	336	38	10.46	+	3.63	7.1e-11	4.84e-08
negative regulation of cell cycle process (GO:0010948)	285	32	8.87	+	3.61	2.7e-09	1.11e-06
regulation of mitotic cell cycle phase transition (GO:1901990)	348	39	10.83	+	3.6	5.08e-11	3.62e-08
nucleosome assembly (GO:0006334)	99	11	3.08	+	3.57	0.000497	0.0273
regulation of nuclear division (GO:0051783)	145	16	4.51	+	3.54	3.1e-05	0.00284
negative regulation of mitotic cell cycle (GO:0045930)	227	25	7.07	+	3.54	2.07e-07	4.64e-05
cytokinesis (GO:0000910)	109	12	3.39	+	3.54	0.000303	0.0179
epithelial cell migration (GO:0010631)	91	10	2.83	+	3.53	0.000957	0.0458
cell cycle process (GO:0022402)	821	90	25.56	+	3.52	1.42e-23	5.57e-20
fat cell differentiation (GO:0045444)	110	12	3.42	+	3.5	0.000327	0.0191
nucleus organization (GO:0006997)	139	15	4.33	+	3.47	6.86e-05	0.00519
DNA recombination (GO:0006310)	240	25	7.47	+	3.35	5.37e-07	0.000105
recombinational repair (GO:0000725)	116	12	3.61	+	3.32	0.000507	0.0277
regulation of cell cycle phase transition (GO:1901987)	446	46	13.89	+	3.31	1.23e-11	1.01e-08
cytoskeleton-dependent cytokinesis (GO:0061640)	107	11	3.33	+	3.3	0.000899	0.0438
double-strand break repair (GO:0006302)	201	20	6.26	+	3.2	1.34e-05	0.00146
response to ionizing radiation (GO:0010212)	142	14	4.42	+	3.17	0.000281	0.0168
meiotic cell cycle process (GO:1903046)	183	18	5.7	+	3.16	4.12e-05	0.00349
negative regulation of cell cycle (GO:0045786)	372	36	11.58	+	3.11	1.02e-08	3.64e-06
non-membrane-bounded organelle assembly (GO:0140694)	312	30	9.71	+	3.09	1.98e-07	4.5e-05
signal transduction in response to DNA damage (GO:0042770)	136	13	4.23	+	3.07	0.000601	0.0316
regulation of leukocyte chemotaxis (GO:0002688)	126	12	3.92	+	3.06	0.000991	0.0472
cell cycle (GO:0007049)	1224	115	38.11	+	3.02	6.96e-25	5.45e-21
cellular response to radiation (GO:0071478)	181	17	5.64	+	3.02	0.000113	0.00802
negative regulation of cell motility (GO:2000146)	301	28	9.37	+	2.99	9.25e-07	0.000161
positive regulation of cell cycle process (GO:0090068)	250	23	7.78	+	2.96	1.01e-05	0.00119
DNA metabolic process (GO:0006259)	794	73	24.72	+	2.95	1.98e-15	3.88e-12
negative regulation of cell migration (GO:0030336)	286	26	8.9	+	2.92	3.32e-06	0.000457
regulation of cell cycle process (GO:0010564)	727	66	22.63	+	2.92	8.52e-14	1.21e-10
negative regulation of cellular component movement (GO:0051271)	309	28	9.62	+	2.91	1.49e-06	0.000248
DNA repair (GO:0006281)	490	44	15.26	+	2.88	1.94e-09	8.21e-07
regulation of mitotic cell cycle (GO:0007346)	508	45	15.82	+	2.85	1.87e-09	8.13e-07
regulation of chromosome organization (GO:0033044)	250	22	7.78	+	2.83	2.95e-05	0.00273
cartilage development (GO:0051216)	161	14	5.01	+	2.79	0.000892	0.0437
meiotic cell cycle (GO:0051321)	242	21	7.53	+	2.79	5.36e-05	0.00418
protein-DNA complex assembly (GO:0065004)	212	18	6.6	+	2.73	0.00023	0.0143
response to radiation (GO:0009314)	439	37	13.67	+	2.71	1.69e-07	4.09e-05
regulation of response to DNA damage stimulus (GO:2001020)	310	26	9.65	+	2.69	1.25e-05	0.0014
negative regulation of locomotion (GO:0040013)	336	28	10.46	+	2.68	6.55e-06	0.000835
chromosome organization (GO:0051276)	942	78	29.33	+	2.66	4.85e-14	8.45e-11
ossification (GO:0001503)	279	23	8.69	+	2.65	5.02e-05	0.00397
positive regulation of cell cycle (GO:0045787)	352	29	10.96	+	2.65	5.52e-06	0.000727
extracellular matrix organization (GO:0030198)	294	24	9.15	+	2.62	4.01e-05	0.00345
extracellular structure organization (GO:0043062)	295	24	9.18	+	2.61	4.22e-05	0.00355
external encapsulating structure organization (GO:0045229)	297	24	9.25	+	2.6	4.66e-05	0.00382
regulation of cellular response to growth factor stimulus (GO:0090287)	311	25	9.68	+	2.58	3.53e-05	0.00318
angiogenesis (GO:0001525)	325	26	10.12	+	2.57	2.67e-05	0.00255
cellular response to DNA damage stimulus (GO:0006974)	734	57	22.85	+	2.49	1.71e-09	7.65e-07
regulation of angiogenesis (GO:0045765)	285	22	8.87	+	2.48	0.000252	0.0154
microtubule cytoskeleton organization (GO:0000226)	532	41	16.56	+	2.48	3.56e-07	7.75e-05
regulation of vasculature development (GO:1901342)	289	22	9	+	2.45	0.000278	0.0166
protein-DNA complex subunit organization (GO:0071824)	250	19	7.78	+	2.44	0.000815	0.0403
regulation of cell cycle (GO:0051726)	1122	85	34.93	+	2.43	2.56e-13	2.87e-10
cellular response to abiotic stimulus (GO:0071214)	320	24	9.96	+	2.41	0.00016	0.0106
cellular response to environmental stimulus (GO:0104004)	320	24	9.96	+	2.41	0.00016	0.0105
positive regulation of DNA metabolic process (GO:0051054)	302	22	9.4	+	2.34	0.000416	0.0237
regulation of DNA metabolic process (GO:0051052)	538	39	16.75	+	2.33	2.96e-06	0.00043
wound healing (GO:0042060)	335	24	10.43	+	2.3	0.000273	0.0165
blood vessel morphogenesis (GO:0048514)	421	30	13.11	+	2.29	6.34e-05	0.00483
positive regulation of cell development (GO:0010720)	296	21	9.22	+	2.28	0.000745	0.0375
skeletal system development (GO:0001501)	509	36	15.85	+	2.27	1.14e-05	0.00131
regulation of protein serine/threonine kinase activity (GO:0071900)	387	27	12.05	+	2.24	0.000202	0.0128
establishment of organelle localization (GO:0051656)	374	26	11.64	+	2.23	0.000283	0.0168
regulation of protein kinase activity (GO:0045859)	659	45	20.52	+	2.19	2.67e-06	0.000395
regulation of transferase activity (GO:0051338)	905	61	28.18	+	2.17	6.46e-08	1.72e-05
response to xenobiotic stimulus (GO:0009410)	417	28	12.98	+	2.16	0.000343	0.0198
blood vessel development (GO:0001568)	508	34	15.82	+	2.15	6.1e-05	0.00468
growth (GO:0040007)	377	25	11.74	+	2.13	0.000943	0.0455
developmental growth (GO:0048589)	377	25	11.74	+	2.13	0.000943	0.0453
vasculature development (GO:0001944)	530	35	16.5	+	2.12	8.03e-05	0.006
regulation of protein phosphorylation (GO:0001932)	1108	72	34.5	+	2.09	1.22e-08	4.17e-06
negative regulation of phosphate metabolic process (GO:0045936)	423	27	13.17	+	2.05	0.000707	0.0362
negative regulation of phosphorus metabolic process (GO:0010563)	424	27	13.2	+	2.05	0.000725	0.0369
cellular response to growth factor stimulus (GO:0071363)	457	29	14.23	+	2.04	0.000634	0.0329
tube morphogenesis (GO:0035239)	666	42	20.73	+	2.03	4.31e-05	0.00359
regulation of kinase activity (GO:0043549)	778	49	24.22	+	2.02	9.57e-06	0.00113
regulation of phosphorylation (GO:0042325)	1255	79	39.07	+	2.02	1.1e-08	3.84e-06
anatomical structure formation involved in morphogenesis (GO:0048646)	913	57	28.42	+	2.01	1.75e-06	0.000285
negative regulation of apoptotic process (GO:0043066)	887	55	27.62	+	1.99	3.33e-06	0.000454
negative regulation of programmed cell death (GO:0043069)	905	56	28.18	+	1.99	2.64e-06	0.000395
regulation of protein modification process (GO:0031399)	1558	96	48.51	+	1.98	4.72e-10	2.47e-07
tissue morphogenesis (GO:0048729)	560	34	17.43	+	1.95	0.000363	0.0209
positive regulation of protein phosphorylation (GO:0001934)	742	45	23.1	+	1.95	4.37e-05	0.0036
response to abiotic stimulus (GO:0009628)	1106	67	34.43	+	1.95	6.1e-07	0.000115
positive regulation of cell differentiation (GO:0045597)	863	52	26.87	+	1.94	1.66e-05	0.00168
positive regulation of protein modification process (GO:0031401)	1015	61	31.6	+	1.93	2.31e-06	0.000355
regulation of phosphate metabolic process (GO:0019220)	1401	84	43.62	+	1.93	2.41e-08	7.54e-06
regulation of phosphorus metabolic process (GO:0051174)	1403	84	43.68	+	1.92	2.48e-08	7.63e-06
regulation of anatomical structure morphogenesis (GO:0022603)	928	55	28.89	+	1.9	1.34e-05	0.00147
regulation of cellular response to stress (GO:0080135)	709	42	22.07	+	1.9	0.000124	0.00866
microtubule-based process (GO:0007017)	794	47	24.72	+	1.9	5.04e-05	0.00397
cytoskeleton organization (GO:0007010)	1217	72	37.89	+	1.9	5.12e-07	0.000103
regulation of cell migration (GO:0030334)	918	54	28.58	+	1.89	1.89e-05	0.00188
positive regulation of transferase activity (GO:0051347)	580	34	18.06	+	1.88	0.000702	0.036
negative regulation of cell death (GO:0060548)	1006	58	31.32	+	1.85	1.3e-05	0.00145
positive regulation of cell population proliferation (GO:0008284)	939	54	29.23	+	1.85	3.56e-05	0.00319
chordate embryonic development (GO:0043009)	644	37	20.05	+	1.85	0.00057	0.0303
regulation of growth (GO:0040008)	666	38	20.73	+	1.83	0.000667	0.0344
tube development (GO:0035295)	864	49	26.9	+	1.82	9.92e-05	0.00713
regulation of cell motility (GO:2000145)	976	55	30.39	+	1.81	4.96e-05	0.00395
regulation of apoptotic process (GO:0042981)	1456	82	45.33	+	1.81	5.53e-07	0.000107
nucleic acid metabolic process (GO:0090304)	2109	118	65.66	+	1.8	1.12e-09	5.32e-07
regulation of programmed cell death (GO:0043067)	1484	83	46.2	+	1.8	4.81e-07	9.92e-05
embryo development ending in birth or egg hatching (GO:0009792)	665	37	20.7	+	1.79	0.00104	0.049
positive regulation of developmental process (GO:0051094)	1314	73	40.91	+	1.78	3.14e-06	0.000435
regulation of response to stress (GO:0080134)	1374	76	42.78	+	1.78	2.26e-06	0.000351
regulation of intracellular signal transduction (GO:1902531)	1704	94	53.05	+	1.77	1.6e-07	3.91e-05
positive regulation of phosphorylation (GO:0042327)	823	45	25.62	+	1.76	0.000502	0.0275
regulation of cell death (GO:0010941)	1631	89	50.78	+	1.75	4.68e-07	9.79e-05
negative regulation of catalytic activity (GO:0043086)	771	42	24	+	1.75	0.000741	0.0376
regulation of response to external stimulus (GO:0032101)	963	52	29.98	+	1.73	0.000216	0.0136
circulatory system development (GO:0072359)	890	48	27.71	+	1.73	0.000392	0.0224
regulation of locomotion (GO:0040012)	1021	55	31.79	+	1.73	0.000154	0.0102
regulation of multicellular organismal development (GO:2000026)	1356	73	42.22	+	1.73	9.29e-06	0.0011
positive regulation of intracellular signal transduction (GO:1902533)	988	53	30.76	+	1.72	0.000256	0.0156
animal organ morphogenesis (GO:0009887)	988	53	30.76	+	1.72	0.000256	0.0156
regulation of cellular component movement (GO:0051270)	1052	56	32.75	+	1.71	0.000191	0.0124
regulation of protein metabolic process (GO:0051246)	2577	137	80.23	+	1.71	9.02e-10	4.42e-07
regulation of cellular protein metabolic process (GO:0032268)	2409	128	75	+	1.71	3.22e-09	1.26e-06
positive regulation of phosphorus metabolic process (GO:0010562)	904	48	28.14	+	1.71	0.000619	0.0324
positive regulation of phosphate metabolic process (GO:0045937)	904	48	28.14	+	1.71	0.000619	0.0323
negative regulation of response to stimulus (GO:0048585)	1622	86	50.5	+	1.7	2.78e-06	0.000407
positive regulation of multicellular organismal process (GO:0051240)	1491	79	46.42	+	1.7	7.39e-06	0.000919
negative regulation of signal transduction (GO:0009968)	1265	67	39.38	+	1.7	4.36e-05	0.00361
cell migration (GO:0016477)	873	46	27.18	+	1.69	0.000758	0.0381
negative regulation of molecular function (GO:0044092)	1141	60	35.52	+	1.69	0.000122	0.00851
regulation of catalytic activity (GO:0050790)	2364	124	73.6	+	1.68	1.5e-08	5.01e-06
negative regulation of developmental process (GO:0051093)	898	47	27.96	+	1.68	0.000858	0.0423
negative regulation of cell communication (GO:0010648)	1364	71	42.47	+	1.67	4.04e-05	0.00346
negative regulation of multicellular organismal process (GO:0051241)	1020	53	31.76	+	1.67	0.000456	0.0256
negative regulation of signaling (GO:0023057)	1370	71	42.65	+	1.66	4.29e-05	0.00359
regulation of molecular function (GO:0065009)	3079	159	95.86	+	1.66	1.47e-10	8.84e-08
regulation of cellular component organization (GO:0051128)	2345	121	73.01	+	1.66	5.74e-08	1.58e-05
intracellular signal transduction (GO:0035556)	1475	76	45.92	+	1.66	2.79e-05	0.00263
regulation of cell population proliferation (GO:0042127)	1663	85	51.77	+	1.64	1.07e-05	0.00125
organelle organization (GO:0006996)	3424	174	106.6	+	1.63	4.87e-11	3.63e-08
regulation of organelle organization (GO:0033043)	1185	60	36.89	+	1.63	0.000319	0.0187
cellular response to stress (GO:0033554)	1554	78	48.38	+	1.61	5.86e-05	0.00453
nucleobase-containing compound metabolic process (GO:0006139)	2610	131	81.26	+	1.61	6e-08	1.62e-05
positive regulation of catalytic activity (GO:0043085)	1180	59	36.74	+	1.61	0.00057	0.0302
positive regulation of cellular protein metabolic process (GO:0032270)	1423	71	44.3	+	1.6	0.000151	0.0102
anatomical structure morphogenesis (GO:0009653)	2185	109	68.03	+	1.6	1.5e-06	0.000247
heterocycle metabolic process (GO:0046483)	2778	138	86.49	+	1.6	4.83e-08	1.37e-05
positive regulation of molecular function (GO:0044093)	1569	77	48.85	+	1.58	0.00012	0.00844
positive regulation of protein metabolic process (GO:0051247)	1510	74	47.01	+	1.57	0.00017	0.0111
cellular aromatic compound metabolic process (GO:0006725)	2831	138	88.14	+	1.57	1.23e-07	3.16e-05
positive regulation of signal transduction (GO:0009967)	1529	73	47.6	+	1.53	0.000445	0.0251
positive regulation of response to stimulus (GO:0048584)	2213	105	68.9	+	1.52	2.01e-05	0.002
regulation of signal transduction (GO:0009966)	2975	141	92.62	+	1.52	5.27e-07	0.000104
regulation of developmental process (GO:0050793)	2463	116	76.68	+	1.51	9.01e-06	0.00109
cellular component organization (GO:0016043)	5459	257	169.96	+	1.51	2.21e-13	2.66e-10
regulation of multicellular organismal process (GO:0051239)	2721	128	84.71	+	1.51	2.98e-06	0.000428
cellular component organization or biogenesis (GO:0071840)	5659	264	176.18	+	1.5	2.11e-13	2.75e-10
regulation of response to stimulus (GO:0048583)	4001	186	124.56	+	1.49	1.02e-08	3.71e-06
organic cyclic compound metabolic process (GO:1901360)	3076	141	95.77	+	1.47	3.1e-06	0.000433
animal organ development (GO:0048513)	3179	145	98.97	+	1.47	2.5e-06	0.000376
response to organic substance (GO:0010033)	2683	121	83.53	+	1.45	4.08e-05	0.00347
cellular nitrogen compound metabolic process (GO:0034641)	3354	151	104.42	+	1.45	3.1e-06	0.000437
system development (GO:0048731)	3719	167	115.78	+	1.44	7.65e-07	0.000138
multicellular organism development (GO:0007275)	4129	185	128.55	+	1.44	1.9e-07	4.52e-05
negative regulation of macromolecule metabolic process (GO:0010605)	2751	123	85.65	+	1.44	4.93e-05	0.00394
regulation of cell communication (GO:0010646)	3342	149	104.05	+	1.43	6.52e-06	0.000838
regulation of signaling (GO:0023051)	3355	149	104.45	+	1.43	8.65e-06	0.00105
positive regulation of cellular process (GO:0048522)	5740	254	178.7	+	1.42	3.54e-10	1.91e-07
cellular macromolecule metabolic process (GO:0044260)	4236	187	131.88	+	1.42	4.21e-07	9.03e-05
negative regulation of nitrogen compound metabolic process (GO:0051172)	2399	105	74.69	+	1.41	0.000477	0.0263
negative regulation of metabolic process (GO:0009892)	2968	129	92.4	+	1.4	0.000107	0.00765
positive regulation of macromolecule metabolic process (GO:0010604)	3507	152	109.18	+	1.39	2.55e-05	0.00245
positive regulation of nitrogen compound metabolic process (GO:0051173)	3142	136	97.82	+	1.39	7.76e-05	0.00582
anatomical structure development (GO:0048856)	5029	217	156.57	+	1.39	1.34e-07	3.38e-05
cellular component biogenesis (GO:0044085)	2630	113	81.88	+	1.38	0.00051	0.0277
cellular component assembly (GO:0022607)	2398	103	74.66	+	1.38	0.000959	0.0458
positive regulation of biological process (GO:0048518)	6255	268	194.74	+	1.38	1.7e-09	7.86e-07
macromolecule metabolic process (GO:0043170)	5847	250	182.04	+	1.37	1.56e-08	5.09e-06
negative regulation of cellular process (GO:0048523)	4867	208	151.52	+	1.37	7.17e-07	0.000131
negative regulation of cellular metabolic process (GO:0031324)	2539	108	79.05	+	1.37	0.00102	0.0484
regulation of localization (GO:0032879)	2762	117	85.99	+	1.36	0.000665	0.0344
response to stress (GO:0006950)	3400	144	105.85	+	1.36	0.000129	0.0088
positive regulation of metabolic process (GO:0009893)	3816	161	118.8	+	1.36	4.7e-05	0.00382
negative regulation of biological process (GO:0048519)	5288	223	164.63	+	1.35	5.59e-07	0.000107
developmental process (GO:0032502)	5561	231	173.13	+	1.33	8.57e-07	0.000151
positive regulation of cellular metabolic process (GO:0031325)	3329	137	103.64	+	1.32	0.000745	0.0376
nitrogen compound metabolic process (GO:0006807)	6583	269	204.95	+	1.31	1.91e-07	4.46e-05
regulation of nitrogen compound metabolic process (GO:0051171)	5689	227	177.12	+	1.28	2.5e-05	0.00243
regulation of primary metabolic process (GO:0080090)	5847	231	182.04	+	1.27	3.59e-05	0.0032
regulation of macromolecule metabolic process (GO:0060255)	6190	243	192.71	+	1.26	3.25e-05	0.00296
cellular response to stimulus (GO:0051716)	6479	253	201.71	+	1.25	2.79e-05	0.00262
primary metabolic process (GO:0044238)	7091	276	220.77	+	1.25	9.26e-06	0.00111
multicellular organismal process (GO:0032501)	6472	248	201.49	+	1.23	0.000144	0.00976
organic substance metabolic process (GO:0071704)	7577	290	235.9	+	1.23	1.82e-05	0.00182
regulation of cellular metabolic process (GO:0031323)	6040	231	188.04	+	1.23	0.000309	0.0182
cellular metabolic process (GO:0044237)	7138	272	222.23	+	1.22	6.25e-05	0.00478
regulation of metabolic process (GO:0019222)	6720	256	209.21	+	1.22	0.000141	0.00961
response to stimulus (GO:0050896)	8096	307	252.05	+	1.22	1.6e-05	0.00164
metabolic process (GO:0008152)	8019	301	249.66	+	1.21	5.5e-05	0.00427
regulation of cellular process (GO:0050794)	11275	418	351.03	+	1.19	1.46e-07	3.62e-05
regulation of biological process (GO:0050789)	11735	433	365.35	+	1.19	7.92e-08	2.07e-05
biological regulation (GO:0065007)	12469	459	388.2	+	1.18	9.82e-09	3.66e-06
cellular process (GO:0009987)	15176	558	472.48	+	1.18	5.89e-16	1.32e-12
biological_process (GO:0008150)	17859	607	556.01	+	1.09	8.15e-11	5.32e-08
Unclassified (UNCLASSIFIED)	2730	34	84.99	-	0.4	8.15e-11	5.11e-08
detection of stimulus involved in sensory perception (GO:0050906)	559	4	17.4	-	0.23	0.000248	0.0152
detection of chemical stimulus (GO:0009593)	526	3	16.38	-	0.18	0.000146	0.00984
sensory perception of chemical stimulus (GO:0007606)	545	3	16.97	-	0.18	7.12e-05	0.00537
sensory perception of smell (GO:0007608)	470	1	14.63	-	0.07	1.47e-05	0.00152
detection of chemical stimulus involved in sensory perception (GO:0050907)	489	1	15.22	-	0.07	6.72e-06	0.00085
detection of chemical stimulus involved in sensory perception of smell (GO:0050911)	443	0	13.79	-	< 0.01	1.81e-06	0.00029

## Sheet: GO_ up in MT_0.25_SEN_CM vs MT_
Analysis Type:	PANTHER Overrepresentation Test (Released 20220202)
Annotation Version and Release Date:	GO Ontology database DOI: 10.5281/zenodo.6399963 Released 2022-03-22
Analyzed List:	upload_1 (Homo sapiens)
Reference List:	Homo sapiens (all genes in database)
Test Type:	FISHER
Correction:	FDR
GO biological process complete	Homo sapiens - REFLIST (20589)	upload_1 (156)	upload_1 (expected)	upload_1 (over/under)	upload_1 (fold Enrichment)	upload_1 (raw P-value)	upload_1 (FDR)
meiotic cell cycle phase transition (GO:0044771)	2	2	0.02	+	> 100	0.000334	0.0425
G2/MI transition of meiotic cell cycle (GO:0008315)	2	2	0.02	+	> 100	0.000334	0.0422
mitotic spindle midzone assembly (GO:0051256)	11	5	0.08	+	59.99	9.21e-08	7.22e-05
mitotic spindle elongation (GO:0000022)	11	5	0.08	+	59.99	9.21e-08	6.88e-05
spindle elongation (GO:0051231)	12	5	0.09	+	54.99	1.3e-07	8.84e-05
spindle midzone assembly (GO:0051255)	14	5	0.11	+	47.14	2.41e-07	0.000151
meiotic spindle assembly (GO:0090306)	9	3	0.07	+	43.99	8.73e-05	0.0175
positive regulation of mitotic cell cycle spindle assembly checkpoint (GO:0090267)	12	4	0.09	+	43.99	5.22e-06	0.0017
positive regulation of spindle checkpoint (GO:0090232)	12	4	0.09	+	43.99	5.22e-06	0.00167
deoxyribonucleoside monophosphate biosynthetic process (GO:0009157)	10	3	0.08	+	39.59	0.000113	0.0203
regulation of attachment of spindle microtubules to kinetochore (GO:0051988)	18	5	0.14	+	36.66	6.8e-07	0.000344
positive regulation of attachment of spindle microtubules to kinetochore (GO:0051987)	11	3	0.08	+	35.99	0.000143	0.0236
DNA replication initiation (GO:0006270)	29	7	0.22	+	31.86	8.26e-09	1.44e-05
regulation of mitotic cell cycle spindle assembly checkpoint (GO:0090266)	21	5	0.16	+	31.42	1.31e-06	0.000585
regulation of spindle checkpoint (GO:0090231)	21	5	0.16	+	31.42	1.31e-06	0.000568
regulation of mitotic spindle checkpoint (GO:1903504)	21	5	0.16	+	31.42	1.31e-06	0.000553
female meiosis I (GO:0007144)	13	3	0.1	+	30.46	0.000217	0.0321
positive regulation of cell cycle checkpoint (GO:1901978)	18	4	0.14	+	29.33	2.03e-05	0.00557
meiotic spindle organization (GO:0000212)	16	3	0.12	+	24.75	0.00037	0.0457
mitotic spindle assembly checkpoint signaling (GO:0007094)	30	4	0.23	+	17.6	0.00012	0.0213
mitotic spindle checkpoint signaling (GO:0071174)	30	4	0.23	+	17.6	0.00012	0.0211
spindle assembly checkpoint signaling (GO:0071173)	30	4	0.23	+	17.6	0.00012	0.0208
spindle checkpoint signaling (GO:0031577)	31	4	0.23	+	17.03	0.000134	0.0226
negative regulation of nuclear division (GO:0051784)	47	6	0.36	+	16.85	2.82e-06	0.00103
negative regulation of mitotic nuclear division (GO:0045839)	40	5	0.3	+	16.5	2.16e-05	0.00574
regulation of cell cycle checkpoint (GO:1901976)	48	6	0.36	+	16.5	3.15e-06	0.0011
negative regulation of mitotic metaphase/anaphase transition (GO:0045841)	32	4	0.24	+	16.5	0.00015	0.0245
establishment of mitotic spindle orientation (GO:0000132)	33	4	0.25	+	16	0.000167	0.0271
mitotic spindle assembly (GO:0090307)	50	6	0.38	+	15.84	3.91e-06	0.00133
negative regulation of metaphase/anaphase transition of cell cycle (GO:1902100)	34	4	0.26	+	15.53	0.000186	0.0295
negative regulation of mitotic sister chromatid separation (GO:2000816)	35	4	0.27	+	15.08	0.000206	0.0317
mitotic G2 DNA damage checkpoint signaling (GO:0007095)	35	4	0.27	+	15.08	0.000206	0.0314
negative regulation of mitotic sister chromatid segregation (GO:0033048)	35	4	0.27	+	15.08	0.000206	0.0311
negative regulation of sister chromatid segregation (GO:0033046)	35	4	0.27	+	15.08	0.000206	0.0308
positive regulation of cytokinesis (GO:0032467)	44	5	0.33	+	15	3.29e-05	0.00794
regulation of mitotic sister chromatid segregation (GO:0033047)	55	6	0.42	+	14.4	6.48e-06	0.00203
negative regulation of chromosome segregation (GO:0051985)	37	4	0.28	+	14.27	0.000251	0.0357
negative regulation of chromosome separation (GO:1905819)	37	4	0.28	+	14.27	0.000251	0.0354
establishment of mitotic spindle localization (GO:0040001)	38	4	0.29	+	13.89	0.000276	0.0379
establishment of spindle orientation (GO:0051294)	39	4	0.3	+	13.54	0.000302	0.0395
cell cycle G2/M phase transition (GO:0044839)	59	6	0.45	+	13.42	9.41e-06	0.00283
mitotic cytokinesis (GO:0000281)	79	8	0.6	+	13.37	3.02e-07	0.000182
mitotic metaphase plate congression (GO:0007080)	50	5	0.38	+	13.2	5.79e-05	0.0123
spindle assembly (GO:0051225)	95	9	0.72	+	12.5	9.11e-08	7.52e-05
microtubule cytoskeleton organization involved in mitosis (GO:1902850)	125	11	0.95	+	11.61	6.62e-09	1.3e-05
spindle localization (GO:0051653)	58	5	0.44	+	11.38	0.000112	0.0203
mitotic spindle organization (GO:0007052)	94	8	0.71	+	11.23	1.03e-06	0.000489
mitotic sister chromatid segregation (GO:0000070)	119	10	0.9	+	11.09	4.95e-08	5.17e-05
metaphase plate congression (GO:0051310)	61	5	0.46	+	10.82	0.000139	0.0232
establishment of chromosome localization (GO:0051303)	78	6	0.59	+	10.15	4.12e-05	0.00935
sister chromatid segregation (GO:0000819)	146	11	1.11	+	9.94	2.97e-08	3.58e-05
regulation of cytokinesis (GO:0032465)	93	7	0.7	+	9.93	1.06e-05	0.00313
chromosome localization (GO:0050000)	80	6	0.61	+	9.9	4.7e-05	0.0102
cytoskeleton-dependent cytokinesis (GO:0061640)	107	8	0.81	+	9.87	2.56e-06	0.001
cytokinesis (GO:0000910)	109	8	0.83	+	9.69	2.91e-06	0.00104
vasculogenesis (GO:0001570)	70	5	0.53	+	9.43	0.000255	0.0356
mitotic cell cycle checkpoint signaling (GO:0007093)	127	9	0.96	+	9.35	9.05e-07	0.000443
cell cycle checkpoint signaling (GO:0000075)	157	11	1.19	+	9.25	5.98e-08	5.85e-05
regulation of mitotic metaphase/anaphase transition (GO:0030071)	91	6	0.69	+	8.7	9.23e-05	0.0183
DNA-templated DNA replication (GO:0006261)	153	10	1.16	+	8.63	4.45e-07	0.000241
positive regulation of cell division (GO:0051781)	92	6	0.7	+	8.61	9.78e-05	0.0185
DNA replication (GO:0006260)	219	14	1.66	+	8.44	2.67e-09	6.97e-06
regulation of metaphase/anaphase transition of cell cycle (GO:1902099)	94	6	0.71	+	8.42	0.000109	0.0202
spindle organization (GO:0007051)	157	10	1.19	+	8.41	5.57e-07	0.000291
regulation of mitotic sister chromatid separation (GO:0010965)	96	6	0.73	+	8.25	0.000122	0.021
regulation of chromosome segregation (GO:0051983)	129	8	0.98	+	8.18	9.4e-06	0.00289
regulation of mitotic nuclear division (GO:0007088)	118	7	0.89	+	7.83	4.51e-05	0.00996
mitotic nuclear division (GO:0140014)	169	10	1.28	+	7.81	1.05e-06	0.000485
regulation of sister chromatid segregation (GO:0033045)	105	6	0.8	+	7.54	0.000194	0.0304
nuclear chromosome segregation (GO:0098813)	229	13	1.74	+	7.49	3.82e-08	4.28e-05
DNA damage checkpoint signaling (GO:0000077)	106	6	0.8	+	7.47	0.000204	0.0316
chromosome segregation (GO:0007059)	286	16	2.17	+	7.38	1.16e-09	3.65e-06
regulation of nuclear division (GO:0051783)	145	8	1.1	+	7.28	2.1e-05	0.00568
regulation of chromosome separation (GO:1905818)	109	6	0.83	+	7.26	0.000235	0.0342
mitotic cell cycle process (GO:1903047)	519	28	3.93	+	7.12	8.58e-16	6.72e-12
regulation of cell division (GO:0051302)	188	10	1.42	+	7.02	2.62e-06	0.001
DNA integrity checkpoint signaling (GO:0031570)	114	6	0.86	+	6.95	0.000296	0.0394
regulation of G2/M transition of mitotic cell cycle (GO:0010389)	114	6	0.86	+	6.95	0.000296	0.039
nuclear division (GO:0000280)	311	16	2.36	+	6.79	3.65e-09	8.17e-06
mitotic cell cycle (GO:0000278)	611	31	4.63	+	6.7	1.02e-16	1.59e-12
negative regulation of cell cycle phase transition (GO:1901988)	237	12	1.8	+	6.68	4.19e-07	0.000243
negative regulation of mitotic cell cycle phase transition (GO:1901991)	180	9	1.36	+	6.6	1.35e-05	0.00384
organelle fission (GO:0048285)	336	16	2.55	+	6.28	1.04e-08	1.48e-05
cell cycle phase transition (GO:0044770)	173	8	1.31	+	6.1	6.96e-05	0.0143
cellular response to radiation (GO:0071478)	181	8	1.37	+	5.83	9.41e-05	0.0184
negative regulation of mitotic cell cycle (GO:0045930)	227	10	1.72	+	5.81	1.28e-05	0.00371
cartilage development (GO:0051216)	161	7	1.22	+	5.74	0.000286	0.0386
regulation of mitotic cell cycle phase transition (GO:1901990)	348	15	2.64	+	5.69	1.07e-07	7.61e-05
mitotic cell cycle phase transition (GO:0044772)	164	7	1.24	+	5.63	0.000318	0.0412
negative regulation of cell cycle process (GO:0010948)	285	12	2.16	+	5.56	2.67e-06	0.000995
meiotic nuclear division (GO:0140013)	167	7	1.27	+	5.53	0.000353	0.0439
positive regulation of cell cycle process (GO:0090068)	250	10	1.89	+	5.28	2.84e-05	0.00717
regulation of cell cycle phase transition (GO:1901987)	446	17	3.38	+	5.03	8e-08	6.97e-05
cell cycle process (GO:0022402)	821	31	6.22	+	4.98	2.22e-13	8.71e-10
cell division (GO:0051301)	508	19	3.85	+	4.94	1.75e-08	2.28e-05
bone development (GO:0060348)	214	8	1.62	+	4.93	0.000283	0.0386
connective tissue development (GO:0061448)	215	8	1.63	+	4.91	0.000292	0.0391
non-membrane-bounded organelle assembly (GO:0140694)	312	11	2.36	+	4.65	3.45e-05	0.00819
negative regulation of cell cycle (GO:0045786)	372	12	2.82	+	4.26	3.5e-05	0.00819
regulation of cell cycle process (GO:0010564)	727	23	5.51	+	4.18	1.03e-08	1.61e-05
regulation of mitotic cell cycle (GO:0007346)	508	16	3.85	+	4.16	2.24e-06	0.0009
positive regulation of cell cycle (GO:0045787)	352	11	2.67	+	4.12	9.82e-05	0.0183
cell cycle (GO:0007049)	1224	38	9.27	+	4.1	1.03e-13	5.37e-10
microtubule cytoskeleton organization (GO:0000226)	532	16	4.03	+	3.97	3.97e-06	0.00132
DNA metabolic process (GO:0006259)	794	22	6.02	+	3.66	2.1e-07	0.000137
skeletal system development (GO:0001501)	509	14	3.86	+	3.63	4.25e-05	0.00951
chromosome organization (GO:0051276)	942	25	7.14	+	3.5	6.32e-08	5.82e-05
vasculature development (GO:0001944)	530	13	4.02	+	3.24	0.000242	0.0347
regulation of cell cycle (GO:0051726)	1122	26	8.5	+	3.06	4.4e-07	0.000247
microtubule-based process (GO:0007017)	794	17	6.02	+	2.83	0.000133	0.0227
regulation of transferase activity (GO:0051338)	905	19	6.86	+	2.77	6.79e-05	0.0142
circulatory system development (GO:0072359)	890	18	6.74	+	2.67	0.000168	0.0269
cytoskeleton organization (GO:0007010)	1217	23	9.22	+	2.49	5.46e-05	0.0117
tissue development (GO:0009888)	1687	28	12.78	+	2.19	9.54e-05	0.0182
regulation of protein modification process (GO:0031399)	1558	25	11.8	+	2.12	0.000374	0.0458
anatomical structure morphogenesis (GO:0009653)	2185	32	16.56	+	1.93	0.000346	0.0434
regulation of catalytic activity (GO:0050790)	2364	34	17.91	+	1.9	0.000224	0.0329
animal organ development (GO:0048513)	3179	45	24.09	+	1.87	2.98e-05	0.0074
regulation of cellular protein metabolic process (GO:0032268)	2409	34	18.25	+	1.86	0.000388	0.0471
multicellular organism development (GO:0007275)	4129	57	31.28	+	1.82	1.84e-06	0.00076
system development (GO:0048731)	3719	51	28.18	+	1.81	1.4e-05	0.00393
regulation of molecular function (GO:0065009)	3079	41	23.33	+	1.76	0.000268	0.0371
organelle organization (GO:0006996)	3424	44	25.94	+	1.7	0.000325	0.0417
anatomical structure development (GO:0048856)	5029	62	38.1	+	1.63	3.21e-05	0.00786
cellular component organization (GO:0016043)	5459	66	41.36	+	1.6	2.36e-05	0.00607
developmental process (GO:0032502)	5561	66	42.13	+	1.57	4.1e-05	0.00945
cellular component organization or biogenesis (GO:0071840)	5659	66	42.88	+	1.54	9.5e-05	0.0184
multicellular organismal process (GO:0032501)	6472	73	49.04	+	1.49	8.63e-05	0.0176
cellular process (GO:0009987)	15176	137	114.99	+	1.19	2.24e-05	0.00586
