# Supplementary material for: Senescent cells enhance newt limb regeneration by promoting muscle dedifferentiation
Source: Aging Cell. 2023 Apr 6;22(6):e13826. doi: 10.1111/acel.13826 (PMC10265169; doi:10.1111/acel.13826)
Supplement: Supplementary file 4 — Data S3. [file ACEL-22-e13826-s001.xlsx]

## Sheet: Sheet1
Figure 3D
Gene_ID	Name	Closest blasthit	PRO_avg	SEN_avg	log2FoldChange	padj	PRO_avg	MT_0.25_avg	log2FoldChange	padj	MT_0.25_avg	MT_10_avg	log2FoldChange	padj	MT_PROCM_avg	MT_SENCM_avg	log2FoldChange	padj	PRO_1	PRO_2	PRO_3	SEN_1	SEN_2	SEN_3	MT_0.25_1	MT_0.25_2	MT_0.25_3	MT_10_1	MT_10_2	MT_10_3	MT_0.25_CM_PRO_1	MT_0.25_CM_PRO_2	MT_0.25_CM_PRO_3	MT_0.25_CM_SEN_1	MT_0.25_CM_SEN_2	MT_0.25_CM_SEN_3	sequence.2	Length (aa)	Isoforms/Paralogs	Closest blasthit	E-value	GO molecular function	GO Biological process	GO cellular compartment
Myf5	Myogenic factor 5	sp|Q91154|MYF5_NOTVI	19154.9	3636.28	2.39708	2.09176e-29	19154.9	7297.17	1.39214	7.2289e-11	7297.17	26075.9	-1.83729	5.87962e-17	6553.76	7641.93	-0.221637	0.517948	19315.3	25190.9	12958.3	3602.27	3652.07	3654.51	6945.57	6746.08	8199.86	24020.1	26294.5	27913.2	6898.14	5534.45	7228.69	7042.12	6907	8976.66	465-1235(+)	256	-	sp|Q91154|MYF5_NOTVI	4e-113	GO:0046983-protein dimerization activity	GO:0007275-multicellular organismal development GO:0030154-cell differentiation GO:0007517-muscle organ development GO:0006355-regulation of transcription, DNA-dependent	GO:0005634-nucleus
Myog	Myogenin	tr|E5RLQ9|E5RLQ9_PELSI	2511.13	1347.04	0.898293	0.000311555	2511.13	14851.6	-2.56451	1.98933e-28	14851.6	16270	-0.131771	0.676167	14186.9	14529	-0.034324	0.943665	2020.39	2831.51	2681.51	1164.19	1450.61	1426.31	19010.4	12141.4	13403	15652.4	17752.2	15405.6	17703.6	10148.3	14709	17539.2	13586.1	12461.7	2-763(+)	253	-	tr|E5RLQ9|E5RLQ9_PELSI	9e-78	GO:0046983-protein dimerization activity	GO:0007517-muscle organ development GO:0006355-regulation of transcription, DNA-dependent	GO:0005634-nucleus
Ckma	Creatine kinase, muscle	tr|A2BHA3|A2BHA3_DANRE	39.1196	13.6489	1.4753	0.000256849	39.1196	2133.83	-5.78965	4.89627e-77	2133.83	3992.49	-0.904082	0.00228359	2013.57	1849.53	0.122662	0.805097	25.5405	47.5085	44.3099	13.1329	10.4285	17.3852	2298.38	1766.8	2336.3	3928.65	4226.11	3822.72	2676.11	2016.56	1348.04	1796.98	1361.17	2390.44	122-1267(+)	381	-	tr|A2BHA3|A2BHA3_DANRE	0.0	GO:0016740-transferase activity GO:0016772-transferase activity, transferring phosphorus-containing groups GO:0016301-kinase activity GO:0003824-catalytic activity GO:0005524-ATP binding	GO:0016310-phosphorylation	-
Myh3.1	Myosin-3	sp|P13541|MYH3_MOUSE	10.6878	2.25338	2.09644	0.00367553	10.6878	8482.09	-9.66182	1.40713e-110	8482.09	5826.21	0.541227	0.115985	2312.7	2361.25	-0.0302561	0.961003	8.06542	13.3024	10.6955	3.86261	0	2.89753	9871.65	6739.05	8835.57	3937.54	7213.96	6327.12	1759.72	3139.92	2038.45	1711.93	2836.78	2535.04	2-790(+)	262	-	sp|P13541|MYH3_MOUSE	5e-140	GO:0005524-ATP binding GO:0003774-motor activity GO:0005516-calmodulin binding GO:0003779-actin binding	-	GO:0016459-myosin complex GO:0043292-contractile fiber GO:0030016-myofibril GO:0005737-cytoplasm GO:0032982-myosin filament
Symhc1.1	Slow myosin heavy chain 1	tr|A0MQ61|A0MQ61_DANRE	7.88958	7.84497	-0.0674494	0.929814	7.88958	5619.78	-9.49076	2.34158e-113	5619.78	2629.29	1.09479	6.1706e-08	3198.55	2716.63	0.235431	0.427917	2.68847	5.70102	15.2793	8.49775	4.17141	10.8657	6263.14	4676.31	5919.89	2372.49	2798.31	2717.08	3013.44	3317.29	3264.91	2374.83	2541.46	3233.6	2-2383(+)	793	-	tr|A0MQ61|A0MQ61_DANRE	0.0	GO:0005524-ATP binding GO:0003774-motor activity GO:0003779-actin binding	-	GO:0016459-myosin complex
Myh3.2	Myosin-3	sp|P13541|MYH3_MOUSE	0.896157	0.515015	0.911906	0.644902	0.896157	723.102	-9.44875	6.38363e-18	723.102	459.918	0.647459	0.0624425	825.644	513.166	0.68662	0.103951	2.68847	0	0	1.54505	0	0	909.909	536.78	722.618	337.91	418.133	623.71	876.637	1055.79	544.504	571.092	470.072	498.333	2-805(+)	267	-	sp|P13541|MYH3_MOUSE	3e-100	GO:0005524-ATP binding GO:0003774-motor activity GO:0005516-calmodulin binding GO:0003779-actin binding	-	GO:0016459-myosin complex GO:0043292-contractile fiber GO:0030016-myofibril GO:0005737-cytoplasm GO:0032982-myosin filament
Myh3.3	Myosin-3	sp|P13541|MYH3_MOUSE	56.5752	44.6822	0.358186	0.342997	56.5752	7428.99	-7.02561	2.66302e-136	7428.99	6134.99	0.276345	0.383385	2448.34	2689.21	-0.135593	0.767889	67.2118	47.5085	55.0053	50.9865	49.0141	34.046	8510.01	5838.36	7938.6	7297.08	6100.68	5007.21	1767.24	3318.35	2259.43	2199.31	3096.35	2771.97	134-604(+)	156	-	sp|P13541|MYH3_MOUSE	3e-72	GO:0005524-ATP binding GO:0003774-motor activity GO:0005516-calmodulin binding GO:0003779-actin binding	-	GO:0016459-myosin complex GO:0043292-contractile fiber GO:0030016-myofibril GO:0005737-cytoplasm GO:0032982-myosin filament
Myo18a	Myo18a protein	tr|B2RRE2|B2RRE2_MOUSE	43.2528	59.5564	-0.460661	0.68845	43.2528	1756.62	-5.33915	1.11162e-09	1756.62	1141.72	0.621777	0.581737	3176.16	1465.92	1.11548	0.398947	17.4751	3.80068	108.483	99.6555	7.29997	71.7139	1636.33	1637.88	1995.65	1301.84	899.793	1223.52	3305.65	3239.16	2983.67	1378.45	1151.68	1867.63	253-6879(+)	2208	-	tr|B2RRE2|B2RRE2_MOUSE	0.0	GO:0005524-ATP binding GO:0003774-motor activity	-	GO:0016459-myosin complex GO:0005856-cytoskeleton
MHC-1	Myosin heavy chain (Fragment)	tr|Q9YHD8|Q9YHD8_RANCA	0	1.45171	-2.2683	0.196673	0	8.06661	-4.74042	0.000825012	8.06661	0.612664	3.30921	0.0064141	18.0861	7.49798	1.29021	0.206594	0	0	0	1.54505	2.0857	0.724383	12.8761	7.03205	4.29172	0	1.04143	0.796565	22.5605	14.7811	16.9166	10.8008	6.13138	5.56175	1-570(+)	189	-	tr|Q9YHD8|Q9YHD8_RANCA	4e-83	-	-	GO:0016459-myosin complex
MyHC	Myosin heavy chain fast 1 isoform (Fragment)	tr|Q0H796|Q0H796_9CHON	1.976	1.1942	0.90702	0.504846	1.976	51.2468	-4.60788	1.26967e-08	51.2468	16.6289	1.58413	3.32398e-05	71.2391	101.148	-0.504849	0.265561	1.34424	0	4.58378	0.772523	2.0857	0.724383	64.3804	48.0523	41.3078	16.0063	18.7457	15.1347	81.6475	64.4032	67.6665	112.058	112.409	78.9768	1-483(+)	160	-	tr|Q0H796|Q0H796_9CHON	3e-60	-	-	GO:0016459-myosin complex
Myh6.1	Myosin-6	sp|Q02566|MYH6_MOUSE	15.5232	29.2221	-0.918848	0.0492413	15.5232	243.808	-4.00296	8.89932e-25	243.808	110.026	1.16	0.000277886	292.113	171.366	0.771189	0.0510076	13.4424	20.9037	12.2234	11.5878	42.7569	33.3216	247.864	192.795	290.764	126.272	99.4563	104.35	283.618	294.565	298.156	183.614	136.934	193.549	1-342(+)	113	-	sp|Q02566|MYH6_MOUSE	2e-47	GO:0030898-actin-dependent ATPase activity GO:0046982-protein heterodimerization activity GO:0019901-protein kinase binding GO:0005516-calmodulin binding GO:0008307-structural constituent of muscle GO:0016887-ATPase activity GO:0042803-protein homodimerization activity GO:0030899-calcium-dependent ATPase activity GO:0003774-motor activity GO:0005524-ATP binding GO:0003779-actin binding GO:0005515…	GO:0008016-regulation of heart contraction GO:0007522-visceral muscle development GO:0060070-canonical Wnt receptor signaling pathway GO:0006936-muscle contraction GO:0008217-regulation of blood pressure GO:0006200-ATP catabolic process GO:0006941-striated muscle contraction GO:0043462-regulation of ATPase activity GO:0060420-regulation of heart growth GO:0001701-in utero embryonic development GO…	GO:0005634-nucleus GO:0043292-contractile fiber GO:0030016-myofibril GO:0048471-perinuclear region of cytoplasm GO:0005737-cytoplasm GO:0030018-Z disc GO:0005925-focal adhesion GO:0005859-muscle myosin complex GO:0001725-stress fiber GO:0016459-myosin complex GO:0032982-myosin filament
Smyhc1.2	Slow myosin heavy chain 1	tr|A0MQ61|A0MQ61_DANRE	1.01862	5.3563	-2.38332	0.104879	1.01862	14.1329	-3.75948	0.00402012	14.1329	9.96895	0.47908	0.620668	2.83396	3.05326	-0.106441	0.959597	0	0	3.05585	10.0428	3.12856	2.89753	16.0951	12.8921	13.4116	8.89238	11.4557	9.55878	3.22293	5.27895	0	4.0503	5.10948	0	137-1234(+)	365	-	tr|A0MQ61|A0MQ61_DANRE	0.0	GO:0005524-ATP binding GO:0003774-motor activity GO:0003779-actin binding	-	GO:0016459-myosin complex
Mhc-2	Myosin, heavy chain 2, skeletal muscle, adult	tr|F7AJH1|F7AJH1_XENTR	15.2103	27.1167	-0.828703	0.125103	15.2103	189.383	-3.64829	3.33166e-16	189.383	50.957	1.88055	2.69207e-06	126.88	64.335	0.975856	0.0581795	9.40965	13.3024	22.9189	20.8581	34.4141	26.0778	142.71	165.253	260.185	39.1265	48.4264	65.3183	85.9448	202.712	91.9841	51.3038	70.5108	71.1904	2-913(+)	303	-	tr|F7AJH1|F7AJH1_XENTR	3e-130	GO:0005524-ATP binding GO:0003774-motor activity GO:0003779-actin binding	-	GO:0016459-myosin complex
Myh11	Myosin-11	sp|P10587|MYH11_CHICK	0	1.12014	-1.94172	0.379728	0	3.4472	-3.60176	0.0458005	3.4472	1.29744	1.56588	0.374903	2.1306	1.82376	0.190983	NA	0	0	0	2.31757	1.04285	0	2.14601	1.75801	6.43757	1.77848	0.520714	1.59313	3.22293	2.11158	1.05729	0	1.0219	4.4494	3-341(+)	112	-	sp|P10587|MYH11_CHICK	7e-11	GO:0005524-ATP binding GO:0003774-motor activity GO:0005516-calmodulin binding GO:0005515-protein binding GO:0003779-actin binding GO:0008307-structural constituent of muscle	GO:0030241-skeletal muscle myosin thick filament assembly GO:0048251-elastic fiber assembly GO:0048739-cardiac muscle fiber development GO:0006939-smooth muscle contraction	GO:0001725-stress fiber GO:0016459-myosin complex GO:0030485-smooth muscle contractile fiber GO:0030016-myofibril GO:0005737-cytoplasm GO:0032982-myosin filament GO:0005859-muscle myosin complex
Myh2	Myosin-2	sp|Q9UKX2|MYH2_HUMAN	4.07783	7.66741	-0.859666	0.291262	4.07783	44.4123	-3.43047	7.03985e-08	44.4123	48.2938	-0.115434	0.821744	36.1429	15.0622	1.25137	0.0284492	5.37694	3.80068	3.05585	9.27028	9.38567	4.3463	39.7012	33.9882	59.5476	46.2404	46.8642	51.7767	40.8238	43.2874	24.3176	12.1509	16.3503	16.6852	2-418(+)	138	-	sp|Q9UKX2|MYH2_HUMAN	1e-58	GO:0005524-ATP binding GO:0003774-motor activity GO:0005516-calmodulin binding GO:0005515-protein binding GO:0003779-actin binding GO:0008307-structural constituent of muscle GO:0000166-nucleotide binding	GO:0030049-muscle filament sliding GO:0001778-plasma membrane repair GO:0006936-muscle contraction GO:0014823-response to activity	GO:0005634-nucleus GO:0030016-myofibril GO:0005737-cytoplasm GO:0005826-actomyosin contractile ring GO:0005794-Golgi apparatus GO:0005925-focal adhesion GO:0043234-protein complex GO:0005859-muscle myosin complex GO:0031672-A band GO:0016459-myosin complex GO:0032982-myosin filament GO:0005730-nucleolus GO:0030017-sarcomere
Myh6.2	Myosin-6	sp|P13533|MYH6_HUMAN	0.448079	0	1.87566	0.463833	0.448079	5.48047	-3.24581	0.0737036	5.48047	0.867856	2.29246	0.179825	2.48403	4.31759	-0.819539	NA	1.34424	0	0	0	0	0	9.65705	4.10203	2.68232	0	2.60357	0	3.22293	0	4.22916	1.3501	7.15327	4.4494	1-588(+)	195	-	sp|P13533|MYH6_HUMAN	3e-71	GO:0030898-actin-dependent ATPase activity GO:0046982-protein heterodimerization activity GO:0019901-protein kinase binding GO:0005516-calmodulin binding GO:0008307-structural constituent of muscle GO:0016887-ATPase activity GO:0042803-protein homodimerization activity GO:0030899-calcium-dependent ATPase activity GO:0003774-motor activity GO:0005524-ATP binding GO:0003779-actin binding GO:0000166…	GO:0008016-regulation of heart contraction GO:0007522-visceral muscle development GO:0060070-canonical Wnt receptor signaling pathway GO:0006936-muscle contraction GO:0008217-regulation of blood pressure GO:0006200-ATP catabolic process GO:0006941-striated muscle contraction GO:0043462-regulation of ATPase activity GO:0060420-regulation of heart growth GO:0001701-in utero embryonic development GO…	GO:0005634-nucleus GO:0043292-contractile fiber GO:0030016-myofibril GO:0005829-cytosol GO:0048471-perinuclear region of cytoplasm GO:0005737-cytoplasm GO:0030018-Z disc GO:0005925-focal adhesion GO:0005859-muscle myosin complex GO:0001725-stress fiber GO:0016459-myosin complex GO:0032982-myosin filament GO:0030017-sarcomere GO:0005730-nucleolus
Mhc	Myosin heavy chain	tr|E1G4P6|E1G4P6_LOALO	0	2.5558	-3.13284	NA	0	2.21191	-2.99364	0.158116	2.21191	0.265522	2.78394	NA	0.35193	0.711415	-0.959044	NA	0	0	0	3.09009	3.12856	1.44877	0	2.34402	4.29172	0	0	0.796565	0	1.05579	0	0	1.0219	1.11235	3-353(+)	116	-	tr|E1G4P6|E1G4P6_LOALO	7e-37	GO:0005524-ATP binding GO:0003774-motor activity GO:0003779-actin binding	-	GO:0016459-myosin complex
Myo7a	Myosin VIIA	tr|A5A782|A5A782_PIG	5.91526	6.51518	-0.150836	0.884406	5.91526	40.6595	-2.82709	3.21458e-05	40.6595	7.95512	2.22269	0.000335382	57.7593	15.4566	1.88282	0.00735455	4.03271	7.60136	6.1117	5.40766	8.34282	5.79506	24.6791	40.4343	56.8652	1.77848	10.935	11.1519	66.6072	81.2958	25.3749	6.7505	17.3722	22.247	293-6889(+)	2198	comp188625_c0_seq2:436-1497(+)	tr|A5A782|A5A782_PIG	0.0	GO:0005524-ATP binding GO:0003774-motor activity	-	GO:0016459-myosin complex GO:0005856-cytoskeleton
Myh7b	Myosin heavy chain 7B	tr|B6RK61|B6RK61_RAT	0	0	0	NA	0	2.01668	-2.78063	NA	2.01668	0.347142	2.10287	NA	0	0.741566	-1.93421	NA	0	0	0	0	0	0	4.29202	1.75801	0	0	1.04143	0	0	0	0	0	0	2.2247	315-1433(+)	372	-	tr|B6RK61|B6RK61_RAT	0.0	GO:0005524-ATP binding GO:0003774-motor activity GO:0003779-actin binding	-	GO:0016459-myosin complex
Myo18b	Myosin XVIIIB	tr|B0QYF5|B0QYF5_HUMAN	433.658	1314.27	-1.60155	1.07877e-11	433.658	2626.44	-2.60079	3.75477e-30	2626.44	1825.73	0.523727	0.0443655	2128.27	1720.8	0.306604	0.378314	474.515	560.6	265.859	1192.78	1625.81	1124.24	2969.01	2411.99	2498.32	1758.91	2066.19	1652.08	2297.95	1934.21	2152.64	1710.58	1656.49	1795.33	8530-15912(+)	2460	comp9249_c0_seq124:817-2013(+) comp9249_c0_seq127:817-1122(+) comp9249_c0_seq129:1-597(+) comp9249_c0_seq20:8530-14643(+) comp9249_c0_seq22:8419-14631(+) comp9249_c0_seq31:8530-14538(+) comp9249_c0_seq33:8419-14526(+) comp9249_c0_seq43:8530-11244(+) comp9249_c0_seq44:8419-11232(+) comp9249_c0_seq45:8530-10758(+) comp9249_c0_seq55:8419-10458(+) comp9249_c0_seq71:8419-9615(+) comp9249_c0_seq73:8476…	tr|B0QYF5|B0QYF5_HUMAN	0.0	GO:0005524-ATP binding GO:0003774-motor activity	GO:0001570-vasculogenesis GO:0048739-cardiac muscle fiber development GO:0001701-in utero embryonic development	GO:0005634-nucleus GO:0031941-filamentous actin GO:0016459-myosin complex GO:0005737-cytoplasm GO:0030018-Z disc GO:0005730-nucleolus
Myo10	Myosin 10	tr|B7ZTN7|B7ZTN7_XENTR	105.257	374.368	-1.8459	1.41739e-08	105.257	583.041	-2.48403	3.02588e-15	583.041	598.999	-0.0370517	0.933238	257.736	262.896	-0.0298243	0.962453	92.7523	163.429	59.5891	472.012	279.484	371.608	554.744	529.162	665.216	663.371	583.199	550.426	186.93	364.248	222.031	214.666	275.912	298.11	481-1149(+)	222	-	tr|B7ZTN7|B7ZTN7_XENTR	8e-115	GO:0005524-ATP binding	-	GO:0016459-myosin complex
Figure 3E
Gene_ID	Name	Closest blasthit	PRO_avg	SEN_avg	log2FoldChange	padj	PRO_avg	MT_0.25_avg	log2FoldChange	padj	MT_0.25_avg	MT_10_avg	log2FoldChange	padj	MT_PROCM_avg	MT_SENCM_avg	log2FoldChange	padj	PRO_1	PRO_2	PRO_3	SEN_1	SEN_2	SEN_3	MT_0.25_1	MT_0.25_2	MT_0.25_3	MT_10_1	MT_10_2	MT_10_3	MT_0.25_CM_PRO_1	MT_0.25_CM_PRO_2	MT_0.25_CM_PRO_3	MT_0.25_CM_SEN_1	MT_0.25_CM_SEN_2	MT_0.25_CM_SEN_3	sequence.2	Length (aa)	Isoforms/Paralogs	Closest blasthit	E-value	GO molecular function	GO Biological process	GO cellular compartment
Spc24	Kinetochore protein Spc24	sp|Q6NRW3|SPC24_XENLA	2203.36	396.068	2.47498	1.93687e-33	2203.36	282.611	2.95889	5.17357e-48	282.611	1301.38	-2.2001	1.55289e-25	320.686	637.866	-0.991975	8.87534e-05	1845.64	2582.56	2181.88	363.086	396.284	428.835	243.572	376.801	227.461	1300.07	1347.09	1256.98	287.915	287.175	386.968	631.847	612.116	669.634	247-840(+)	197	-	sp|Q6NRW3|SPC24_XENLA	5e-48	-	GO:0051301-cell division GO:0007049-cell cycle GO:0007067-mitosis	GO:0005694-chromosome GO:0005634-nucleus GO:0031262-Ndc80 complex GO:0000777-condensed chromosome kinetochore GO:0000776-kinetochore
Ska1	Spindle and kinetochore-associated protein 1	sp|B0BM28|SKA1_XENTR	1567.31	86.3322	4.19215	5.62098e-60	1567.31	167.462	3.21887	1.4088e-38	167.462	814.924	-2.27556	1.61111e-18	87.0849	272.628	-1.64823	8.58436e-08	1524.36	2001.06	1176.5	71.8446	114.714	72.4383	128.761	225.026	148.601	851.89	828.976	763.906	81.6475	92.9095	86.6977	225.467	294.306	298.11	123-884(+)	253	-	sp|B0BM28|SKA1_XENTR	6e-87	GO:0008017-microtubule binding	GO:0051301-cell division GO:0007049-cell cycle GO:0031110-regulation of microtubule polymerization or depolymerization GO:0007067-mitosis GO:0007059-chromosome segregation	GO:0005694-chromosome GO:0000940-condensed chromosome outer kinetochore GO:0000777-condensed chromosome kinetochore GO:0005856-cytoskeleton GO:0005737-cytoplasm GO:0000776-kinetochore GO:0000775-chromosome, centromeric region GO:0005876-spindle microtubule GO:0005819-spindle GO:0005874-microtubule
Rfc3	Replication factor C (Activator 1) 3	tr|A7MCR5|A7MCR5_DANRE	993.362	173.591	2.51847	2.9336e-19	993.362	178.291	2.47098	3.46615e-19	178.291	547.44	-1.60782	6.15003e-08	259.137	344.769	-0.411268	0.332545	939.621	1305.53	734.932	130.556	212.742	177.474	134.126	228.542	172.205	675.821	455.104	511.395	247.091	310.402	219.916	348.326	267.737	418.243	201-1271(+)	356	-	tr|A7MCR5|A7MCR5_DANRE	0.0	GO:0005524-ATP binding GO:0003677-DNA binding GO:0017111-nucleoside-triphosphatase activity	GO:0006260-DNA replication	-
Rad51	Rad51	tr|Q9W628|Q9W628_CYNPY	1991.7	183.735	3.43679	4.44526e-66	1991.7	180.833	3.45331	1.98989e-68	180.833	800.451	-2.14086	2.92283e-25	172.061	425.589	-1.3078	5.00189e-08	1845.64	2305.11	1824.34	183.088	178.328	189.788	147.002	242.606	152.892	741.624	845.639	814.089	164.369	185.819	165.994	394.229	497.664	384.873	216-1157(+)	313	-	tr|Q9W628|Q9W628_CYNPY	3e-154	GO:0003684-damaged DNA binding GO:0008094-DNA-dependent ATPase activity GO:0005524-ATP binding GO:0003677-DNA binding GO:0017111-nucleoside-triphosphatase activity	GO:0006281-DNA repair GO:0006259-DNA metabolic process	-
Prim2	Primase, DNA, polypeptide 2 (58kDa)	tr|A0JNF4|A0JNF4_BOVIN	1240.93	158.179	2.97127	1.4507e-28	1240.93	192.013	2.68283	2.21768e-24	192.013	1013.91	-2.39149	1.96986e-18	96.7345	195.659	-1.01745	0.00464344	1617.12	1022.38	1083.3	167.637	143.914	162.986	110.52	271.32	194.2	903.465	1042.99	1095.28	106.357	85.519	98.3279	174.163	187.007	225.807	99-1643(+)	514	-	tr|A0JNF4|A0JNF4_BOVIN	0.0	GO:0016779-nucleotidyltransferase activity	GO:0006269-DNA replication, synthesis of RNA primer	-
Orc6	Origin recognition complex, subunit 6 homolog-like (Yeast)	tr|Q28I20|Q28I20_XENTR	172.561	25.2759	2.75287	1.47401e-19	172.561	28.7251	2.55184	1.21585e-18	28.7251	140.992	-2.26076	4.87442e-14	18.1016	38.3095	-1.10048	0.0191686	151.899	182.433	183.351	27.0383	19.8142	28.9753	20.3871	35.7462	30.042	142.278	131.741	148.958	25.7834	17.9484	10.5729	25.6519	47.0072	42.2693	100-861(+)	253	-	tr|Q28I20|Q28I20_XENTR	3e-85	-	GO:0006260-DNA replication	GO:0005664-nuclear origin of replication recognition complex
Ndc80	Kinetochore protein NDC80 homolog	sp|Q8AWF5|NDC80_XENLA	752.732	57.3347	3.71064	4.44543e-20	752.732	134.719	2.47432	3.8374e-10	134.719	1391.74	-3.35979	1.01381e-16	51.2644	137.021	-1.42057	0.00784653	974.571	421.875	861.75	57.9392	43.7998	70.2651	60.0883	186.349	157.721	1360.53	1504.34	1310.35	37.6008	77.0727	39.1197	85.0563	124.671	201.335	263-2188(+)	641	-	sp|Q8AWF5|NDC80_XENLA	0.0	GO:0005515-protein binding	GO:0051301-cell division GO:0007049-cell cycle GO:0007067-mitosis GO:0007059-chromosome segregation GO:0007052-mitotic spindle organization	GO:0005694-chromosome GO:0005634-nucleus GO:0031262-Ndc80 complex GO:0000777-condensed chromosome kinetochore GO:0000776-kinetochore
Mcm7	MCM7 minichromosome maintenance deficient 7 (S. cerevisiae)	tr|A4D2A2|A4D2A2_HUMAN	7312.63	899.574	3.02304	1.31665e-26	7312.63	1191.24	2.61693	1.01072e-20	1191.24	4848.1	-2.02368	8.04623e-12	688.518	1259.34	-0.871424	0.0211566	10649	5203.13	6085.73	991.147	807.168	900.408	780.075	1684.76	1108.87	4873.02	4488.03	5183.25	709.044	740.109	616.4	1007.17	1219.12	1551.73	146-2311(+)	721	-	tr|A4D2A2|A4D2A2_HUMAN	0.0	GO:0005524-ATP binding GO:0003677-DNA binding GO:0017111-nucleoside-triphosphatase activity	GO:0006270-DNA replication initiation GO:0006260-DNA replication	GO:0005634-nucleus
Kif22	Kinesin family member 22 (Fragment)	tr|F6TTL4|F6TTL4_XENTR	141.682	6.72777	4.38384	2.91737e-22	141.682	47.7247	1.5571	1.28565e-05	47.7247	280.001	-2.53065	1.41945e-12	19.0848	36.1936	-0.913108	0.117015	207.012	91.2163	126.818	7.72523	5.21426	7.24383	28.9712	62.7024	51.5006	280.999	277.02	281.984	12.8917	30.6179	13.7448	44.5533	30.6569	33.3705	3-2054(+)	683	-	tr|F6TTL4|F6TTL4_XENTR	0.0	GO:0003777-microtubule motor activity GO:0005524-ATP binding GO:0003677-DNA binding	GO:0006281-DNA repair GO:0007018-microtubule-based movement	GO:0005875-microtubule associated complex GO:0005874-microtubule
Kif18b	Kinesin family member 18B	tr|F6SG65|F6SG65_XENTR	521.264	45.9994	3.50069	2.72656e-14	521.264	107.904	2.26396	4.88212e-07	107.904	778.5	-2.84087	1.29125e-09	32.4878	69.7376	-1.10085	0.100373	803.853	267.948	491.992	59.4843	36.4998	42.0142	38.6282	167.597	117.486	743.403	774.822	817.276	17.189	55.9569	24.3176	66.1549	55.1824	87.8756	123-2927(+)	934	comp400517_c0_seq2:888-2666(+) comp400517_c0_seq3:3-776(+) comp400517_c0_seq6:123-638(+)	tr|F6SG65|F6SG65_XENTR	0.0	GO:0003777-microtubule motor activity GO:0005524-ATP binding	GO:0007018-microtubule-based movement	GO:0005875-microtubule associated complex GO:0005874-microtubule
Fen1	Flap endonuclease 1	sp|B1H158|FEN1_XENTR	2717.56	438.307	2.63214	1.23131e-32	2717.56	585.113	2.21709	3.47586e-24	585.113	1595.52	-1.44783	5.18645e-10	972.357	1429.91	-0.556146	0.068668	2512.38	3044.34	2595.95	336.047	460.941	517.934	665.264	615.304	474.771	1805.15	1532.46	1448.95	1197.86	699.989	1019.23	1575.57	1369.34	1344.83	167-1312(+)	381	-	sp|B1H158|FEN1_XENTR	8e-177	GO:0016787-hydrolase activity GO:0003824-catalytic activity GO:0004527-exonuclease activity GO:0004518-nuclease activity GO:0046872-metal ion binding GO:0016788-hydrolase activity, acting on ester bonds GO:0004519-endonuclease activity	GO:0006281-DNA repair GO:0090305-nucleic acid phosphodiester bond hydrolysis GO:0006974-response to DNA damage stimulus GO:0006260-DNA replication	GO:0005634-nucleus GO:0005654-nucleoplasm GO:0005739-mitochondrion GO:0005730-nucleolus
Cdk1a	Cyclin-dependent kinase 1-A	sp|P35567|CDK1A_XENLA	5299.69	137.958	5.26593	6.00171e-60	5299.69	450.488	3.55424	3.95513e-29	450.488	3580.88	-2.98854	1.29637e-19	258.317	1302.29	-2.33398	1.41801e-10	3987	6153.3	5758.75	72.6172	171.028	170.23	321.902	661.012	368.551	4026.47	3543.46	3172.72	228.828	348.411	197.713	1186.74	1553.28	1166.85	135-1043(+)	302	-	sp|P35567|CDK1A_XENLA	2e-162	GO:0008353-RNA polymerase II carboxy-terminal domain kinase activity GO:0004693-cyclin-dependent protein kinase activity GO:0016301-kinase activity GO:0004672-protein kinase activity GO:0016740-transferase activity GO:0016772-transferase activity, transferring phosphorus-containing groups GO:0004674-protein serine/threonine kinase activity GO:0005524-ATP binding GO:0005515-protein binding	GO:0051301-cell division GO:0016310-phosphorylation GO:0007049-cell cycle GO:0007067-mitosis GO:0006468-protein phosphorylation	GO:0005634-nucleus
Cdc20	Cell division cycle 20 homolog (S. cerevisiae)	tr|A2A9D2|A2A9D2_MOUSE	6173.57	135.976	5.50872	2.90653e-56	6173.57	569.839	3.43512	1.74082e-23	569.839	3468.63	-2.6034	6.62859e-13	160.334	669.64	-2.06276	5.42782e-07	5960.34	7574.75	4985.62	86.5226	186.671	134.735	303.661	911.236	494.62	3592.52	3435.15	3378.23	149.329	221.716	109.958	508.988	685.692	814.24	1-1623(+)	540	comp74665_c0_seq1:102-1646(+)	tr|A2A9D2|A2A9D2_MOUSE	0.0	GO:0019899-enzyme binding GO:0008022-protein C-terminus binding	GO:0051488-activation of anaphase-promoting complex activity GO:0051301-cell division GO:0040020-regulation of meiosis GO:0031145-anaphase-promoting complex-dependent proteasomal ubiquitin-dependent protein catabolic process GO:0008284-positive regulation of cell proliferation GO:0050773-regulation of dendrite development	GO:0048471-perinuclear region of cytoplasm GO:0005813-centrosome GO:0005680-anaphase-promoting complex GO:0043234-protein complex
Ccnb3	Cyclin B3	tr|F7A0X6|F7A0X6_XENTR	2650.32	97.8215	4.76824	1.10909e-82	2650.32	551.643	2.26065	2.20823e-21	551.643	1480.17	-1.42031	2.86151e-08	362.434	554.632	-0.614624	0.0698078	2298.64	3308.49	2343.84	70.2996	128.271	94.8941	393.793	671.56	589.575	1550.83	1418.42	1471.26	331.962	437.097	318.244	481.986	609.05	572.86	136-1395(+)	419	-	tr|F7A0X6|F7A0X6_XENTR	4e-142	GO:0019901-protein kinase binding	GO:0051301-cell division GO:0007049-cell cycle GO:0010389-regulation of G2/M transition of mitotic cell cycle GO:0051726-regulation of cell cycle	GO:0005634-nucleus
Ccnb2	G2/mitotic-specific cyclin-B2	sp|P13351|CCNB2_XENLA	868.259	25.4596	5.09475	7.49726e-47	868.259	73.5311	3.54966	3.05983e-27	73.5311	395.856	-2.41397	4.32308e-12	49.5446	232.811	-2.23424	2.00061e-08	635.824	1018.58	950.37	13.1329	29.1999	34.046	50.4313	115.443	54.7194	474.853	385.328	327.388	42.9724	47.5106	58.1509	172.813	269.781	255.84	138-1325(+)	395	comp399027_c0_seq2:138-1220(+) comp399027_c0_seq3:1-666(+) comp399027_c0_seq4:1-561(+)	sp|P13351|CCNB2_XENLA	1e-121	GO:0019901-protein kinase binding GO:0005515-protein binding	GO:0051301-cell division GO:0007049-cell cycle GO:0051726-regulation of cell cycle GO:0007067-mitosis	GO:0005634-nucleus
Ccnb1	Cyclin B1	tr|A9P749|A9P749_AMBME	4794.35	67.2161	6.1596	8.69061e-115	4794.35	550.119	3.12014	4.61289e-34	550.119	2163.39	-1.97172	3.60843e-13	293.756	1079.93	-1.87847	2.23266e-10	4047.5	5632.61	4702.96	54.8491	75.0854	71.7139	355.165	795.207	499.985	2404.5	2083.9	2001.77	268.577	377.973	234.718	984.223	1184.38	1071.19	2-1399(+)	465	-	tr|A9P749|A9P749_AMBME	0.0	GO:0019901-protein kinase binding	GO:0051301-cell division GO:0007049-cell cycle GO:0051726-regulation of cell cycle	GO:0005634-nucleus
Aurkba	Aurora kinase B-A	sp|Q6DE08|AUKBA_XENLA	1767.46	214.904	3.03763	2.34403e-22	1767.46	217.979	3.01273	1.19584e-22	217.979	1337.9	-2.61094	3.82781e-16	110.316	323.07	-1.55087	5.61846e-05	1634.59	2124.58	1543.21	264.975	168.942	210.795	130.907	317.028	206.002	1447.68	1324.17	1241.84	82.7219	166.815	81.4113	259.219	310.656	399.333	117-1217(+)	366	-	sp|Q6DE08|AUKBA_XENLA	2e-160	GO:0016301-kinase activity GO:0046872-metal ion binding GO:0004672-protein kinase activity GO:0016740-transferase activity GO:0016772-transferase activity, transferring phosphorus-containing groups GO:0004674-protein serine/threonine kinase activity GO:0005524-ATP binding GO:0005515-protein binding GO:0035175-histone kinase activity (H3-S10 specific) GO:0000166-nucleotide binding	GO:0051256-spindle midzone assembly involved in mitosis GO:0007049-cell cycle GO:0034644-cellular response to UV GO:0007067-mitosis GO:0071777-positive regulation of cell cycle cytokinesis GO:0051225-spindle assembly GO:0051301-cell division GO:0002903-negative regulation of B cell apoptotic process GO:0016310-phosphorylation GO:0043987-histone H3-S10 phosphorylation GO:0006468-protein phosphoryl…	GO:0005694-chromosome GO:0005634-nucleus GO:0000775-chromosome, centromeric region GO:0032133-chromosome passenger complex GO:0000785-chromatin
Figure 3F
Gene_ID	Name	Closest blasthit	PRO_avg	SEN_avg	log2FoldChange	padj	PRO_avg	MT_0.25_avg	log2FoldChange	padj	MT_0.25_avg	MT_10_avg	log2FoldChange	padj	MT_PROCM_avg	MT_SENCM_avg	log2FoldChange	padj	PRO_1	PRO_2	PRO_3	SEN_1	SEN_2	SEN_3	MT_0.25_1	MT_0.25_2	MT_0.25_3	MT_10_1	MT_10_2	MT_10_3	MT_0.25_CM_PRO_1	MT_0.25_CM_PRO_2	MT_0.25_CM_PRO_3	MT_0.25_CM_SEN_1	MT_0.25_CM_SEN_2	MT_0.25_CM_SEN_3	sequence.2	Length (aa)	Isoforms/Paralogs	Closest blasthit	E-value	GO molecular function	GO Biological process	GO cellular compartment
Itgb4	Integrin beta	tr|A0AVL6|A0AVL6_HUMAN	0	10.9676	-5.25473	0.000228147	0	11.8577	-5.33834	0.000109426	11.8577	0	6.13952	2.66153e-05	23.0541	15.1828	0.598811	0.542748	0	0	0	5.40766	9.38567	18.1096	13.9491	14.6501	6.97404	0	0	0	29.0064	14.7811	25.3749	12.1509	12.2628	21.1346	875-6421(+)	1848	comp4588_c0_seq2:875-6304(+)	tr|A0AVL6|A0AVL6_HUMAN	0.0	GO:0005102-receptor binding	GO:0007275-multicellular organismal development GO:0007154-cell communication GO:0007229-integrin-mediated signaling pathway GO:0007160-cell-matrix adhesion GO:0007155-cell adhesion GO:0046847-filopodium assembly	GO:0016020-membrane GO:0009925-basal plasma membrane GO:0016021-integral to membrane GO:0030056-hemidesmosome GO:0008305-integrin complex GO:0005604-basement membrane
Adam10l	Metalloproteinase ADAM10-like protein	tr|E2IFV0|E2IFV0_XENTR	1.14276	34.6496	-5.04478	5.87114e-05	1.14276	3.17215	-1.57967	0.251746	3.17215	2.51244	0.183458	0.880321	0.35243	4.07393	-3.3652	0.0907025	0	1.90034	1.52793	37.0811	29.1999	37.6679	3.21902	4.68803	1.60939	1.77848	4.16571	1.59313	0	0	1.05729	6.7505	1.0219	4.4494	253-2514(+)	753	-	tr|E2IFV0|E2IFV0_XENTR	0.0	GO:0016787-hydrolase activity GO:0008270-zinc ion binding GO:0008233-peptidase activity GO:0008237-metallopeptidase activity GO:0046872-metal ion binding	GO:0006508-proteolysis	-
Mmp3/10a	Matrix metalloproteinase 3/10a	tr|Q5D714|Q5D714_NOTVI	838.957	5397.16	-2.68675	2.84465e-19	838.957	20.5101	5.32874	1.72762e-58	20.5101	170.574	-3.02139	8.38258e-18	26.9115	55.3908	-1.05404	0.0304047	795.788	1086.99	634.089	6810.56	4315.32	5065.61	16.0951	23.4402	21.995	202.746	138.51	170.465	26.8577	31.6737	22.2031	41.8531	90.9488	33.3705	103-1626(+)	507	comp19400_c0_seq2:103-1584(+) comp19400_c0_seq3:103-1584(+)	tr|Q5D714|Q5D714_NOTVI	0.0	GO:0016787-hydrolase activity GO:0008270-zinc ion binding GO:0005509-calcium ion binding GO:0008233-peptidase activity GO:0008237-metallopeptidase activity GO:0046872-metal ion binding	GO:0008152-metabolic process GO:0006508-proteolysis	GO:0031012-extracellular matrix
bgal	Beta-galactosidase	tr|A2BIK1|A2BIK1_DANRE	0.509309	7.21364	-3.67308	0.0151888	0.509309	4.44039	-3.04236	0.0383371	4.44039	2.77796	0.615476	0.564122	15.5475	1.50208	3.35364	0.0074946	0	0	1.52793	9.27028	7.29997	5.07068	2.14601	5.27404	5.90111	1.77848	4.16571	2.38969	9.66879	22.1716	14.802	1.3501	2.04379	1.11235	73-1956(+)	627	comp208402_c0_seq2:73-525(+)	tr|A2BIK1|A2BIK1_DANRE	0.0	GO:0043169-cation binding GO:0016787-hydrolase activity GO:0004565-beta-galactosidase activity GO:0016798-hydrolase activity, acting on glycosyl bonds GO:0004553-hydrolase activity, hydrolyzing O-glycosyl compounds	GO:0005975-carbohydrate metabolic process GO:0008152-metabolic process	-
Lig4	DNA ligase	tr|A7E283|A7E283_DANRE	19.4607	91.9768	-2.27696	1.37159e-08	19.4607	75.2673	-1.98278	5.61008e-07	75.2673	94.5638	-0.338762	0.392381	96.4881	96.8841	0.00279968	0.997824	13.4424	26.6048	18.3351	96.5654	84.471	94.8941	80.4754	69.1485	76.178	90.7022	109.35	83.6393	60.1614	90.7979	138.505	137.71	81.7517	71.1904	432-3284(+)	950	comp214483_c0_seq2:338-3073(+)	tr|A7E283|A7E283_DANRE	0.0	GO:0016874-ligase activity GO:0003909-DNA ligase activity GO:0005524-ATP binding GO:0003677-DNA binding GO:0003910-DNA ligase (ATP) activity	GO:0006281-DNA repair GO:0006310-DNA recombination GO:0051103-DNA ligation involved in DNA repair GO:0006974-response to DNA damage stimulus GO:0006260-DNA replication	-
Il21	Interleukin-21	sp|Q6L7I9|IL21_CANFA	0.448079	3.59866	-2.64083	0.167421	0.448079	0.894159	-0.409349	0.848316	0.894159	1.53279	-0.718386	0.728751	3.18639	2.97401	0.0865037	NA	1.34424	0	0	3.09009	6.25711	1.44877	2.14601	0	0.536465	3.55695	1.04143	0	3.22293	5.27895	1.05729	2.7002	5.10948	1.11235	1-507(+)	168	-	sp|Q6L7I9|IL21_CANFA	3e-08	GO:0005126-cytokine receptor binding GO:0005125-cytokine activity GO:0005134-interleukin-2 receptor binding	GO:0006955-immune response GO:0045078-positive regulation of interferon-gamma biosynthetic process GO:0032733-positive regulation of interleukin-10 production GO:0042102-positive regulation of T cell proliferation GO:0032825-positive regulation of natural killer cell differentiation GO:0045954-positive regulation of natural killer cell mediated cytotoxicity GO:0032740-positive regulation of inter…	GO:0005576-extracellular region GO:0005615-extracellular space
Csf1	Colony-stimulating factor 1	tr|D8UWE1|D8UWE1_TAEGU	909.011	2848.78	-1.64803	0.0283245	909.011	320.662	1.50156	0.0365697	320.662	379.058	-0.239059	0.802949	97.3372	114.018	-0.230431	0.862919	1123.78	1047.09	556.165	3777.64	2260.9	2507.81	103.009	445.363	413.614	426.834	331.174	379.165	31.155	206.935	53.9217	54.004	189.051	98.9991	433-2817(+)	794	-	tr|D8UWE1|D8UWE1_TAEGU	2e-11	GO:0008083-growth factor activity	-	GO:0016021-integral to membrane
Il6	Interleukin-6	tr|F5C0A3|F5C0A3_9AVES	14.5963	40.199	-1.43775	0.00426591	14.5963	77.2119	-2.38227	2.56909e-07	77.2119	40.935	0.881776	0.0463423	75.6931	41.8896	0.852435	0.126927	20.1635	11.402	12.2234	42.4888	37.5427	40.5654	68.6724	55.6704	107.293	24.8987	43.7399	54.1664	62.31	118.248	46.5207	37.8028	37.8102	50.0557	3-713(+)	236	-	tr|F5C0A3|F5C0A3_9AVES	3e-29	GO:0005138-interleukin-6 receptor binding	GO:0006955-immune response	GO:0005576-extracellular region
Il7	Interleukin 7	tr|B1GVZ6|B1GVZ6_CHICK	7.52053	20.1446	-1.40409	0.016312	7.52053	41.9585	-2.43953	3.33038e-06	41.9585	32.4606	0.354942	0.452562	24.7994	29.5021	-0.249706	0.727656	8.06542	3.80068	10.6955	30.1284	11.4714	18.8339	42.9202	35.7462	47.2089	28.4556	32.2842	36.642	26.8577	26.3948	21.1458	27.002	21.4598	40.0446	205-711(+)	168	-	tr|B1GVZ6|B1GVZ6_CHICK	1e-13	GO:0008083-growth factor activity GO:0005139-interleukin-7 receptor binding	GO:0006955-immune response	GO:0005576-extracellular region
Il10	Interleukin-10	sp|Q6A2H4|IL10_CHICK	21.8108	43.5187	-1.029	0.0848637	21.8108	12.1659	0.860271	0.151246	12.1659	10.6831	0.0714894	0.930976	12.3524	13.1467	-0.0810169	0.946697	17.4751	34.2061	13.7513	45.5789	29.1999	55.7775	17.1681	12.8921	6.43757	7.1139	14.58	10.3553	5.37155	23.2274	8.45831	14.8511	11.2409	13.3482	292-720(+)	142	comp868423_c0_seq2:176-544(+)	sp|Q6A2H4|IL10_CHICK	2e-40	GO:0005125-cytokine activity	GO:0006955-immune response GO:0045077-negative regulation of interferon-gamma biosynthetic process GO:0045019-negative regulation of nitric oxide biosynthetic process GO:0042832-defense response to protozoan	GO:0005576-extracellular region GO:0005615-extracellular space
Il18	Interleukin-18	tr|B3VHV0|B3VHV0_CHICK	743.188	1299	-0.80559	0.000224291	743.188	173.848	2.09011	4.04019e-23	173.848	370.607	-1.07201	3.41626e-06	179.159	294.623	-0.719405	0.0119395	819.984	744.933	664.648	1338.78	1173.21	1385.02	145.929	216.821	158.794	465.961	275.457	370.403	174.038	190.042	173.395	265.97	333.138	284.761	308-916(+)	202	-	tr|B3VHV0|B3VHV0_CHICK	1e-17	-	-	GO:0005615-extracellular space
Il8	Interleukin-8	tr|A1A632|A1A632_XENLA	71.0247	95.8217	-0.430414	0.129462	71.0247	227.458	-1.68337	1.71076e-12	227.458	141.317	0.68174	0.00414204	321.349	292.52	0.138247	0.704479	53.7694	72.2129	87.0918	93.4753	115.757	78.2333	251.083	202.757	228.534	136.943	134.865	152.144	345.928	277.673	340.447	345.626	273.868	258.065	2-547(+)	181	comp11319_c0_seq22:121-501(+)	tr|A1A632|A1A632_XENLA	1e-15	GO:0008009-chemokine activity	GO:0006955-immune response	GO:0005576-extracellular region
Hmgb2	High mobility group protein B2	sp|P52925|HMGB2_RAT	763.408	405.903	0.912423	0.000210508	763.408	625.02	0.286727	0.259882	625.02	568.109	0.13694	0.659026	878.836	772.274	0.187171	0.628593	641.201	984.376	664.648	384.716	545.412	287.58	655.607	610.03	609.424	560.22	563.412	580.696	844.408	748.555	1043.54	866.764	683.649	766.409	135-1160(+)	341	-	sp|P52925|HMGB2_RAT	1e-28	GO:0008301-DNA binding, bending GO:0008289-lipid binding GO:0031493-nucleosomal histone binding GO:0003677-DNA binding GO:0003690-double-stranded DNA binding	GO:0007399-nervous system development GO:0006357-regulation of transcription from RNA polymerase II promoter GO:0031100-organ regeneration GO:0045893-positive regulation of transcription, DNA-dependent GO:0007049-cell cycle GO:0051054-positive regulation of DNA metabolic process GO:0006288-base-excision repair, DNA ligation	GO:0005694-chromosome GO:0005634-nucleus GO:0048471-perinuclear region of cytoplasm GO:0005737-cytoplasm
Hmgb1	High mobility group protein B1	sp|P10103|HMGB1_BOVIN	9833.48	1191.9	3.04385	3.9385e-69	9833.48	2529.67	1.95893	6.46477e-30	2529.67	3565.96	-0.496524	0.0119817	2183.57	3314.41	-0.601988	0.00796905	8431.05	10911.7	10157.7	1151.83	1112.72	1311.13	2676.08	2766.52	2146.39	3142.57	3739.76	3815.55	2480.58	1798.01	2272.11	3566.97	3427.44	2948.84	197-829(+)	210	-	sp|P10103|HMGB1_BOVIN	2e-74	GO:0070491-repressing transcription factor binding GO:0042056-chemoattractant activity GO:0003690-double-stranded DNA binding GO:0042393-histone binding GO:0003700-sequence-specific DNA binding transcription factor activity GO:0003684-damaged DNA binding GO:0008301-DNA binding, bending GO:0003677-DNA binding GO:0003697-single-stranded DNA binding	GO:0043280-positive regulation of cysteine-type endopeptidase activity involved in apoptotic process GO:0006357-regulation of transcription from RNA polymerase II promoter GO:0001773-myeloid dendritic cell activation GO:0006310-DNA recombination GO:0002407-dendritic cell chemotaxis GO:0043388-positive regulation of DNA binding GO:0006288-base-excision repair, DNA ligation GO:0050918-positive chem…	GO:0005694-chromosome GO:0005634-nucleus GO:0009986-cell surface GO:0000793-condensed chromosome GO:0005730-nucleolus GO:0017053-transcriptional repressor complex
Lmnb1	LMNB1 protein	tr|A7YY47|A7YY47_BOVIN	708.71	68.1144	3.38059	2.76776e-32	708.71	436.702	0.697474	0.0144442	436.702	957.308	-1.13107	0.000130816	238.185	490.665	-1.04354	0.0027684	732.609	444.679	948.842	64.1194	67.7854	72.4383	311.172	584.246	414.687	798.535	994.042	1079.35	212.713	260.78	241.062	394.229	503.795	573.972	317-2092(+)	591	-	tr|A7YY47|A7YY47_BOVIN	0.0	-	-	GO:0005882-intermediate filament
Figure S7A
Gene_ID	Name	Closest blasthit	PRO_avg	SEN_avg	log2FoldChange	padj	PRO_avg	MT_0.25_avg	log2FoldChange	padj	MT_0.25_avg	MT_10_avg	log2FoldChange	padj	MT_PROCM_avg	MT_SENCM_avg	log2FoldChange	padj	PRO_1	PRO_2	PRO_3	SEN_1	SEN_2	SEN_3	MT_0.25_1	MT_0.25_2	MT_0.25_3	MT_10_1	MT_10_2	MT_10_3	MT_0.25_CM_PRO_1	MT_0.25_CM_PRO_2	MT_0.25_CM_PRO_3	MT_0.25_CM_SEN_1	MT_0.25_CM_SEN_2	MT_0.25_CM_SEN_3	sequence.2	Length (aa)	Isoforms/Paralogs	Closest blasthit	E-value	GO molecular function	GO Biological process	GO cellular compartment
Fgf14	FHF-4b	tr|O89096|O89096_MOUSE	1.71497	9.10308	-2.50686	0.037791	1.71497	6.66884	-2.11961	0.0669309	6.66884	3.21705	0.9748	0.325484	7.08731	6.39031	0.138006	0.93267	1.34424	3.80068	0	10.0428	11.4714	5.79506	3.21902	8.20405	8.58343	1.77848	4.68642	3.18626	7.52017	2.11158	11.6302	4.0503	5.10948	10.0111	998-1756(+)	252	comp21781_c0_seq1:2654-3397(+) comp21781_c0_seq2:1875-2516(+)	tr|O89096|O89096_MOUSE	1e-135	GO:0008201-heparin binding GO:0008083-growth factor activity	GO:0008344-adult locomotory behavior GO:0050905-neuromuscular process GO:0007268-synaptic transmission GO:0010765-positive regulation of sodium ion transport	-
Fgf12	Fibroblast growth factor 12	sp|P61328|FGF12_HUMAN	132.473	406.03	-1.61791	4.50953e-13	132.473	223.345	-0.758322	0.000930888	223.345	208.607	0.093883	0.745175	243.712	184.097	0.406342	0.192607	127.702	144.426	125.29	413.3	457.812	346.979	219.966	202.757	247.31	199.189	230.676	195.955	196.599	317.793	216.744	199.815	190.073	162.403	1636-2364(+)	242	comp48769_c7_seq255:372-914(+) comp48769_c7_seq263:206-826(+)	sp|P61328|FGF12_HUMAN	2e-132	GO:0008201-heparin binding GO:0008083-growth factor activity	GO:0008543-fibroblast growth factor receptor signaling pathway GO:0007399-nervous system development GO:0007507-heart development GO:0007254-JNK cascade GO:0007165-signal transduction GO:0007267-cell-cell signaling	GO:0005634-nucleus GO:0005615-extracellular space
Fgf7	Keratinocyte growth factor	sp|P79150|FGF7_CANFA	80.4473	237.838	-1.57415	8.53279e-14	80.4473	202.142	-1.33554	1.6178e-10	202.142	135.332	0.575065	0.00519172	194.703	266.76	-0.453433	0.072759	64.5233	83.6149	93.2035	212.444	229.428	271.643	211.382	192.795	202.247	136.943	143.196	125.857	183.707	218.549	181.854	279.471	273.868	246.942	665-1258(+)	197	-	sp|P79150|FGF7_CANFA	1e-73	GO:0008201-heparin binding GO:0008083-growth factor activity GO:0042056-chemoattractant activity	GO:0010838-positive regulation of keratinocyte proliferation GO:0008543-fibroblast growth factor receptor signaling pathway GO:0060665-regulation of branching involved in salivary gland morphogenesis by mesenchymal-epithelial signaling GO:0008284-positive regulation of cell proliferation GO:0010463-mesenchymal cell proliferation GO:0060501-positive regulation of epithelial cell proliferation invo…	GO:0005794-Golgi apparatus
Fgf19	FGF19	tr|B7U4G3|B7U4G3_XENTR	100.089	283.523	-1.50171	2.25053e-05	100.089	51.5599	0.938326	0.0104665	51.5599	156.278	-1.58584	1.7229e-05	33.2668	40.5099	-0.304446	0.635135	107.539	110.22	82.508	315.189	344.141	191.237	35.4092	59.1864	60.084	138.721	143.717	186.396	30.0807	43.2874	26.4322	16.2012	54.1605	51.1681	1-756(+)	251	-	tr|B7U4G3|B7U4G3_XENTR	4e-38	-	-	-
Fgf18	FGF-18	tr|Q9I950|Q9I950_CHICK	2.03891	4.76399	-1.19531	0.353848	2.03891	5.31808	-1.34252	0.244556	5.31808	6.14956	-0.188339	0.871965	3.19874	7.16386	-1.11379	NA	2.68847	1.90034	1.52793	6.18018	5.21426	2.89753	6.43804	4.68803	4.82818	7.1139	4.16571	7.16908	5.37155	3.16737	1.05729	16.2012	3.06569	2.2247	647-1270(+)	207	-	tr|Q9I950|Q9I950_CHICK	5e-94	GO:0008083-growth factor activity GO:0005111-type 2 fibroblast growth factor receptor binding	GO:0008543-fibroblast growth factor receptor signaling pathway GO:0030949-positive regulation of vascular endothelial growth factor receptor signaling pathway GO:0008284-positive regulation of cell proliferation GO:0032332-positive regulation of chondrocyte differentiation GO:0070374-positive regulation of ERK1 and ERK2 cascade	GO:0005730-nucleolus
Fgf10	Fibroblast growth factor 10	tr|Q8QG59|Q8QG59_AMBME	56.4462	97.6056	-0.809071	0.0114466	56.4462	216.641	-1.94585	1.20985e-11	216.641	80.7961	1.41586	6.18798e-07	122.485	100.202	0.293858	0.498369	41.6713	58.9105	68.7567	104.291	64.6568	123.869	243.572	186.935	219.414	80.0314	87.4799	74.8771	113.877	120.36	133.218	108.008	73.5765	119.021	1744-2346(+)	200	-	tr|Q8QG59|Q8QG59_AMBME	4e-90	GO:0008083-growth factor activity GO:0042056-chemoattractant activity	GO:0050674-urothelial cell proliferation GO:0043410-positive regulation of MAPK cascade GO:0051549-positive regulation of keratinocyte migration GO:0032781-positive regulation of ATPase activity GO:0050918-positive chemotaxis GO:0070371-ERK1 and ERK2 cascade GO:0045739-positive regulation of DNA repair GO:0048754-branching morphogenesis of a tube GO:0050679-positive regulation of epithelial cell …	GO:0005886-plasma membrane GO:0005634-nucleus GO:0009986-cell surface GO:0031012-extracellular matrix GO:0005615-extracellular space
Fgf9	Glia-activating factor	sp|Q3ZFI5|FGF9_DIDAL	5.72989	6.89812	-0.269342	0.757709	5.72989	16.752	-1.55444	0.0145448	16.752	8.88558	0.838976	0.14652	17.0046	17.4643	-0.0424917	0.966036	5.37694	5.70102	6.1117	10.8153	6.25711	3.62191	16.0951	16.9941	17.1669	5.33543	9.37284	11.9485	18.2633	17.9484	14.802	16.2012	18.3941	17.7976	862-1491(+)	209	-	sp|Q3ZFI5|FGF9_DIDAL	1e-113	GO:0008201-heparin binding GO:0008083-growth factor activity	GO:0007275-multicellular organismal development GO:0051781-positive regulation of cell division GO:0030154-cell differentiation	-
Fgf8	Fibroblast growth factor 8	tr|Q9DE51|Q9DE51_AMBME	94.3719	84.1502	0.165522	0.647316	94.3719	142.459	-0.607691	0.0346031	142.459	72.4252	1.00708	0.000640658	188.346	119.937	0.654263	0.073196	84.6869	115.921	82.508	67.2095	108.457	76.7846	126.615	150.017	150.747	81.8099	51.0299	84.4359	181.558	222.772	160.708	140.41	122.628	96.7744	1121-1759(+)	212	-	tr|Q9DE51|Q9DE51_AMBME	6e-109	-	-	-
Fgf13	FGF13 protein	tr|A6QPP3|A6QPP3_BOVIN	94.9906	56.3643	0.763367	0.00756433	94.9906	333.105	-1.7975	1.83334e-13	333.105	144.601	1.18827	1.4082e-06	540.546	502.613	0.106444	0.79466	116.949	85.5153	82.508	61.0293	57.3569	50.7068	394.866	296.518	307.931	124.493	148.403	160.906	555.418	412.814	653.405	600.795	472.116	434.929	472-1266(+)	264	comp57659_c0_seq53:394-1158(+) comp57659_c0_seq59:394-990(+) comp57659_c0_seq9:3471-4205(+)	tr|A6QPP3|A6QPP3_BOVIN	4e-133	-	-	-
Fgf24	Fibroblast growth factor 24	tr|A9LE41|A9LE41_GASAC	8.21856	4.47762	0.860446	0.511429	8.21856	0.715286	3.31936	0.0117994	0.715286	0.173571	1.37672	0.530174	2.11775	4.45714	-1.08497	NA	12.0981	9.5017	3.05585	7.72523	2.0857	3.62191	0	0	2.14586	0	0.520714	0	1.07431	5.27895	0	2.7002	5.10948	5.56175	3-743(+)	246	comp937001_c0_seq1:325-822(+)	tr|A9LE41|A9LE41_GASAC	5e-68	-	-	-
Figure S7B
Gene_ID	Name	Closest blasthit	PRO_avg	SEN_avg	log2FoldChange	padj	PRO_avg	MT_0.25_avg	log2FoldChange	padj	MT_0.25_avg	MT_10_avg	log2FoldChange	padj	MT_PROCM_avg	MT_SENCM_avg	log2FoldChange	padj	PRO_1	PRO_2	PRO_3	SEN_1	SEN_2	SEN_3	MT_0.25_1	MT_0.25_2	MT_0.25_3	MT_10_1	MT_10_2	MT_10_3	MT_0.25_CM_PRO_1	MT_0.25_CM_PRO_2	MT_0.25_CM_PRO_3	MT_0.25_CM_SEN_1	MT_0.25_CM_SEN_2	MT_0.25_CM_SEN_3	sequence.2	Length (aa)	Isoforms/Paralogs	Closest blasthit	E-value	GO molecular function	GO Biological process	GO cellular compartment
Fgfr1	Fibroblast growth factor receptor 1	sp|Q91285|FGFR1_PLEWA	77.4354	431.477	-2.47991	1.45668e-08	77.4354	32.519	1.22742	0.0079231	32.519	88.0563	-1.41866	0.00347221	12.0057	32.6943	-1.45414	0.0330328	94.0965	89.316	48.8936	600.25	271.142	423.039	17.1681	49.8103	30.5785	78.2529	91.1249	94.7912	6.44586	23.2274	6.34373	17.5513	32.7007	47.831	1-477(+)	158	-	sp|Q91285|FGFR1_PLEWA	2e-56	GO:0016301-kinase activity GO:0005007-fibroblast growth factor-activated receptor activity GO:0004713-protein tyrosine kinase activity GO:0004672-protein kinase activity GO:0016740-transferase activity GO:0004714-transmembrane receptor protein tyrosine kinase activity GO:0016772-transferase activity, transferring phosphorus-containing groups GO:0005524-ATP binding	GO:0008543-fibroblast growth factor receptor signaling pathway GO:0016310-phosphorylation GO:0008284-positive regulation of cell proliferation GO:0006468-protein phosphorylation	GO:0031410-cytoplasmic vesicle GO:0016020-membrane GO:0005886-plasma membrane GO:0005634-nucleus GO:0005829-cytosol GO:0005737-cytoplasm GO:0016021-integral to membrane GO:0016023-cytoplasmic membrane-bounded vesicle
Fgfr2.1	Fibroblast growth factor receptor 3	sp|Q91287|FGFR3_PLEWA	89.0577	366.068	-2.04353	2.2303e-20	89.0577	291.433	-1.71982	4.51469e-15	291.433	275.782	0.0840567	0.75451	183.559	220.92	-0.266995	0.396387	87.3754	98.8177	80.9801	376.991	395.241	325.972	259.667	290.072	324.561	273.885	261.919	291.543	142.883	225.939	181.854	229.517	245.255	187.987	2-856(+)	284	-	sp|Q91287|FGFR3_PLEWA	5e-156	GO:0016301-kinase activity GO:0005007-fibroblast growth factor-activated receptor activity GO:0004713-protein tyrosine kinase activity GO:0004672-protein kinase activity GO:0016740-transferase activity GO:0004714-transmembrane receptor protein tyrosine kinase activity GO:0016772-transferase activity, transferring phosphorus-containing groups GO:0005524-ATP binding	GO:0008543-fibroblast growth factor receptor signaling pathway GO:0016310-phosphorylation GO:0008284-positive regulation of cell proliferation GO:0006915-apoptotic process GO:0006468-protein phosphorylation	GO:0016020-membrane GO:0005886-plasma membrane GO:0016021-integral to membrane
Fgfr2.2	Fibroblast growth factor receptor	tr|A1YYM3|A1YYM3_MOUSE	269.477	419.668	-0.642271	0.00859114	269.477	1610.42	-2.58163	4.72131e-32	1610.42	1854.62	-0.204191	0.452639	1149.93	1178.56	-0.0357085	0.935682	251.372	277.45	279.61	534.586	327.456	396.962	1215.72	1716.99	1898.55	1511.7	2032.87	2019.29	1028.11	1140.25	1281.43	1082.78	1179.27	1273.64	3-2807(+)	934	comp70016_c0_seq2:481-2964(+) comp70016_c0_seq4:155-2617(+)	tr|A1YYM3|A1YYM3_MOUSE	0.0	GO:0017134-fibroblast growth factor binding GO:0016301-kinase activity GO:0005007-fibroblast growth factor-activated receptor activity GO:0004713-protein tyrosine kinase activity GO:0004672-protein kinase activity GO:0016740-transferase activity GO:0016772-transferase activity, transferring phosphorus-containing groups GO:0004714-transmembrane receptor protein tyrosine kinase activity GO:0005524-…	GO:0048286-lung alveolus development GO:0030177-positive regulation of Wnt receptor signaling pathway GO:0001525-angiogenesis GO:0048755-branching morphogenesis of a nerve GO:0060664-epithelial cell proliferation involved in salivary gland morphogenesis GO:0042127-regulation of cell proliferation GO:0010453-regulation of cell fate commitment GO:0090263-positive regulation of canonical Wnt recepto…	GO:0016020-membrane GO:0005634-nucleus GO:0005576-extracellular region GO:0016021-integral to membrane
Fgfr3.1	Fibroblast growth factor receptor	tr|A1YYM3|A1YYM3_MOUSE	4357.57	3056.42	0.511176	0.0813645	4357.57	1569.11	1.47426	1.66419e-08	1569.11	1827.77	-0.220708	0.511316	1470.88	2056.46	-0.483365	0.201792	3162.99	4481	5428.72	3272.41	2055.46	3841.4	1928.19	1570.49	1208.65	1920.75	1857.91	1704.65	1813.43	1207.82	1391.39	2304.62	2068.32	1796.44	852-3371(+)	839	comp9242_c2_seq20:852-3365(+) comp9242_c2_seq23:852-3104(+) comp9242_c2_seq24:852-3098(+) comp9242_c2_seq26:852-3029(+) comp9242_c2_seq28:852-3371(+) comp9242_c2_seq29:852-3104(+) comp9242_c2_seq30:574-3036(+) comp9242_c2_seq31:574-3030(+) comp9242_c2_seq32:852-3029(+) comp9242_c2_seq33:574-2772(+) comp9242_c2_seq34:574-2766(+) comp9242_c2_seq36:852-3023(+) comp9242_c2_seq37:574-3024(+) comp9242_…	tr|A1YYM3|A1YYM3_MOUSE	0.0	GO:0017134-fibroblast growth factor binding GO:0016301-kinase activity GO:0005007-fibroblast growth factor-activated receptor activity GO:0004713-protein tyrosine kinase activity GO:0004672-protein kinase activity GO:0016740-transferase activity GO:0016772-transferase activity, transferring phosphorus-containing groups GO:0004714-transmembrane receptor protein tyrosine kinase activity GO:0005524-…	GO:0048286-lung alveolus development GO:0030177-positive regulation of Wnt receptor signaling pathway GO:0001525-angiogenesis GO:0048755-branching morphogenesis of a nerve GO:0060664-epithelial cell proliferation involved in salivary gland morphogenesis GO:0042127-regulation of cell proliferation GO:0010453-regulation of cell fate commitment GO:0090263-positive regulation of canonical Wnt recepto…	GO:0016020-membrane GO:0005634-nucleus GO:0005576-extracellular region GO:0016021-integral to membrane
Fgfr3.2	Fibroblast growth factor receptor	tr|A4JYQ2|A4JYQ2_DANRE	23.1695	9.63092	1.29508	0.0357402	23.1695	25.941	-0.176275	0.770096	25.941	11.4813	1.20329	0.045601	31.5268	4.8646	2.75309	0.000377234	24.1963	28.5051	16.8072	8.49775	14.5999	5.79506	23.6061	25.7842	28.4326	10.6709	6.24856	17.5244	34.3779	44.3432	15.8593	8.1006	2.04379	4.4494	116-1825(+)	569	comp23875_c0_seq2:116-1825(+)	tr|A4JYQ2|A4JYQ2_DANRE	0.0	GO:0016301-kinase activity GO:0005007-fibroblast growth factor-activated receptor activity GO:0004713-protein tyrosine kinase activity GO:0004672-protein kinase activity GO:0016740-transferase activity GO:0004714-transmembrane receptor protein tyrosine kinase activity GO:0016772-transferase activity, transferring phosphorus-containing groups GO:0005524-ATP binding GO:0005515-protein binding	GO:0008543-fibroblast growth factor receptor signaling pathway GO:0016310-phosphorylation GO:0008284-positive regulation of cell proliferation GO:0006468-protein phosphorylation	GO:0016020-membrane GO:0016021-integral to membrane
Figure S7C
Gene_ID	Name	Closest blasthit	PRO_avg	SEN_avg	log2FoldChange	padj	PRO_avg	MT_0.25_avg	log2FoldChange	padj	MT_0.25_avg	MT_10_avg	log2FoldChange	padj	MT_PROCM_avg	MT_SENCM_avg	log2FoldChange	padj	PRO_1	PRO_2	PRO_3	SEN_1	SEN_2	SEN_3	MT_0.25_1	MT_0.25_2	MT_0.25_3	MT_10_1	MT_10_2	MT_10_3	MT_0.25_CM_PRO_1	MT_0.25_CM_PRO_2	MT_0.25_CM_PRO_3	MT_0.25_CM_SEN_1	MT_0.25_CM_SEN_2	MT_0.25_CM_SEN_3	sequence.2	Length (aa)	Isoforms/Paralogs	Closest blasthit	E-value	GO molecular function	GO Biological process	GO cellular compartment
Wnt7bb	Protein Wnt	tr|F1Q9W3|F1Q9W3_DANRE	12.0047	71.0441	-2.50313	2.00661e-05	12.0047	71.408	-2.50809	1.14603e-05	71.408	60.3431	0.219163	0.741389	97.275	84.5822	0.200428	0.825	26.8847	7.60136	1.52793	44.0338	122.014	47.0849	108.374	52.7404	53.11	49.7973	77.0656	54.1664	140.735	71.7937	79.2967	72.9054	80.7298	100.111	415-924(+)	169	comp416598_c0_seq28:344-802(+)	tr|F1Q9W3|F1Q9W3_DANRE	7e-85	-	GO:0007275-multicellular organismal development GO:0016055-Wnt receptor signaling pathway	GO:0005576-extracellular region GO:0005578-proteinaceous extracellular matrix
Wnt11b	Protein Wnt-11b	sp|P49893|WN11B_XENLA	27.8034	115.786	-2.07562	0.000274626	27.8034	82.1257	-1.57838	0.00503686	82.1257	141.737	-0.782861	0.199194	26.4965	31.5459	-0.252629	0.80411	25.5405	38.0068	19.863	154.505	21.8999	170.954	61.1613	103.137	82.0791	147.613	154.131	123.468	13.966	20.06	45.4634	27.002	27.5912	40.0446	3-377(+)	124	-	sp|P49893|WN11B_XENLA	4e-57	GO:0019838-growth factor binding GO:0005109-frizzled binding GO:0005102-receptor binding GO:0017147-Wnt-protein binding GO:0042803-protein homodimerization activity GO:0030295-protein kinase activator activity GO:0044212-transcription regulatory region DNA binding GO:0005515-protein binding GO:0005099-Ras GTPase activator activity	GO:0051496-positive regulation of stress fiber assembly GO:0042074-cell migration involved in gastrulation GO:0030336-negative regulation of cell migration GO:0007507-heart development GO:0014036-neural crest cell fate specification GO:0009950-dorsal/ventral axis specification GO:0046330-positive regulation of JNK cascade GO:0045860-positive regulation of protein kinase activity GO:0061101-neuroe…	GO:0005886-plasma membrane GO:0005576-extracellular region GO:0005737-cytoplasm GO:0005615-extracellular space GO:0005578-proteinaceous extracellular matrix GO:0043234-protein complex
Wnt5b	Protein Wnt	tr|B1WBR9|B1WBR9_RAT	140.773	537.836	-1.94579	3.40312e-12	140.773	254.024	-0.861071	0.00267703	254.024	306.452	-0.271376	0.419627	130.585	153.77	-0.236851	0.608887	135.768	214.738	71.8125	594.843	548.54	470.124	287.566	244.364	230.143	334.353	331.695	253.308	114.951	144.643	132.161	147.161	170.657	143.493	483-1658(+)	391	-	tr|B1WBR9|B1WBR9_RAT	0.0	GO:0005102-receptor binding	GO:0007275-multicellular organismal development GO:0090090-negative regulation of canonical Wnt receptor signaling pathway GO:0045600-positive regulation of fat cell differentiation GO:0016055-Wnt receptor signaling pathway GO:0030335-positive regulation of cell migration	GO:0005576-extracellular region GO:0009986-cell surface GO:0031012-extracellular matrix GO:0005578-proteinaceous extracellular matrix
Wnt10b	Protein Wnt	tr|A0JMB0|A0JMB0_XENTR	24.3428	76.9846	-1.64395	7.52964e-05	24.3428	92.9658	-1.91535	1.53087e-06	92.9658	55.0308	0.726493	0.0710597	35.0022	27.5572	0.323066	0.621762	32.2617	20.9037	19.863	95.0203	75.0854	60.8481	95.4975	94.3466	89.0531	39.1265	61.4442	64.5218	25.7834	51.7337	27.4895	12.1509	32.7007	37.8199	911-2080(+)	389	-	tr|A0JMB0|A0JMB0_XENTR	0.0	-	GO:0007275-multicellular organismal development GO:0016055-Wnt receptor signaling pathway	GO:0005576-extracellular region GO:0005578-proteinaceous extracellular matrix
Wnt11b	Protein Wnt-11	sp|P51891|WNT11_COTJA	1.08153	3.11601	-1.60591	0.351873	1.08153	4.37441	-2.0457	0.179064	4.37441	0.612664	2.50286	0.0986251	4.26737	3.12599	0.387062	NA	1.34424	1.90034	0	5.40766	1.04285	2.89753	5.36503	2.93002	4.82818	0	1.04143	0.796565	7.52017	3.16737	2.11458	0	7.15327	2.2247	1396-2460(+)	354	comp28656_c1_seq4:3-311(+)	sp|P51891|WNT11_COTJA	4e-178	GO:0044212-transcription regulatory region DNA binding GO:0030295-protein kinase activator activity GO:0005102-receptor binding	GO:0051496-positive regulation of stress fiber assembly GO:0030336-negative regulation of cell migration GO:0030308-negative regulation of cell growth GO:0034394-protein localization to cell surface GO:0045860-positive regulation of protein kinase activity GO:0061101-neuroendocrine cell differentiation GO:0006468-protein phosphorylation GO:0090090-negative regulation of canonical Wnt receptor sig…	GO:0005576-extracellular region GO:0005737-cytoplasm GO:0005578-proteinaceous extracellular matrix
Wnt6.s	Protein Wnt	tr|B0FK91|B0FK91_XENLA	1.08153	2.78122	-1.40393	0.397777	1.08153	6.45701	-2.65345	0.0558587	6.45701	1.9101	1.79137	0.118537	4.94037	1.95211	1.36271	NA	1.34424	1.90034	0	2.31757	3.12856	2.89753	4.29202	7.03205	8.04697	1.77848	1.56214	2.38969	2.14862	10.5579	2.11458	2.7002	2.04379	1.11235	1046-2107(+)	353	-	tr|B0FK91|B0FK91_XENLA	0.0	-	GO:0007275-multicellular organismal development GO:0016055-Wnt receptor signaling pathway	GO:0005576-extracellular region GO:0005578-proteinaceous extracellular matrix
Protein Wnt.1	Protein Wnt	tr|P79856|P79856_PLEWA	115.736	287.622	-1.30764	0.00328315	115.736	83.6469	0.468846	0.310427	83.6469	76.8663	0.157707	0.788354	42.8229	37.3852	0.202653	0.807556	115.604	51.3092	180.295	330.64	203.356	328.87	62.2343	87.3146	101.392	112.044	46.8642	71.6908	39.7495	65.459	23.2604	45.9034	30.6569	35.5952	784-1902(+)	372	-	tr|P79856|P79856_PLEWA	0.0	-	GO:0007275-multicellular organismal development GO:0016055-Wnt receptor signaling pathway	GO:0005576-extracellular region GO:0005578-proteinaceous extracellular matrix
Wnt8b	Protein Wnt-8b	sp|Q93098|WNT8B_HUMAN	11.0117	26.8496	-1.2918	0.0144331	11.0117	74.4883	-2.77562	3.13927e-09	74.4883	19.9865	1.81581	8.4216e-06	47.0568	23.8422	0.985054	0.0712981	9.40965	11.402	12.2234	27.0383	28.157	25.3534	59.0153	73.2505	91.199	8.89238	22.3907	28.6763	40.8238	67.5706	32.776	24.3018	19.416	27.8087	1-996(+)	331	-	sp|Q93098|WNT8B_HUMAN	5e-155	GO:0001664-G-protein coupled receptor binding GO:0005102-receptor binding	GO:0071300-cellular response to retinoic acid GO:0032526-response to retinoic acid GO:0060070-canonical Wnt receptor signaling pathway GO:0048263-determination of dorsal identity GO:0043049-otic placode formation GO:0010629-negative regulation of gene expression GO:0009952-anterior/posterior pattern specification GO:0010628-positive regulation of gene expression GO:0016055-Wnt receptor signaling …	GO:0005886-plasma membrane GO:0005576-extracellular region GO:0005615-extracellular space GO:0005578-proteinaceous extracellular matrix
Wnt2b	Protein Wnt	tr|A0P8B2|A0P8B2_CYNPY	955.058	2104.73	-1.13942	0.00069115	955.058	704.972	0.438451	0.203984	704.972	668.562	0.0769481	0.865813	373.76	415.725	-0.153618	0.795197	728.576	572.002	1564.6	2349.24	1640.41	2324.54	650.242	801.067	663.607	666.928	642.56	696.198	283.618	541.62	296.041	383.428	383.211	480.535	704-1891(+)	395	comp194260_c0_seq2:142-1215(+)	tr|A0P8B2|A0P8B2_CYNPY	0.0	-	GO:0007275-multicellular organismal development GO:0016055-Wnt receptor signaling pathway	GO:0005576-extracellular region GO:0005578-proteinaceous extracellular matrix
Wnt3	Protein Wnt	tr|A1DYI3|A1DYI3_CHICK	2.10014	4.50326	-1.0521	0.40374	2.10014	10.5068	-2.34627	0.0236065	10.5068	4.32108	1.35283	0.132598	9.57769	2.80308	1.81522	0.145394	1.34424	1.90034	3.05585	1.54505	8.34282	3.62191	8.58405	11.1341	11.8022	5.33543	3.64499	3.98282	12.8917	12.6695	3.17187	4.0503	1.0219	3.33705	228-1316(+)	362	comp455637_c0_seq16:223-1251(+) comp455637_c0_seq18:121-1191(+) comp455637_c0_seq9:228-1316(+)	tr|A1DYI3|A1DYI3_CHICK	0.0	GO:0005110-frizzled-2 binding GO:0005102-receptor binding	GO:0042472-inner ear morphogenesis GO:0008284-positive regulation of cell proliferation GO:0035115-embryonic forelimb morphogenesis GO:0016055-Wnt receptor signaling pathway GO:0060064-Spemann organizer formation at the anterior end of the primitive streak GO:0007223-Wnt receptor signaling pathway, calcium modulating pathway GO:0060070-canonical Wnt receptor signaling pathway GO:0009950-dorsal/ve…	GO:0005886-plasma membrane GO:0005769-early endosome GO:0005576-extracellular region GO:0045121-membrane raft GO:0005615-extracellular space GO:0005770-late endosome GO:0005578-proteinaceous extracellular matrix
Wnt7a	Protein Wnt	tr|E2RHP0|E2RHP0_CANFA	1.91477	3.35748	-0.771411	0.668959	1.91477	1.07295	0.881049	0.604651	1.07295	0.173571	1.77866	0.418302	3.90927	0.370783	3.24047	NA	2.68847	0	3.05585	5.40766	1.04285	3.62191	1.07301	0	2.14586	0	0.520714	0	6.44586	3.16737	2.11458	0	0	1.11235	896-1945(+)	349	-	tr|E2RHP0|E2RHP0_CANFA	0.0	-	GO:0007275-multicellular organismal development GO:0016055-Wnt receptor signaling pathway	GO:0005576-extracellular region GO:0005578-proteinaceous extracellular matrix
Protein Wnt.2	Protein Wnt	tr|Q29UB9|Q29UB9_MACEU	1.01862	1.61911	-0.658125	NA	1.01862	0	3.0079	0.307302	0	0.265522	-1.41874	NA	0.70386	0.340632	0.771303	NA	0	0	3.05585	3.09009	1.04285	0.724383	0	0	0	0	0	0.796565	0	2.11158	0	0	1.0219	0	269-1057(+)	262	-	tr|Q29UB9|Q29UB9_MACEU	4e-110	-	GO:0007275-multicellular organismal development GO:0016055-Wnt receptor signaling pathway	GO:0005576-extracellular region GO:0005578-proteinaceous extracellular matrix
Wnt7b	Protein Wnt (Fragment)	tr|F7DGL5|F7DGL5_XENTR	302.466	270.499	0.16165	0.434586	302.466	380.903	-0.334436	0.0569486	380.903	274.914	0.472333	0.00954799	459.393	406.565	0.178038	0.488112	283.634	305.955	317.809	239.482	290.956	281.06	379.844	342.812	420.052	273.885	259.315	291.543	476.994	480.384	420.801	454.984	408.759	355.952	2-616(+)	204	comp254597_c0_seq1:179-643(+)	tr|F7DGL5|F7DGL5_XENTR	4e-113	-	GO:0007275-multicellular organismal development GO:0016055-Wnt receptor signaling pathway	GO:0005576-extracellular region GO:0005578-proteinaceous extracellular matrix
Wnt2	Protein Wnt-2	sp|Q2QLC7|WNT2_CARPS	400.403	267.701	0.579854	0.0675709	400.403	117.345	1.78022	5.29744e-10	117.345	272.473	-1.2087	0.00010192	203.442	287.074	-0.495683	0.235882	350.846	440.879	409.484	211.671	285.742	305.689	150.221	115.443	86.3708	403.714	212.972	200.734	232.051	164.703	213.572	334.825	286.131	240.267	3-353(+)	116	-	sp|Q2QLC7|WNT2_CARPS	3e-57	-	GO:0007275-multicellular organismal development GO:0016055-Wnt receptor signaling pathway	GO:0005576-extracellular region GO:0005578-proteinaceous extracellular matrix
Wnt4	Protein Wnt	tr|D3K5L9|D3K5L9_PIG	47.6799	23.3344	1.0193	0.02352	47.6799	13.1232	1.87176	1.5134e-05	13.1232	22.4923	-0.797612	0.118016	9.94596	15.5914	-0.654259	0.39671	47.0483	53.2095	42.7819	31.6734	18.7713	19.5583	15.0221	8.79006	15.5575	23.1202	26.0357	18.321	15.0403	3.16737	11.6302	14.8511	16.3503	15.5729	158-1213(+)	351	-	tr|D3K5L9|D3K5L9_PIG	0.0	-	GO:0007275-multicellular organismal development GO:0016055-Wnt receptor signaling pathway	GO:0005576-extracellular region GO:0005578-proteinaceous extracellular matrix
Wnt9b	Protein Wnt (Fragment)	tr|G1KSZ4|G1KSZ4_ANOCA	7.38195	1.67713	2.14556	0.0643267	7.38195	2.47332	1.50945	0.137171	2.47332	2.75812	-0.0554071	0.970557	5.30564	0.681264	2.82623	NA	5.37694	7.60136	9.16756	0.772523	2.0857	2.17315	1.07301	5.27404	1.07293	3.55695	3.12428	1.59313	4.29724	7.39053	4.22916	0	2.04379	0	102-1181(+)	359	-	tr|G1KSZ4|G1KSZ4_ANOCA	5e-148	GO:0005102-receptor binding	GO:0060071-Wnt receptor signaling pathway, planar cell polarity pathway GO:0043085-positive regulation of catalytic activity GO:0007275-multicellular organismal development GO:0003339-regulation of mesenchymal to epithelial transition involved in metanephros morphogenesis GO:0009786-regulation of asymmetric cell division GO:0035150-regulation of tube size GO:0016055-Wnt receptor signaling pathway	GO:0005576-extracellular region GO:0005578-proteinaceous extracellular matrix
Wnt1	Protein Wnt-1	sp|P21551|WNT1_AMBME	216.03	41.2149	2.38681	0.0886942	216.03	16.0727	3.75448	0.0035851	16.0727	27.2641	-0.786358	0.637175	1.7725	3.22296	-0.842042	0.752616	176.095	178.632	293.362	61.0293	1.04285	61.5725	21.4601	24.6122	2.14586	0	39.5742	42.2179	2.14862	2.11158	1.05729	5.4004	2.04379	2.2247	1-648(+)	215	-	sp|P21551|WNT1_AMBME	3e-121	-	GO:0007275-multicellular organismal development GO:0016055-Wnt receptor signaling pathway	GO:0005576-extracellular region GO:0005578-proteinaceous extracellular matrix
Figure S7D
Gene_ID	Name	Closest blasthit	PRO_avg	SEN_avg	log2FoldChange	padj	PRO_avg	MT_0.25_avg	log2FoldChange	padj	MT_0.25_avg	MT_10_avg	log2FoldChange	padj	MT_PROCM_avg	MT_SENCM_avg	log2FoldChange	padj	PRO_1	PRO_2	PRO_3	SEN_1	SEN_2	SEN_3	MT_0.25_1	MT_0.25_2	MT_0.25_3	MT_10_1	MT_10_2	MT_10_3	MT_0.25_CM_PRO_1	MT_0.25_CM_PRO_2	MT_0.25_CM_PRO_3	MT_0.25_CM_SEN_1	MT_0.25_CM_SEN_2	MT_0.25_CM_SEN_3	sequence.2	Length (aa)	Isoforms/Paralogs	Closest blasthit	E-value	GO molecular function	GO Biological process	GO cellular compartment
Dkk1	Dickkopf 1	tr|A9ULN0|A9ULN0_XENTR	2633.49	3187	-0.275601	0.433794	2633.49	83.4927	4.95983	4.11913e-65	83.4927	625.371	-2.88464	3.56927e-21	65.1772	116.252	-0.840823	0.0534572	2539.26	3468.12	1893.1	3802.36	3201.56	2557.07	47.2123	107.239	96.0272	661.593	520.714	693.808	68.7558	69.6821	57.0936	76.9557	133.868	137.931	426-1214(+)	262	-	tr|A9ULN0|A9ULN0_XENTR	2e-77	-	GO:0090090-negative regulation of canonical Wnt receptor signaling pathway GO:0042074-cell migration involved in gastrulation GO:0030178-negative regulation of Wnt receptor signaling pathway GO:0030903-notochord development GO:0021879-forebrain neuron differentiation GO:0007275-multicellular organismal development GO:0030334-regulation of cell migration GO:0007398-ectoderm development GO:0030900-…	GO:0005576-extracellular region GO:0005737-cytoplasm
Axin2	Axin2	tr|A2ABR0|A2ABR0_MOUSE	36.7907	21.6443	0.783793	0.0351629	36.7907	64.0644	-0.807869	0.0104449	64.0644	42.6965	0.579918	0.0693839	33.9921	30.4892	0.16503	0.778383	34.9501	41.8075	33.6144	15.4505	29.1999	20.2827	65.4534	65.0464	61.6934	42.6834	44.7814	40.6248	33.3036	35.8969	32.776	33.7525	26.5693	31.1458	420-2903(+)	827	comp68178_c1_seq12:188-682(+) comp68178_c1_seq4:400-2592(+) comp68178_c1_seq8:400-2631(+)	tr|A2ABR0|A2ABR0_MOUSE	0.0	GO:0031625-ubiquitin protein ligase binding GO:0070411-I-SMAD binding GO:0070016-armadillo repeat domain binding GO:0008013-beta-catenin binding GO:0005096-GTPase activator activity GO:0019901-protein kinase binding GO:0005515-protein binding GO:0004871-signal transducer activity	GO:0008219-cell death GO:0035412-regulation of catenin import into nucleus GO:0001957-intramembranous ossification GO:0009950-dorsal/ventral axis specification GO:0006355-regulation of transcription, DNA-dependent GO:0090244-Wnt receptor signaling pathway involved in somitogenesis GO:0061181-regulation of chondrocyte development GO:0038032-termination of G-protein coupled receptor signaling pathw…	GO:0014069-postsynaptic density GO:0005938-cell cortex GO:0005886-plasma membrane GO:0005634-nucleus GO:0030877-beta-catenin destruction complex GO:0016023-cytoplasmic membrane-bounded vesicle GO:0005622-intracellular GO:0005881-cytoplasmic microtubule
Ctnnb1.s.2	Ctnnb1 protein	tr|A1A5I6|A1A5I6_XENLA	3253.9	8697.67	-1.41853	7.29428e-15	3253.9	6019.58	-0.887561	1.20184e-06	6019.58	8206.51	-0.447747	0.0292666	6346.37	7656.59	-0.270789	0.316841	2908.93	3103.25	3749.53	9451.05	8017.45	8624.5	5769.55	6991.61	5297.59	6260.23	8910.45	9448.85	6045.14	6030.67	6963.31	7414.75	7654	7901.02	246-2591(+)	781	-	tr|A1A5I6|A1A5I6_XENLA	0.0	-	-	-
Ctnnb1.s.1	Ctnnb1 protein	tr|A1A5I6|A1A5I6_XENLA	1439.41	2345.74	-0.704928	0.0117726	1439.41	1765.56	-0.295699	0.295927	1765.56	2375.25	-0.427476	0.161315	1456.04	1711.39	-0.233277	0.579043	1489.41	1850.93	977.873	1861.78	3030.53	2144.9	1593.41	1936.16	1767.11	2596.57	2814.98	1714.21	1240.83	1614.3	1512.98	1621.47	1986.57	1526.14	339-2561(+)	740	-	tr|A1A5I6|A1A5I6_XENLA	0.0	-	-	-
Figure S7E
Gene_ID	Name	Closest blasthit	PRO_avg	SEN_avg	log2FoldChange	padj	PRO_avg	MT_0.25_avg	log2FoldChange	padj	MT_0.25_avg	MT_10_avg	log2FoldChange	padj	MT_PROCM_avg	MT_SENCM_avg	log2FoldChange	padj	PRO_1	PRO_2	PRO_3	SEN_1	SEN_2	SEN_3	MT_0.25_1	MT_0.25_2	MT_0.25_3	MT_10_1	MT_10_2	MT_10_3	MT_0.25_CM_PRO_1	MT_0.25_CM_PRO_2	MT_0.25_CM_PRO_3	MT_0.25_CM_SEN_1	MT_0.25_CM_SEN_2	MT_0.25_CM_SEN_3	sequence.2	Length (aa)	Isoforms/Paralogs	Closest blasthit	E-value	GO molecular function	GO Biological process	GO cellular compartment
Bmp2	BMP-2	tr|Q90YD7|Q90YD7_XENTR	7.43043	17.7176	-1.35965	0.0440202	7.43043	22.0534	-1.68868	0.0064743	22.0534	9.18354	1.3559	0.0200687	16.2997	10.8238	0.599033	0.485826	4.03271	15.2027	3.05585	19.3131	13.5571	20.2827	15.0221	21.0961	30.042	10.6709	5.72785	11.1519	18.2633	17.9484	12.6875	12.1509	9.19707	11.1235	2-832(+)	276	-	tr|Q90YD7|Q90YD7_XENTR	9e-33	GO:0008083-growth factor activity	GO:0040007-growth	-
Bmp5	BMP5	tr|P87373|P87373_CHICK	4.26151	10.639	-1.35232	0.0850409	4.26151	19.063	-2.2064	0.00142992	19.063	9.88733	0.941767	0.0993065	21.2468	11.9741	0.836416	0.261098	1.34424	3.80068	7.63963	7.72523	10.4285	13.7633	15.0221	22.8542	19.3127	8.89238	10.4143	10.3553	21.4862	26.3948	15.8593	14.8511	13.2847	7.78645	2-904(+)	300	-	tr|P87373|P87373_CHICK	8e-158	GO:0008083-growth factor activity GO:0070700-BMP receptor binding	GO:2000105-positive regulation of DNA-dependent DNA replication GO:2000065-negative regulation of cortisol biosynthetic process GO:0010862-positive regulation of pathway-restricted SMAD protein phosphorylation GO:0043569-negative regulation of insulin-like growth factor receptor signaling pathway GO:0032348-negative regulation of aldosterone biosynthetic process GO:0040007-growth GO:0008285-negat…	-
Bmp6	Bmp6 protein	tr|A9JTV9|A9JTV9_XENTR	3.50393	5.71996	-0.67897	0.604407	3.50393	5.82152	-0.693541	0.548482	5.82152	1.3989	1.77798	0.154496	8.46984	1.90301	2.15072	NA	1.34424	0	9.16756	10.8153	4.17141	2.17315	6.43804	3.51602	7.5105	0	2.60357	1.59313	3.22293	11.6137	10.5729	1.3501	1.0219	3.33705	692-2047(+)	451	-	tr|A9JTV9|A9JTV9_XENTR	0.0	GO:0008083-growth factor activity	GO:0040007-growth	-
Bmp2.2	Bone morphogenetic protein 2	tr|B1P8C3|B1P8C3_AMBME	1233.7	1009.14	0.288281	0.308935	1233.7	608.827	1.02111	2.52792e-05	608.827	821.651	-0.434989	0.121632	775.76	1332.3	-0.779832	0.0117171	906.015	1265.63	1529.45	1049.09	759.197	1219.14	767.199	561.978	497.303	855.447	874.278	735.229	742.348	706.324	878.607	1548.57	1293.72	1154.62	851-2029(+)	392	-	tr|B1P8C3|B1P8C3_AMBME	0.0	GO:0008083-growth factor activity	GO:0040007-growth	-
Bmp7	Bone morphogenetic protein 7	tr|A2AUJ3|A2AUJ3_MOUSE	171232	52550.8	1.70414	4.46489e-17	171232	19256.2	3.15244	1.67185e-57	19256.2	41992.3	-1.12467	1.71464e-07	17189.5	18496.9	-0.105771	0.772934	167784	218657	127255	59149	46839.7	51663.7	15085.4	20127.5	22555.7	44255.6	38888.4	42832.9	16505.7	17148.1	17914.7	16933	18419.7	20138	592-1956(+)	454	comp177537_c1_seq1:720-1997(+)	tr|A2AUJ3|A2AUJ3_MOUSE	0.0	GO:0008083-growth factor activity GO:0005125-cytokine activity GO:0005515-protein binding GO:0070700-BMP receptor binding	GO:0045666-positive regulation of neuron differentiation GO:0030326-embryonic limb morphogenesis GO:0048468-cell development GO:0060395-SMAD protein signal transduction GO:0042326-negative regulation of phosphorylation GO:0007411-axon guidance GO:0043407-negative regulation of MAP kinase activity GO:0072125-negative regulation of glomerular mesangial cell proliferation GO:0060445-branching involv…	GO:0005576-extracellular region GO:0005615-extracellular space
Figure S7F
Gene_ID	Name	Closest blasthit	PRO_avg	SEN_avg	log2FoldChange	padj	PRO_avg	MT_0.25_avg	log2FoldChange	padj	MT_0.25_avg	MT_10_avg	log2FoldChange	padj	MT_PROCM_avg	MT_SENCM_avg	log2FoldChange	padj	PRO_1	PRO_2	PRO_3	SEN_1	SEN_2	SEN_3	MT_0.25_1	MT_0.25_2	MT_0.25_3	MT_10_1	MT_10_2	MT_10_3	MT_0.25_CM_PRO_1	MT_0.25_CM_PRO_2	MT_0.25_CM_PRO_3	MT_0.25_CM_SEN_1	MT_0.25_CM_SEN_2	MT_0.25_CM_SEN_3	sequence.2	Length (aa)	Isoforms/Paralogs	Closest blasthit	E-value	GO molecular function	GO Biological process	GO cellular compartment
Grem1	Gremlin-1	sp|O73755|GREM1_CHICK	713.24	738.738	-0.0502343	0.937044	713.24	23.3106	4.88251	3.24303e-29	23.3106	437.858	-4.17773	2.27316e-20	17.6931	25.0953	-0.505934	0.531049	1005.49	657.517	476.713	915.44	644.483	656.291	4.29202	33.9882	31.6514	407.271	290.558	615.745	16.1146	28.5063	8.45831	22.9517	24.5255	27.8087	551-1102(+)	183	-	sp|O73755|GREM1_CHICK	2e-81	GO:0043184-vascular endothelial growth factor receptor 2 binding GO:0030296-protein tyrosine kinase activator activity GO:0048018-receptor agonist activity GO:0005125-cytokine activity	GO:0061098-positive regulation of protein tyrosine kinase activity GO:1900086-positive regulation of peptidyl-tyrosine autophosphorylation GO:0090191-negative regulation of branching involved in ureteric bud morphogenesis GO:0060394-negative regulation of pathway-restricted SMAD protein phosphorylation GO:0007267-cell-cell signaling GO:1900155-negative regulation of bone trabecula formation GO:00…	GO:0005576-extracellular region GO:0005615-extracellular space
Nog2	Noggin 2	tr|D6QS38|D6QS38_GECJA	198.505	489.356	-1.30212	1.30292e-06	198.505	21.9904	3.18777	6.3286e-27	21.9904	518.943	-4.57791	1.1929e-55	11.6506	51.5165	-2.15002	1.26263e-06	240.618	220.439	134.457	581.71	447.384	438.976	23.6061	25.1982	17.1669	439.283	563.933	553.613	5.37155	16.8926	12.6875	40.503	56.2043	57.8422	2001-2648(+)	215	-	tr|D6QS38|D6QS38_GECJA	4e-99	-	-	-
Grem2	Gremlin-2	sp|Q9H772|GREM2_HUMAN	416	257.308	0.688294	0.00924626	416	22.48	4.18701	9.1591e-52	22.48	137.145	-2.57731	1.95487e-18	15.5675	24.7068	-0.682187	0.210596	419.402	438.978	389.621	295.876	178.328	297.721	18.2411	29.8862	19.3127	149.392	121.847	140.195	12.8917	15.8369	17.9739	18.9014	29.635	25.584	262-774(+)	170	-	sp|Q9H772|GREM2_HUMAN	4e-75	-	GO:0030509-BMP signaling pathway	GO:0005576-extracellular region GO:0005615-extracellular space
Chrd	Chordin	tr|A2CG34|A2CG34_MOUSE	13.6228	139.042	-3.36268	2.48603e-12	13.6228	11.7751	0.179087	0.766097	11.7751	25.4463	-1.04918	0.0441116	6.35058	8.89066	-0.4709	0.63851	13.4424	15.2027	12.2234	203.946	81.3425	131.838	9.65705	11.7201	13.9481	30.2341	18.225	27.8798	2.14862	9.50211	7.40102	10.8008	9.19707	6.6741	813-3665(+)	950	-	tr|A2CG34|A2CG34_MOUSE	0.0	GO:0008201-heparin binding GO:0045545-syndecan binding	GO:0001702-gastrulation with mouth forming second GO:0045668-negative regulation of osteoblast differentiation GO:0030336-negative regulation of cell migration GO:0009953-dorsal/ventral pattern formation GO:0002053-positive regulation of mesenchymal cell proliferation GO:0007417-central nervous system development GO:0021919-BMP signaling pathway involved in spinal cord dorsal/ventral patterning G…	GO:0005615-extracellular space
Vwc2	Brorin	sp|Q8C8N3|VWC2_MOUSE	3.18167	24.2259	-2.94887	0.00165252	3.18167	1.10596	1.30302	0.267127	1.10596	1.3989	-0.452529	0.759073	0.704859	1.95211	-1.44028	0.519803	2.68847	3.80068	3.05585	30.9009	22.9428	18.8339	0	1.17201	2.14586	0	2.60357	1.59313	0	0	2.11458	2.7002	2.04379	1.11235	969-1940(+)	323	-	sp|Q8C8N3|VWC2_MOUSE	2e-125	-	GO:0045666-positive regulation of neuron differentiation GO:0010811-positive regulation of cell-substrate adhesion GO:0030514-negative regulation of BMP signaling pathway	GO:0005614-interstitial matrix GO:0045202-synapse GO:0005604-basement membrane GO:0030054-cell junction GO:0005578-proteinaceous extracellular matrix GO:0005576-extracellular region GO:0031012-extracellular matrix GO:0032281-alpha-amino-3-hydroxy-5-methyl-4-isoxazolepropionic acid selective glutamate receptor complex GO:0005615-extracellular space
Kcp	Kielin/chordin-like protein	sp|Q9IBG7|KCP_XENLA	2.10014	2.37559	-0.218474	0.898135	2.10014	2.94379	-0.483841	0.718266	2.94379	3.97394	-0.365649	0.788767	2.12393	2.74278	-0.347843	NA	1.34424	1.90034	3.05585	4.63514	1.04285	1.44877	3.21902	2.93002	2.68232	5.33543	2.60357	3.98282	2.14862	4.22316	0	4.0503	3.06569	1.11235	476-880(+)	134	-	sp|Q9IBG7|KCP_XENLA	6e-40	-	-	-
Cd247.1	Kielin/chordin-like protein	tr|F7D608|F7D608_XENTR	10.4751	73.2822	-2.7896	0.0462015	10.4751	104.63	-3.30398	0.0115336	104.63	83.7753	0.322507	0.85186	14.8005	11.8604	0.319333	0.8968	24.1963	5.70102	1.52793	88.8401	80.2996	50.7068	89.0595	114.857	109.975	101.373	70.2963	79.6565	0	3.16737	41.2343	6.7505	1.0219	27.8087	1-2286(+)	761	-	tr|F7D608|F7D608_XENTR	1e-74	-	-	-
Cd247.2	Kielin/chordin-like protein	tr|F7D608|F7D608_XENTR	30.7256	16.3619	0.92299	0.131813	30.7256	19.6158	0.624684	0.276391	19.6158	15.4536	0.348217	0.619525	5.6509	12.2579	-1.11404	0.242919	48.3925	28.5051	15.2793	20.0856	16.6856	12.3145	9.65705	23.4402	25.7503	12.4493	17.1835	16.7279	3.22293	10.5579	3.17187	10.8008	8.17517	17.7976	3-7304(+)	2433	comp466154_c0_seq4:3-4238(+)	tr|F7D608|F7D608_XENTR	3e-139	-	GO:0030513-positive regulation of BMP signaling pathway	-
Bmpr1b.1	Bone morphogenetic protein receptor, type 1B	tr|Q0IHM5|Q0IHM5_XENTR	36.0864	87.9015	-1.27525	0.015504	36.0864	42.77	-0.233655	0.678675	42.77	43.9072	-0.0628863	0.927995	21.6002	22.2111	-0.061812	0.954389	59.1464	32.3058	16.8072	117.423	61.5283	84.7528	42.9202	32.8162	52.5735	26.6771	45.3021	59.7424	21.4862	24.2832	19.0312	5.4004	24.5255	36.7075	277-1323(+)	348	comp123669_c0_seq1:651-1607(+)	tr|Q0IHM5|Q0IHM5_XENTR	1e-154	GO:0016772-transferase activity, transferring phosphorus-containing groups GO:0005024-transforming growth factor beta-activated receptor activity GO:0005524-ATP binding GO:0004675-transmembrane receptor protein serine/threonine kinase activity GO:0004674-protein serine/threonine kinase activity GO:0004672-protein kinase activity	GO:0007178-transmembrane receptor protein serine/threonine kinase signaling pathway GO:0006468-protein phosphorylation	GO:0016020-membrane
Bmpr1b.2	Bone morphogenetic protein receptor type-1B	sp|P36898|BMR1B_MOUSE	1.97768	4.18774	-0.950126	0.42345	1.97768	11.7091	-2.49889	0.00846575	11.7091	2.78829	1.99203	0.0108994	16.3111	12.2958	0.410802	0.680186	4.03271	1.90034	0	3.09009	7.29997	2.17315	12.8761	9.37606	12.8751	1.77848	2.60357	3.98282	20.4119	17.9484	10.5729	13.501	12.2628	11.1235	3-575(+)	190	-	sp|P36898|BMR1B_MOUSE	4e-108	GO:0046332-SMAD binding GO:0016301-kinase activity GO:0005025-transforming growth factor beta receptor activity, type I GO:0004675-transmembrane receptor protein serine/threonine kinase activity GO:0046872-metal ion binding GO:0004672-protein kinase activity GO:0016740-transferase activity GO:0005024-transforming growth factor beta-activated receptor activity GO:0016772-transferase activity, tran…	GO:0006703-estrogen biosynthetic process GO:0001502-cartilage condensation GO:0009953-dorsal/ventral pattern formation GO:0060041-retina development in camera-type eye GO:0030154-cell differentiation GO:0043010-camera-type eye development GO:0031290-retinal ganglion cell axon guidance GO:0016310-phosphorylation GO:0006468-protein phosphorylation GO:0051216-cartilage development GO:0035108-limb mo…	GO:0016020-membrane GO:0016021-integral to membrane GO:0030425-dendrite GO:0043025-neuronal cell body
Figure S7G
Gene_ID	Name	Closest blasthit	PRO_avg	SEN_avg	log2FoldChange	padj	PRO_avg	MT_0.25_avg	log2FoldChange	padj	MT_0.25_avg	MT_10_avg	log2FoldChange	padj	MT_PROCM_avg	MT_SENCM_avg	log2FoldChange	padj	PRO_1	PRO_2	PRO_3	SEN_1	SEN_2	SEN_3	MT_0.25_1	MT_0.25_2	MT_0.25_3	MT_10_1	MT_10_2	MT_10_3	MT_0.25_CM_PRO_1	MT_0.25_CM_PRO_2	MT_0.25_CM_PRO_3	MT_0.25_CM_SEN_1	MT_0.25_CM_SEN_2	MT_0.25_CM_SEN_3	sequence.2	Length (aa)	Isoforms/Paralogs	Closest blasthit	E-value	GO molecular function	GO Biological process	GO cellular compartment
Mmp3/10a	Matrix metalloproteinase 3/10a	tr|Q5D714|Q5D714_NOTVI	838.957	5397.16	-2.68675	2.84465e-19	838.957	20.5101	5.32874	1.72762e-58	20.5101	170.574	-3.02139	8.38258e-18	26.9115	55.3908	-1.05404	0.0304047	795.788	1086.99	634.089	6810.56	4315.32	5065.61	16.0951	23.4402	21.995	202.746	138.51	170.465	26.8577	31.6737	22.2031	41.8531	90.9488	33.3705	103-1626(+)	507	comp19400_c0_seq2:103-1584(+) comp19400_c0_seq3:103-1584(+)	tr|Q5D714|Q5D714_NOTVI	0.0	GO:0016787-hydrolase activity GO:0008270-zinc ion binding GO:0005509-calcium ion binding GO:0008233-peptidase activity GO:0008237-metallopeptidase activity GO:0046872-metal ion binding	GO:0008152-metabolic process GO:0006508-proteolysis	GO:0031012-extracellular matrix
Mmp9th	Matrix metalloproteinase-9TH	tr|A1ILK1|A1ILK1_XENLA	26958.7	82638.4	-1.61608	2.85878e-06	26958.7	2136.01	3.65716	1.02768e-28	2136.01	10284.3	-2.26685	9.5666e-11	2273.35	2710.58	-0.253904	0.653925	31781.8	32015	17079.2	106398	53625.6	87891.5	1298.34	2758.91	2350.79	10046.6	8763.09	12043.3	1592.13	3233.88	1994.05	2158.81	3032.99	2939.94	256-2295(+)	679	-	tr|A1ILK1|A1ILK1_XENLA	0.0	GO:0016787-hydrolase activity GO:0008270-zinc ion binding GO:0008233-peptidase activity GO:0008237-metallopeptidase activity GO:0046872-metal ion binding	GO:0008152-metabolic process GO:0006508-proteolysis	GO:0031012-extracellular matrix
Mmp3/10b	Matrix metalloproteinase 3/10b	tr|Q5D711|Q5D711_NOTVI	57.2665	168.081	-1.54675	2.43719e-08	57.2665	560.218	-3.2775	2.98808e-36	560.218	699.614	-0.32202	0.240387	327.185	344.495	-0.0746361	0.867407	60.4906	45.6081	65.7008	199.311	130.357	174.576	629.854	455.325	595.476	730.953	807.106	560.782	254.611	331.518	395.426	340.225	374.014	319.244	2-385(+)	127	-	tr|Q5D711|Q5D711_NOTVI	9e-70	GO:0016787-hydrolase activity GO:0008270-zinc ion binding GO:0005509-calcium ion binding GO:0008233-peptidase activity GO:0008237-metallopeptidase activity GO:0046872-metal ion binding	GO:0008152-metabolic process GO:0006508-proteolysis	GO:0031012-extracellular matrix
Timp1.1	Tissue inhibitor of metalloproteinase 1	tr|Q2I6A9|Q2I6A9_NOTVI	963695	250014	1.94657	1.9479e-09	963695	8633.17	6.80233	3.02225e-107	8633.17	111909	-3.69607	9.46789e-31	4168.07	13855.9	-1.73308	3.20621e-06	1.10114e+06	1.04499e+06	744949	285781	217878	246383	4244.81	12371.7	9282.98	120682	82332.6	132712	3794.46	5356.02	3353.72	10576.7	15483.8	15507.3	2-835(+)	277	-	tr|Q2I6A9|Q2I6A9_NOTVI	1e-125	GO:0008191-metalloendopeptidase inhibitor activity	-	-
Timp1.2	Metalloproteinase inhibitor 1	sp|P20414|TIMP1_BOVIN	36.4795	10.0852	1.81137	1.30067e-06	36.4795	16.5401	1.11947	0.000645662	16.5401	11.8989	0.407746	0.343494	378.655	611.613	-0.691406	0.00954889	33.6059	36.1065	39.7261	13.1329	6.25711	10.8657	15.0221	15.8221	18.7763	8.89238	14.0593	12.745	388.9	308.291	438.775	642.648	605.985	586.208	527-1129(+)	200	-	sp|P20414|TIMP1_BOVIN	4e-21	GO:0008191-metalloendopeptidase inhibitor activity GO:0046872-metal ion binding	GO:0043249-erythrocyte maturation GO:0043086-negative regulation of catalytic activity GO:0051045-negative regulation of membrane protein ectodomain proteolysis	GO:0005576-extracellular region GO:0005604-basement membrane GO:0005578-proteinaceous extracellular matrix
Timp1.3	Metalloproteinase inhibitor 1	sp|P20414|TIMP1_BOVIN	22.5022	8.43405	1.36352	0.0367613	22.5022	11.5633	0.954818	0.115382	11.5633	11.81	0.0526824	0.950448	15.6119	5.47904	1.47125	0.109189	10.7539	32.3058	24.4468	8.49775	5.21426	11.5901	13.9491	10.5481	10.1928	17.7848	7.28999	10.3553	21.4862	17.9484	7.40102	2.7002	8.17517	5.56175	201-809(+)	202	-	sp|P20414|TIMP1_BOVIN	2e-20	GO:0008191-metalloendopeptidase inhibitor activity GO:0046872-metal ion binding	GO:0043249-erythrocyte maturation GO:0043086-negative regulation of catalytic activity GO:0051045-negative regulation of membrane protein ectodomain proteolysis	GO:0005576-extracellular region GO:0005604-basement membrane GO:0005578-proteinaceous extracellular matrix
F11	Factor XI	tr|B5LX43|B5LX43_CANFA	837.341	3759.77	-2.16737	9.11657e-10	837.341	36.4671	4.51216	6.82408e-36	36.4671	205.312	-2.48917	1.47652e-10	162.305	313.604	-0.951453	0.0493717	824.017	980.575	707.43	4400.29	2593.57	4285.45	31.1172	43.9503	34.3337	165.398	190.06	260.477	125.694	261.836	99.3852	198.465	271.824	470.524	1-1221(+)	406	comp338_c0_seq1:161-1303(+) comp338_c0_seq2:161-1285(+) comp338_c0_seq3:1-1239(+)	tr|B5LX43|B5LX43_CANFA	6e-48	GO:0016787-hydrolase activity GO:0008236-serine-type peptidase activity GO:0008233-peptidase activity GO:0004252-serine-type endopeptidase activity	GO:0007596-blood coagulation GO:0006508-proteolysis	GO:0005576-extracellular region
F8	Coagulation factor VIII isoform a (Predicted), 3 prime (Fragment)	tr|B0KWU4|B0KWU4_CALJA	20.1809	52.1511	-1.36362	0.004855	20.1809	61.5409	-1.61856	0.000397864	61.5409	23.1169	1.46313	0.00136685	61.1913	26.4395	1.22711	0.0291933	12.0981	13.3024	35.1423	47.8964	54.2283	54.3287	38.6282	58.0144	87.9802	26.6771	17.1835	25.4901	49.4183	84.4632	49.6926	36.4527	18.3941	24.4717	467-8011(+)	2514	comp83233_c1_seq5:467-3805(+)	tr|B0KWU4|B0KWU4_CALJA	4e-150	-	GO:0007155-cell adhesion	-
F2RL3	Coagulation factor II (thrombin) receptor-like 3	tr|F6WHY7|F6WHY7_XENTR	2108.13	1527.64	0.463986	0.036877	2108.13	450.726	2.22597	6.21274e-29	450.726	639.834	-0.498286	0.0327454	405.833	620.265	-0.611809	0.0260119	1715.25	2546.45	2062.7	1365.05	1663.35	1554.53	478.561	453.567	420.052	816.32	538.418	564.765	467.325	353.69	396.483	661.549	651.97	547.276	2-1300(+)	432	-	tr|F6WHY7|F6WHY7_XENTR	2e-105	GO:0004930-G-protein coupled receptor activity GO:0015057-thrombin receptor activity	GO:0070493-thrombin receptor signaling pathway GO:0007596-blood coagulation GO:0007186-G-protein coupled receptor signaling pathway GO:0007165-signal transduction	GO:0016021-integral to membrane
F10	Coagulation factor 10	tr|Q5FW21|Q5FW21_XENTR	1732.75	853.442	1.02067	1.36791e-05	1732.75	4204.55	-1.27917	1.41638e-08	4204.55	2506.71	0.746632	0.00259811	4839.63	4586.02	0.0778146	0.85624	1493.45	2056.17	1648.63	843.595	813.425	903.305	5382.2	3540.05	3691.41	2922.03	2445.79	2152.32	5550.96	3724.83	5243.1	5542.16	4384.96	3830.93	485-1939(+)	484	-	tr|Q5FW21|Q5FW21_XENTR	3e-171	GO:0016787-hydrolase activity GO:0008236-serine-type peptidase activity GO:0005509-calcium ion binding GO:0008233-peptidase activity GO:0004252-serine-type endopeptidase activity	GO:0007596-blood coagulation GO:0006508-proteolysis	GO:0005576-extracellular region
Figure S7H
Gene_ID	Name	Closest blasthit	PRO_avg	SEN_avg	log2FoldChange	padj	PRO_avg	MT_0.25_avg	log2FoldChange	padj	MT_0.25_avg	MT_10_avg	log2FoldChange	padj	MT_PROCM_avg	MT_SENCM_avg	log2FoldChange	padj	PRO_1	PRO_2	PRO_3	SEN_1	SEN_2	SEN_3	MT_0.25_1	MT_0.25_2	MT_0.25_3	MT_10_1	MT_10_2	MT_10_3	MT_0.25_CM_PRO_1	MT_0.25_CM_PRO_2	MT_0.25_CM_PRO_3	MT_0.25_CM_SEN_1	MT_0.25_CM_SEN_2	MT_0.25_CM_SEN_3	sequence.2	Length (aa)	Isoforms/Paralogs	Closest blasthit	E-value	GO molecular function	GO Biological process	GO cellular compartment
Mapk8	Mitogen-activated protein kinase 8	tr|A1L4K2|A1L4K2_HUMAN	403.446	36.3455	3.4737	5.80281e-26	403.446	58.0006	2.78683	8.51699e-19	58.0006	287.998	-2.30594	3.16289e-12	29.784	34.2107	-0.209291	0.755218	453.008	558.7	198.63	37.8536	38.5855	32.5972	48.2853	65.6324	60.084	248.987	278.061	336.947	36.5265	27.4505	25.3749	27.002	37.8102	37.8199	574-1785(+)	403	-	tr|A1L4K2|A1L4K2_HUMAN	0.0	GO:0016301-kinase activity GO:0004672-protein kinase activity GO:0016740-transferase activity GO:0004707-MAP kinase activity GO:0016772-transferase activity, transferring phosphorus-containing groups GO:0004674-protein serine/threonine kinase activity GO:0005524-ATP binding GO:0000166-nucleotide binding	GO:0016310-phosphorylation GO:0006468-protein phosphorylation	-
Kras	GTPase KRas	sp|P01116|RASK_HUMAN	3593.76	2317.66	0.63321	0.00189263	3593.76	2745.63	0.389353	0.053432	2745.63	5710.56	-1.05709	1.88718e-07	1348.58	1503.72	-0.157379	0.623099	3853.93	2478.04	4449.32	2405.64	2029.39	2517.95	2966.86	2567.87	2702.17	5273.18	5967.9	5890.6	1297.77	1433.76	1314.21	1398.7	1607.44	1505.01	2-397(+)	131	comp10388_c0_seq2:2-394(+)	sp|P01116|RASK_HUMAN	1e-72	GO:0019002-GMP binding GO:0030275-LRR domain binding GO:0019003-GDP binding GO:0003924-GTPase activity GO:0005525-GTP binding GO:0005515-protein binding GO:0000166-nucleotide binding	GO:0050900-leukocyte migration GO:0007264-small GTPase mediated signal transduction GO:0048169-regulation of long-term neuronal synaptic plasticity GO:0007411-axon guidance GO:0007265-Ras protein signal transduction GO:0051146-striated muscle cell differentiation GO:0051092-positive regulation of NF-kappaB transcription factor activity GO:0043406-positive regulation of MAP kinase activity GO:0007…	GO:0016020-membrane GO:0005886-plasma membrane GO:0045121-membrane raft GO:0005739-mitochondrion
Hras	GTPase HRas	sp|P08642|RASH_CHICK	248.987	66.5584	1.9013	1.35897e-12	248.987	94.284	1.40692	5.83613e-08	94.284	151.827	-0.686533	0.0187458	77.1388	76.393	0.00776587	0.990085	188.193	317.357	241.412	73.3897	71.9568	54.3287	113.739	96.6906	72.4227	177.848	139.031	138.602	65.5329	78.1285	87.755	60.7545	82.7736	85.6509	200-769(+)	189	-	sp|P08642|RASH_CHICK	5e-101	GO:0003924-GTPase activity GO:0008022-protein C-terminus binding GO:0005525-GTP binding GO:0000166-nucleotide binding	GO:0007569-cell aging GO:0007264-small GTPase mediated signal transduction GO:0048169-regulation of long-term neuronal synaptic plasticity GO:0007050-cell cycle arrest GO:0046330-positive regulation of JNK cascade GO:0043524-negative regulation of neuron apoptotic process GO:0035022-positive regulation of Rac protein signal transduction GO:0050679-positive regulation of epithelial cell proliferat…	GO:0016020-membrane GO:0005886-plasma membrane GO:0005794-Golgi apparatus
Mapk8ipl	Mitogen activated protein kinase 8 interacting protein 1	tr|A2AHH3|A2AHH3_MOUSE	152.13	86.3836	0.825008	0.00167845	152.13	78.8794	0.936838	0.000185201	78.8794	128.944	-0.687313	0.0111506	99.1994	152.02	-0.613539	0.0672477	137.112	163.429	155.848	78.0248	111.585	69.5407	71.8914	76.7665	87.9802	147.613	121.326	117.892	108.505	114.025	75.0675	172.813	155.328	127.92	3-2159(+)	718	-	tr|A2AHH3|A2AHH3_MOUSE	0.0	GO:0016301-kinase activity	GO:0016310-phosphorylation GO:0016192-vesicle-mediated transport GO:0007258-JUN phosphorylation GO:0043066-negative regulation of apoptotic process GO:0007165-signal transduction GO:0006355-regulation of transcription, DNA-dependent	GO:0043005-neuron projection GO:0016020-membrane GO:0044294-dendritic growth cone GO:0044295-axonal growth cone GO:0045202-synapse GO:0030425-dendrite GO:0030424-axon GO:0044302-dentate gyrus mossy fiber GO:0044297-cell body
Jund	Jun D proto-oncogene (Fragment)	tr|F6ZCE6|F6ZCE6_XENTR	974.465	1471.98	-0.595492	0.00153378	974.465	515.811	0.919049	3.20166e-07	515.811	745.724	-0.536778	0.00690414	918.09	980.844	-0.0948581	0.766205	1047.16	997.678	878.557	1838.6	1261.85	1315.48	541.868	510.409	495.157	661.593	790.964	784.616	876.637	823.516	1054.12	1055.78	940.145	946.609	3-965(+)	320	-	tr|F6ZCE6|F6ZCE6_XENTR	3e-109	GO:0043565-sequence-specific DNA binding GO:0003700-sequence-specific DNA binding transcription factor activity	GO:0006355-regulation of transcription, DNA-dependent	GO:0005634-nucleus
Map3k3.1	Mitogen activated protein kinase kinase kinase 3	tr|B1AR87|B1AR87_MOUSE	118.313	190.533	-0.677937	0.00968805	118.313	182.055	-0.615178	0.0143273	182.055	119.876	0.601192	0.0227685	182.166	190.543	-0.0650225	0.885429	146.522	104.519	103.899	230.984	195.013	145.601	175.973	171.699	198.492	115.601	119.764	124.264	146.106	225.939	174.453	193.064	209.489	169.077	561-2447(+)	628	-	tr|B1AR87|B1AR87_MOUSE	0.0	GO:0016772-transferase activity, transferring phosphorus-containing groups GO:0016301-kinase activity GO:0005524-ATP binding	GO:0046777-protein autophosphorylation GO:0016310-phosphorylation GO:0006468-protein phosphorylation GO:0007243-intracellular protein kinase cascade	-
Map3k3.2	Mitogen activated protein kinase kinase kinase 3	tr|B1AR87|B1AR87_MOUSE	60.5274	76.8361	-0.337382	0.367088	60.5274	64.697	-0.105793	0.771303	64.697	35.5999	0.908599	0.00920216	118.23	65.1334	0.854272	0.0315948	52.4252	66.5119	62.645	58.7117	109.5	62.2969	62.2343	62.1164	69.7404	40.9049	24.4735	41.4214	110.654	138.308	105.729	55.3541	76.6422	63.4039	360-2219(+)	619	comp273737_c0_seq2:360-1019(+)	tr|B1AR87|B1AR87_MOUSE	0.0	GO:0016772-transferase activity, transferring phosphorus-containing groups GO:0016301-kinase activity GO:0005524-ATP binding	GO:0046777-protein autophosphorylation GO:0016310-phosphorylation GO:0006468-protein phosphorylation GO:0007243-intracellular protein kinase cascade	-
Map3k3.3	Mitogen activated protein kinase kinase kinase 3	tr|B1AR87|B1AR87_MOUSE	21.2658	24.5834	-0.205005	0.70126	21.2658	32.753	-0.609045	0.154665	32.753	12.2072	1.4801	0.000732343	42.474	25.2047	0.752833	0.158421	18.8193	19.0034	25.9747	26.2658	25.0285	22.4559	37.5552	26.3702	34.3337	14.2278	8.85213	13.5416	39.7495	58.0685	29.6041	24.3018	23.5036	27.8087	502-2370(+)	622	-	tr|B1AR87|B1AR87_MOUSE	0.0	GO:0016772-transferase activity, transferring phosphorus-containing groups GO:0016301-kinase activity GO:0005524-ATP binding	GO:0046777-protein autophosphorylation GO:0016310-phosphorylation GO:0006468-protein phosphorylation GO:0007243-intracellular protein kinase cascade	-
Map3k7	Mitogen activated protein kinase kinase kinase 7	tr|A2AP92|A2AP92_MOUSE	1408.92	2549.42	-0.856122	0.000858217	1408.92	8241.62	-2.54868	1.04203e-26	8241.62	3694.65	1.15688	7.98368e-06	10059.8	12362.5	-0.297338	0.426864	1275.68	1617.19	1333.88	2307.53	2724.97	2615.75	11269.8	7132.84	6322.24	3569.4	4523.44	2991.1	10049.1	7812.85	12317.4	14095	12262.8	10729.7	204-2036(+)	610	comp19277_c0_seq2:204-1997(+) comp19277_c0_seq3:204-1955(+)	tr|A2AP92|A2AP92_MOUSE	0.0	GO:0016772-transferase activity, transferring phosphorus-containing groups GO:0016301-kinase activity GO:0004708-MAP kinase kinase activity GO:0005524-ATP binding GO:0004674-protein serine/threonine kinase activity GO:0004672-protein kinase activity	GO:0001525-angiogenesis GO:0043066-negative regulation of apoptotic process GO:0007252-I-kappaB phosphorylation GO:0046330-positive regulation of JNK cascade GO:0000187-activation of MAPK activity GO:0007179-transforming growth factor beta receptor signaling pathway GO:0043123-positive regulation of I-kappaB kinase/NF-kappaB cascade GO:0016310-phosphorylation GO:0001841-neural tube formation GO:0…	-
Mapk4	Mitogen-activated protein kinase 4	tr|A1A4C4|A1A4C4_HUMAN	10.5636	31.69	-1.57793	0.00267485	10.5636	110.862	-3.41187	5.65997e-13	110.862	36.3839	1.61276	4.44432e-05	83.1018	61.7868	0.433155	0.445819	8.06542	11.402	12.2234	28.5833	46.9284	19.5583	95.4975	88.4866	148.601	33.791	29.16	46.2008	63.3843	114.025	71.8957	72.9054	49.051	63.4039	1346-3085(+)	579	-	tr|A1A4C4|A1A4C4_HUMAN	0.0	GO:0016772-transferase activity, transferring phosphorus-containing groups GO:0016301-kinase activity GO:0004707-MAP kinase activity GO:0005524-ATP binding GO:0004674-protein serine/threonine kinase activity GO:0004672-protein kinase activity GO:0000166-nucleotide binding	GO:0016310-phosphorylation GO:0006468-protein phosphorylation	-
