# Supplementary material for: Senescent cells enhance newt limb regeneration by promoting muscle dedifferentiation
Source: Aging Cell. 2023 Apr 6;22(6):e13826. doi: 10.1111/acel.13826 (PMC10265169; doi:10.1111/acel.13826)
Supplement: Supplementary file 5 — Data S4. [file ACEL-22-e13826-s004.xlsx]

## Sheet: Sheet1
Tukey multiple comparisons (post hoc 2 way ANOVA)
Within each row, compare columns (simple effects within rows)
Number of families	4
Number of comparisons per family	28
Alpha	0.05
Tukey's multiple comparisons test	Mean Diff.	95.00% CI of diff.	Below threshold?	Summary	Adjusted P Value
PRO CO-CULT
DMSO vs. PD173074	-1.394	-6.037 to 3.248	No	ns	0.9806
DMSO vs. AZD4547	3.284	-1.358 to 7.926	No	ns	0.3561
DMSO vs. U0126	3.038	-1.604 to 7.680	No	ns	0.4573
DMSO vs. DMD	1.947	-2.695 to 6.589	No	ns	0.8902
DMSO vs. C59	2.372	-2.270 to 7.014	No	ns	0.748
DMSO vs. GM6001	0.3508	-4.291 to 4.993	No	ns	>0.9999
DMSO vs. AEBSF	1.614	-3.029 to 6.256	No	ns	0.9569
SEN CO-CULT
DMSO vs. PD173074	6.43	1.788 to 11.07	Yes	**	0.0013
DMSO vs. AZD4547	8.722	4.080 to 13.36	Yes	****	<0.0001
DMSO vs. U0126	9.361	4.719 to 14.00	Yes	****	<0.0001
DMSO vs. DMD	5.391	0.7488 to 10.03	Yes	*	0.0121
DMSO vs. C59	5.352	0.7097 to 9.994	Yes	*	0.0131
DMSO vs. GM6001	-1.346	-5.988 to 3.296	No	ns	0.9842
DMSO vs. AEBSF	-2.173	-6.816 to 2.469	No	ns	0.8217
PRO CM
DMSO vs. PD173074	-7.639	-12.28 to -2.996	Yes	****	<0.0001
DMSO vs. AZD4547	0.3711	-4.271 to 5.013	No	ns	>0.9999
DMSO vs. U0126	0.1609	-4.481 to 4.803	No	ns	>0.9999
DMSO vs. DMD	-1.134	-5.777 to 3.508	No	ns	0.9943
DMSO vs. C59	-2.32	-6.962 to 2.322	No	ns	0.7683
DMSO vs. GM6001	-2.035	-6.677 to 2.607	No	ns	0.8657
DMSO vs. AEBSF	-2.821	-7.463 to 1.822	No	ns	0.5535
SEN CM
DMSO vs. PD173074	2.498	-2.144 to 7.140	No	ns	0.6959
DMSO vs. AZD4547	11.78	7.137 to 16.42	Yes	****	<0.0001
DMSO vs. U0126	9.669	5.026 to 14.31	Yes	****	<0.0001
DMSO vs. DMD	11.15	6.506 to 15.79	Yes	****	<0.0001
DMSO vs. C59	9.071	4.429 to 13.71	Yes	****	<0.0001
DMSO vs. GM6001	1.361	-3.281 to 6.003	No	ns	0.9831
DMSO vs. AEBSF	2.595	-2.047 to 7.238	No	ns	0.654
